# Supplementary material for: Stress gates an astrocytic energy reservoir to impair synaptic plasticity
Source: Nat Commun. 2020 Apr 24;11:2014. doi: 10.1038/s41467-020-15778-9 (PMC7181611; doi:10.1038/s41467-020-15778-9)
Supplement: Supplementary file 6 — Supplementary Data 1 [file 41467_2020_15778_MOESM6_ESM.xlsx]

## Sheet: StressIP vs controlIP
Gene	description	chromosome	strand	Stress.IP_vs_Control.IP (Log2Foldchange)	Fold change	p.value.adj.Stress.IP_vs_Control.IP
Arl4d	ADP-ribosylation factor-like 4D [Source:MGI Symbol;Acc:MGI:1933155]	chr11	+	2.82216	7.07218	8.3141e-05
1810011O10Rik	RIKEN cDNA 1810011O10 gene [Source:MGI Symbol;Acc:MGI:1916318]	chr8	-	2.42547	5.37205	0.00273968
8430408G22Rik	RIKEN cDNA 8430408G22 gene [Source:MGI Symbol;Acc:MGI:1918730]	chr6	+	2.28649	4.87868	0.0470755
Cdkn1a	cyclin-dependent kinase inhibitor 1A (P21) [Source:MGI Symbol;Acc:MGI:104556]	chr17	+	1.83758	3.57411	0.0151978
Mthfd2	methylenetetrahydrofolate dehydrogenase (NAD+ dependent), methenyltetrahydrofolate cyclohydrolase [Source:MGI Symbol;Acc:MGI:1338850]	chr6	-	1.50179	2.83194	0.000345501
Txnip	thioredoxin interacting protein [Source:MGI Symbol;Acc:MGI:1889549]	chr3	+	1.42257	2.68062	0.0163091
Nr4a1	nuclear receptor subfamily 4, group A, member 1 [Source:MGI Symbol;Acc:MGI:1352454]	chr15	+	1.41993	2.67572	0.0238654
Mycl	v-myc myelocytomatosis viral oncogene homolog, lung carcinoma derived (avian) [Source:MGI Symbol;Acc:MGI:96799]	chr4	+	1.40402	2.64638	0.0123807
Arrdc2	arrestin domain containing 2 [Source:MGI Symbol;Acc:MGI:1918057]	chr8	-	1.40291	2.64435	0.000975341
Nrros	negative regulator of reactive oxygen species [Source:MGI Symbol;Acc:MGI:2445095]	chr16	-	1.36749	2.5802	0.00273968
Bambi	BMP and activin membrane-bound inhibitor [Source:MGI Symbol;Acc:MGI:1915260]	chr18	+	1.34355	2.53775	0.000199041
Zswim6	zinc finger SWIM-type containing 6 [Source:MGI Symbol;Acc:MGI:1914513]	chr13	-	1.32985	2.51377	8.03843e-10
Irs2	insulin receptor substrate 2 [Source:MGI Symbol;Acc:MGI:109334]	chr8	-	1.26529	2.40375	6.69288e-05
Spsb1	splA/ryanodine receptor domain and SOCS box containing 1 [Source:MGI Symbol;Acc:MGI:1921896]	chr4	-	1.19131	2.28359	0.0151978
Rasl11a	RAS-like, family 11, member A [Source:MGI Symbol;Acc:MGI:1916145]	chr5	+	1.13751	2.20001	3.62544e-05
Nfkbia	nuclear factor of kappa light polypeptide gene enhancer in B cells inhibitor, alpha [Source:MGI Symbol;Acc:MGI:104741]	chr12	-	1.11503	2.166	0.000901626
Plekhf1	pleckstrin homology domain containing, family F (with FYVE domain) member 1 [Source:MGI Symbol;Acc:MGI:1919537]	chr7	-	1.10396	2.14943	0.0143776
Cebpd	CCAAT/enhancer binding protein (C/EBP), delta [Source:MGI Symbol;Acc:MGI:103573]	chr16	+	1.08627	2.12324	0.000309551
Fam43a	family with sequence similarity 43, member A [Source:MGI Symbol;Acc:MGI:2676309]	chr16	+	1.05217	2.07365	0.0259694
Tsc22d3	TSC22 domain family, member 3 [Source:MGI Symbol;Acc:MGI:1196284]	chrX	-	0.998011	1.99724	0.00290677
Cebpa	CCAAT/enhancer binding protein (C/EBP), alpha [Source:MGI Symbol;Acc:MGI:99480]	chr7	+	0.980275	1.97284	0.00379659
Trp53inp1	transformation related protein 53 inducible nuclear protein 1 [Source:MGI Symbol;Acc:MGI:1926609]	chr4	+	0.973058	1.963	0.00318064
Slc35e4	solute carrier family 35, member E4 [Source:MGI Symbol;Acc:MGI:2144150]	chr11	-	0.865574	1.82206	0.000161267
Rhou	ras homolog gene family, member U [Source:MGI Symbol;Acc:MGI:1916831]	chr8	+	0.849042	1.8013	0.00761185
Ackr3	atypical chemokine receptor 3 [Source:MGI Symbol;Acc:MGI:109562]	chr1	+	0.842706	1.79341	0.0223448
Rhob	ras homolog gene family, member B [Source:MGI Symbol;Acc:MGI:107949]	chr12	-	0.824669	1.77113	0.00290677
Errfi1	ERBB receptor feedback inhibitor 1 [Source:MGI Symbol;Acc:MGI:1921405]	chr4	+	0.801965	1.74347	0.00311027
Gadd45g	growth arrest and DNA-damage-inducible 45 gamma [Source:MGI Symbol;Acc:MGI:1346325]	chr13	+	0.790171	1.72928	0.00348178
Rrp8	ribosomal RNA processing 8, methyltransferase, homolog (yeast) [Source:MGI Symbol;Acc:MGI:1914251]	chr7	-	0.753991	1.68645	0.00273968
Cyr61	cysteine rich protein 61 [Source:MGI Symbol;Acc:MGI:88613]	chr3	-	0.724443	1.65226	0.00583168
Coq10b	coenzyme Q10 homolog B (S. cerevisiae) [Source:MGI Symbol;Acc:MGI:1915126]	chr1	+	0.715528	1.64208	0.00333914
Smim3	small integral membrane protein 3 [Source:MGI Symbol;Acc:MGI:1917088]	chr18	-	0.701437	1.62612	0.0276842
Ears2	glutamyl-tRNA synthetase 2 (mitochondrial)(putative) [Source:MGI Symbol;Acc:MGI:1914667]	chr7	-	0.682188	1.60457	0.0326575
Rin2	Ras and Rab interactor 2 [Source:MGI Symbol;Acc:MGI:1921280]	chr2	+	0.676501	1.59826	0.0112328
Gem	GTP binding protein (gene overexpressed in skeletal muscle) [Source:MGI Symbol;Acc:MGI:99844]	chr4	+	0.66131	1.58152	0.00219808
Map3k19	mitogen-activated protein kinase kinase kinase 19 [Source:MGI Symbol;Acc:MGI:1203481]	chr1	-	0.643854	1.5625	0.00010079
Ankrd9	ankyrin repeat domain 9 [Source:MGI Symbol;Acc:MGI:1921501]	chr12	-	0.642303	1.56082	0.00369617
Utp14b	UTP14, U3 small nucleolar ribonucleoprotein, homolog B (yeast) [Source:MGI Symbol;Acc:MGI:2445092]	chr1	+	0.63448	1.55238	0.00610147
Herpud1	homocysteine-inducible, endoplasmic reticulum stress-inducible, ubiquitin-like domain member 1 [Source:MGI Symbol;Acc:MGI:1927406]	chr8	+	0.624481	1.54166	0.0112328
Usp53	ubiquitin specific peptidase 53 [Source:MGI Symbol;Acc:MGI:2139607]	chr3	-	0.613202	1.52965	6.29426e-05
Slc19a2	solute carrier family 19 (thiamine transporter), member 2 [Source:MGI Symbol;Acc:MGI:1928761]	chr1	+	0.588304	1.50348	0.015189
Tiparp	TCDD-inducible poly(ADP-ribose) polymerase [Source:MGI Symbol;Acc:MGI:2159210]	chr3	+	0.547699	1.46175	0.00290677
Glipr2	GLI pathogenesis-related 2 [Source:MGI Symbol;Acc:MGI:1917770]	chr4	+	0.545217	1.45924	0.00765918
Mat2a	methionine adenosyltransferase II, alpha [Source:MGI Symbol;Acc:MGI:2443731]	chr6	-	0.534731	1.44867	0.00226339
Fzd1	frizzled homolog 1 (Drosophila) [Source:MGI Symbol;Acc:MGI:1196625]	chr5	-	0.528986	1.44291	0.00318064
Nedd9	neural precursor cell expressed, developmentally down-regulated gene 9 [Source:MGI Symbol;Acc:MGI:97302]	chr13	-	0.526982	1.44091	0.00273968
Ppp1r3g	protein phosphatase 1, regulatory (inhibitor) subunit 3G [Source:MGI Symbol;Acc:MGI:1923737]	chr13	+	0.498077	1.41233	0.000867518
Ralbp1	ralA binding protein 1 [Source:MGI Symbol;Acc:MGI:108466]	chr17	-	0.496475	1.41076	0.000273635
9330159F19Rik	RIKEN cDNA 9330159F19 gene [Source:MGI Symbol;Acc:MGI:3036239]	chr10	+	0.480693	1.39541	0.0144833
Mks1	Meckel syndrome, type 1 [Source:MGI Symbol;Acc:MGI:3584243]	chr11	+	0.441118	1.35766	0.0454251
Cables1	CDK5 and Abl enzyme substrate 1 [Source:MGI Symbol;Acc:MGI:1927065]	chr18	+	0.433705	1.3507	0.00219808
Wbp1l	WW domain binding protein 1 like [Source:MGI Symbol;Acc:MGI:107577]	chr19	+	0.428793	1.34611	0.0149829
Arid5a	AT rich interactive domain 5A (MRF1-like) [Source:MGI Symbol;Acc:MGI:2443039]	chr1	+	0.408664	1.32746	0.00377337
Slc25a33	solute carrier family 25, member 33 [Source:MGI Symbol;Acc:MGI:1917806]	chr4	-	0.386942	1.30762	0.0138423
Fam20a	family with sequence similarity 20, member A [Source:MGI Symbol;Acc:MGI:2388266]	chr11	-	0.352058	1.27638	0.0233523
Irak2	interleukin-1 receptor-associated kinase 2 [Source:MGI Symbol;Acc:MGI:2429603]	chr6	+	0.350529	1.27503	0.0216483
Pycrl	pyrroline-5-carboxylate reductase-like [Source:MGI Symbol;Acc:MGI:1913444]	chr15	-	0.326853	1.25427	0.0454887
Twistnb	TWIST neighbor [Source:MGI Symbol;Acc:MGI:106292]	chr12	+	0.324879	1.25256	0.0404038
H3f3a	H3 histone, family 3A [Source:MGI Symbol;Acc:MGI:1097686]	chr1	-	0.288219	1.22113	0.0470879
Ppp1r3c	protein phosphatase 1, regulatory (inhibitor) subunit 3C [Source:MGI Symbol;Acc:MGI:1858229]	chr19	-	0.219153	1.16405	0.0447334
Dtx1	deltex 1 homolog (Drosophila) [Source:MGI Symbol;Acc:MGI:1352744]	chr5	-	-0.204071	1.15194	0.0276842
Fam222b	family with sequence similarity 222, member B [Source:MGI Symbol;Acc:MGI:2384939]	chr11	+	-0.288425	1.22131	0.0419796
Brinp1	bone morphogenic protein/retinoic acid inducible neural specific 1 [Source:MGI Symbol;Acc:MGI:1928478]	chr4	-	-0.316547	1.24535	0.04394
Sox1	SRY-box containing gene 1 [Source:MGI Symbol;Acc:MGI:98357]	chr8	+	-0.322354	1.25037	0.0126068
Phf12	PHD finger protein 12 [Source:MGI Symbol;Acc:MGI:1924057]	chr11	+	-0.333516	1.26008	0.0438666
Zbtb7b	zinc finger and BTB domain containing 7B [Source:MGI Symbol;Acc:MGI:102755]	chr3	-	-0.335844	1.26212	0.00369617
Irs1	insulin receptor substrate 1 [Source:MGI Symbol;Acc:MGI:99454]	chr1	-	-0.341412	1.267	0.0289975
Sall1	sal-like 1 (Drosophila) [Source:MGI Symbol;Acc:MGI:1889585]	chr8	-	-0.366952	1.28963	0.0223448
Foxn2	forkhead box N2 [Source:MGI Symbol;Acc:MGI:1347478]	chr17	+	-0.376266	1.29798	0.00246885
Notch1	notch 1 [Source:MGI Symbol;Acc:MGI:97363]	chr2	-	-0.38722	1.30787	0.0406564
Sox13	SRY-box containing gene 13 [Source:MGI Symbol;Acc:MGI:98361]	chr1	-	-0.393313	1.31341	0.0252535
Lgr6	leucine-rich repeat-containing G protein-coupled receptor 6 [Source:MGI Symbol;Acc:MGI:2441805]	chr1	-	-0.401461	1.32085	0.0470755
Cecr2	cat eye syndrome chromosome region, candidate 2 [Source:MGI Symbol;Acc:MGI:1923799]	chr6	+	-0.404506	1.32364	0.037306
Amotl2	angiomotin-like 2 [Source:MGI Symbol;Acc:MGI:1929286]	chr9	+	-0.410277	1.32894	0.0123807
Ahdc1	AT hook, DNA binding motif, containing 1 [Source:MGI Symbol;Acc:MGI:2444218]	chr4	+	-0.42776	1.34514	0.0409056
Ephb4	Eph receptor B4 [Source:MGI Symbol;Acc:MGI:104757]	chr5	+	-0.433232	1.35026	0.0419796
Sox21	SRY-box containing gene 21 [Source:MGI Symbol;Acc:MGI:2654070]	chr14	-	-0.435454	1.35234	0.00348411
Dmrta2	doublesex and mab-3 related transcription factor like family A2 [Source:MGI Symbol;Acc:MGI:2653629]	chr4	+	-0.436557	1.35337	0.00498891
Cbx4	chromobox 4 [Source:MGI Symbol;Acc:MGI:1195985]	chr11	-	-0.444638	1.36097	0.00365968
Arx	aristaless related homeobox [Source:MGI Symbol;Acc:MGI:1097716]	chrX	+	-0.454066	1.3699	0.0160772
Sufu	suppressor of fused homolog (Drosophila) [Source:MGI Symbol;Acc:MGI:1345643]	chr19	+	-0.454461	1.37027	0.0409056
Cpeb4	cytoplasmic polyadenylation element binding protein 4 [Source:MGI Symbol;Acc:MGI:1914829]	chr11	+	-0.479067	1.39384	0.00226339
Zic2	zinc finger protein of the cerebellum 2 [Source:MGI Symbol;Acc:MGI:106679]	chr14	+	-0.483236	1.39788	0.00290677
Sox2	SRY-box containing gene 2 [Source:MGI Symbol;Acc:MGI:98364]	chr3	+	-0.484246	1.39885	0.00346418
Mex3a	mex3 homolog A (C. elegans) [Source:MGI Symbol;Acc:MGI:1919890]	chr3	+	-0.491283	1.40569	0.0252535
Pou2f1	POU domain, class 2, transcription factor 1 [Source:MGI Symbol;Acc:MGI:101898]	chr1	-	-0.501218	1.41541	0.000901626
Irf2bpl	interferon regulatory factor 2 binding protein-like [Source:MGI Symbol;Acc:MGI:2442463]	chr12	-	-0.515178	1.42917	0.00761185
Gas1	growth arrest specific 1 [Source:MGI Symbol;Acc:MGI:95655]	chr13	-	-0.519453	1.43341	0.00219808
Rarg	retinoic acid receptor, gamma [Source:MGI Symbol;Acc:MGI:97858]	chr15	-	-0.544842	1.45886	0.0285639
Cdc42ep1	CDC42 effector protein (Rho GTPase binding) 1 [Source:MGI Symbol;Acc:MGI:1929763]	chr15	+	-0.553535	1.46768	0.0395935
Erf	Ets2 repressor factor [Source:MGI Symbol;Acc:MGI:109637]	chr7	-	-0.555134	1.46931	0.0470755
Trim8	tripartite motif-containing 8 [Source:MGI Symbol;Acc:MGI:1933302]	chr19	+	-0.56252	1.47685	0.000183049
Otx1	orthodenticle homolog 1 (Drosophila) [Source:MGI Symbol;Acc:MGI:97450]	chr11	-	-0.568692	1.48318	0.00379659
Micall2	MICAL-like 2 [Source:MGI Symbol;Acc:MGI:2444818]	chr5	-	-0.570279	1.48481	0.0168724
Bcl9l	B cell CLL/lymphoma 9-like [Source:MGI Symbol;Acc:MGI:1933114]	chr9	+	-0.571143	1.4857	0.00383674
Jag1	jagged 1 [Source:MGI Symbol;Acc:MGI:1095416]	chr2	-	-0.57128	1.48584	0.0407827
Bcorl1	BCL6 co-repressor-like 1 [Source:MGI Symbol;Acc:MGI:2443910]	chrX	+	-0.578204	1.49299	0.0419796
Rara	retinoic acid receptor, alpha [Source:MGI Symbol;Acc:MGI:97856]	chr11	+	-0.583768	1.49876	0.00889959
Ppp1r10	protein phosphatase 1, regulatory subunit 10 [Source:MGI Symbol;Acc:MGI:1289273]	chr17	+	-0.592159	1.5075	0.00226339
Zic5	zinc finger protein of the cerebellum 5 [Source:MGI Symbol;Acc:MGI:1929518]	chr14	-	-0.593785	1.5092	0.0456209
Zfp608	zinc finger protein 608 [Source:MGI Symbol;Acc:MGI:2442338]	chr18	-	-0.598984	1.51465	9.66764e-05
Sox9	SRY-box containing gene 9 [Source:MGI Symbol;Acc:MGI:98371]	chr11	+	-0.611385	1.52773	0.000242659
Zfp36l1	zinc finger protein 36, C3H type-like 1 [Source:MGI Symbol;Acc:MGI:107946]	chr12	-	-0.611682	1.52804	0.000123832
Zfp217	zinc finger protein 217 [Source:MGI Symbol;Acc:MGI:2685408]	chr2	-	-0.638185	1.55637	0.000536416
Arl4c	ADP-ribosylation factor-like 4C [Source:MGI Symbol;Acc:MGI:2445172]	chr1	-	-0.638803	1.55704	0.000867518
Spry2	sprouty homolog 2 (Drosophila) [Source:MGI Symbol;Acc:MGI:1345138]	chr14	-	-0.650022	1.56919	0.00196489
Inhbb	inhibin beta-B [Source:MGI Symbol;Acc:MGI:96571]	chr1	-	-0.660509	1.58064	0.0232046
Rnd3	Rho family GTPase 3 [Source:MGI Symbol;Acc:MGI:1921444]	chr2	-	-0.666025	1.5867	0.002135
Bahcc1	BAH domain and coiled-coil containing 1 [Source:MGI Symbol;Acc:MGI:2679272]	chr11	+	-0.689851	1.61312	0.000536416
Axin2	axin2 [Source:MGI Symbol;Acc:MGI:1270862]	chr11	+	-0.698351	1.62265	2.95768e-05
Zfp36l2	zinc finger protein 36, C3H type-like 2 [Source:MGI Symbol;Acc:MGI:107945]	chr17	-	-0.745231	1.67624	0.00043197
Smad6	SMAD family member 6 [Source:MGI Symbol;Acc:MGI:1336883]	chr9	-	-0.765015	1.69939	0.0326575
Jun	Jun oncogene [Source:MGI Symbol;Acc:MGI:96646]	chr4	-	-0.790663	1.72987	0.00226339
Ephb3	Eph receptor B3 [Source:MGI Symbol;Acc:MGI:104770]	chr16	+	-0.799396	1.74037	0.000867518
Pcdh18	protocadherin 18 [Source:MGI Symbol;Acc:MGI:1920423]	chr3	-	-0.875701	1.8349	0.0326575
Olig2	oligodendrocyte transcription factor 2 [Source:MGI Symbol;Acc:MGI:1355331]	chr16	+	-0.947877	1.92903	0.0395935
Adamts1	a disintegrin-like and metallopeptidase (reprolysin type) with thrombospondin type 1 motif, 1 [Source:MGI Symbol;Acc:MGI:109249]	chr16	-	-0.956767	1.94095	0.00691648

## Sheet: StressINPUT vs controlINPUT
Gene	description	chromosome	strand	Stress.INPUT_vs_Control.INPUT (Log2Foldchange)	p.value.adj.Stress.INPUT_vs_Control.INPUT
Fosb	FBJ osteosarcoma oncogene B [Source:MGI Symbol;Acc:MGI:95575]	chr7	-	1.19862	0.000332979
Zfp189	zinc finger protein 189 [Source:MGI Symbol;Acc:MGI:2444707]	chr4	+	0.872582	0.00321087
Islr2	immunoglobulin superfamily containing leucine-rich repeat 2 [Source:MGI Symbol;Acc:MGI:2444277]	chr9	-	0.530632	0.0185772
Rasgef1b	RasGEF domain family, member 1B [Source:MGI Symbol;Acc:MGI:2443755]	chr5	-	-0.414962	0.0185772

## Sheet: ControlIP vs ControlINPUT
Gene	description	chromosome	strand	Control.IP_vs_Control.INPUT (Log2Foldchange)	p.value.adj.Control.IP_vs_Control.INPUT
Erv3	endogenous retroviral sequence 3 [Source:MGI Symbol;Acc:MGI:1919245]	chr2	-	6.73967	7.23637e-10
Cml3	camello-like 3 [Source:MGI Symbol;Acc:MGI:2136449]	chr6	-	5.45303	7.47068e-09
Ugt1a6a	UDP glucuronosyltransferase 1 family, polypeptide A6A [Source:MGI Symbol;Acc:MGI:2137698]	chr1	+	5.31884	3.22419e-08
Mir568	microRNA 568 [Source:MGI Symbol;Acc:MGI:3718548]	chr16	+	5.3108	1.46752e-08
Tcf7l1	transcription factor 7 like 1 (T cell specific, HMG box) [Source:MGI Symbol;Acc:MGI:1202876]	chr6	-	5.30523	2.28752e-08
Prss50	protease, serine, 50 [Source:MGI Symbol;Acc:MGI:2447303]	chr9	+	5.19558	4.71064e-07
Arhgef16	Rho guanine nucleotide exchange factor (GEF) 16 [Source:MGI Symbol;Acc:MGI:2446219]	chr4	-	5.14162	4.1019e-08
Gli2	GLI-Kruppel family member GLI2 [Source:MGI Symbol;Acc:MGI:95728]	chr1	-	5.10805	3.10724e-15
Spta1	spectrin alpha, erythrocytic 1 [Source:MGI Symbol;Acc:MGI:98385]	chr1	+	5.09583	1.81036e-07
Slc36a2	solute carrier family 36 (proton/amino acid symporter), member 2 [Source:MGI Symbol;Acc:MGI:1891430]	chr11	-	5.05034	8.49839e-08
Acsm5	acyl-CoA synthetase medium-chain family member 5 [Source:MGI Symbol;Acc:MGI:2444086]	chr7	+	5.02329	8.33073e-07
D630039A03Rik	RIKEN cDNA D630039A03 gene [Source:MGI Symbol;Acc:MGI:2442889]	chr4	-	4.94582	2.96828e-07
Rtp1	receptor transporter protein 1 [Source:MGI Symbol;Acc:MGI:2685450]	chr16	+	4.86631	0.00138033
Gli3	GLI-Kruppel family member GLI3 [Source:MGI Symbol;Acc:MGI:95729]	chr13	+	4.81722	6.59873e-19
Rfx4	regulatory factor X, 4 (influences HLA class II expression) [Source:MGI Symbol;Acc:MGI:1918387]	chr10	+	4.81504	3.74486e-18
Cml5	camello-like 5 [Source:MGI Symbol;Acc:MGI:1916299]	chr6	-	4.79882	9.30407e-07
Gpr179	G protein-coupled receptor 179 [Source:MGI Symbol;Acc:MGI:2443409]	chr11	-	4.77146	1.09316e-06
Rarres1	retinoic acid receptor responder (tazarotene induced) 1 [Source:MGI Symbol;Acc:MGI:1924461]	chr3	-	4.75784	1.00212e-06
Frem2	Fras1 related extracellular matrix protein 2 [Source:MGI Symbol;Acc:MGI:2444465]	chr3	-	4.7566	2.06211e-14
Acsf2	acyl-CoA synthetase family member 2 [Source:MGI Symbol;Acc:MGI:2388287]	chr11	-	4.75194	4.00772e-16
A2m	alpha-2-macroglobulin [Source:MGI Symbol;Acc:MGI:2449119]	chr6	+	4.74914	4.19537e-08
Tead1	TEA domain family member 1 [Source:MGI Symbol;Acc:MGI:101876]	chr7	+	4.73508	6.37494e-15
Lrat	lecithin-retinol acyltransferase (phosphatidylcholine-retinol-O-acyltransferase) [Source:MGI Symbol;Acc:MGI:1891259]	chr3	-	4.7324	1.14367e-07
Nphs1	nephrosis 1, nephrin [Source:MGI Symbol;Acc:MGI:1859637]	chr7	+	4.72813	5.53185e-14
Gm20597	NA	NA	NA	4.70484	5.91179e-08
Nup62cl	nucleoporin 62 C-terminal like [Source:MGI Symbol;Acc:MGI:2685565]	chrX	-	4.70447	7.02571e-07
Tubb2a-ps2	NA	NA	NA	4.69507	2.45665e-11
4933427I22Rik	RIKEN cDNA 4933427I22 gene [Source:MGI Symbol;Acc:MGI:1918485]	chr4	-	4.68735	1.01082e-06
Cybrd1	cytochrome b reductase 1 [Source:MGI Symbol;Acc:MGI:2654575]	chr2	+	4.68652	1.40172e-07
Rnase1	ribonuclease, RNase A family, 1 (pancreatic) [Source:MGI Symbol;Acc:MGI:97919]	chr14	-	4.68037	4.64617e-08
Celsr1	cadherin, EGF LAG seven-pass G-type receptor 1 (flamingo homolog, Drosophila) [Source:MGI Symbol;Acc:MGI:1100883]	chr15	-	4.6671	1.03342e-14
Hc	hemolytic complement [Source:MGI Symbol;Acc:MGI:96031]	chr2	-	4.66422	2.0716e-08
Ccdc8	coiled-coil domain containing 8 [Source:MGI Symbol;Acc:MGI:3612184]	chr7	+	4.6561	2.21507e-13
Sctr	secretin receptor [Source:MGI Symbol;Acc:MGI:2441720]	chr1	+	4.63238	5.30761e-07
Prss43	protease, serine, 43 [Source:MGI Symbol;Acc:MGI:2684822]	chr9	+	4.63116	5.49744e-07
Lhcgr	luteinizing hormone/choriogonadotropin receptor [Source:MGI Symbol;Acc:MGI:96783]	chr17	-	4.62145	1.2604e-05
Fgd6	FYVE, RhoGEF and PH domain containing 6 [Source:MGI Symbol;Acc:MGI:1261419]	chr10	+	4.60073	1.6969e-18
Dmp1	dentin matrix protein 1 [Source:MGI Symbol;Acc:MGI:94910]	chr5	+	4.58546	2.94855e-16
Lgr6	leucine-rich repeat-containing G protein-coupled receptor 6 [Source:MGI Symbol;Acc:MGI:2441805]	chr1	-	4.57599	3.37153e-14
Sbk2	SH3-binding domain kinase family, member 2 [Source:MGI Symbol;Acc:MGI:2685925]	chr7	-	4.56487	2.06324e-05
Thbs4	thrombospondin 4 [Source:MGI Symbol;Acc:MGI:1101779]	chr13	-	4.55017	4.41576e-07
Ackr4	atypical chemokine receptor 4 [Source:MGI Symbol;Acc:MGI:2181676]	chr9	-	4.51955	3.59442e-07
1700112E06Rik	RIKEN cDNA 1700112E06 gene [Source:MGI Symbol;Acc:MGI:1923883]	chr14	+	4.51865	1.63384e-08
Pm20d1	peptidase M20 domain containing 1 [Source:MGI Symbol;Acc:MGI:2442939]	chr1	+	4.51184	5.03019e-09
Tubb1	tubulin, beta 1 class VI [Source:MGI Symbol;Acc:MGI:107814]	chr2	+	4.50376	3.28322e-06
Sox9	SRY-box containing gene 9 [Source:MGI Symbol;Acc:MGI:98371]	chr11	+	4.49322	2.81207e-18
Ip6k3	inositol hexaphosphate kinase 3 [Source:MGI Symbol;Acc:MGI:3045325]	chr17	-	4.46507	1.32887e-07
Kcnj10	potassium inwardly-rectifying channel, subfamily J, member 10 [Source:MGI Symbol;Acc:MGI:1194504]	chr1	+	4.46092	1.69688e-14
Olfr288	olfactory receptor 288 [Source:MGI Symbol;Acc:MGI:3030122]	chr15	-	4.45594	2.11744e-07
Fam92b	family with sequence similarity 92, member B [Source:MGI Symbol;Acc:MGI:3588213]	chr8	-	4.44947	3.62488e-07
Aass	aminoadipate-semialdehyde synthase [Source:MGI Symbol;Acc:MGI:1353573]	chr6	-	4.44066	6.5097e-15
Heph	hephaestin [Source:MGI Symbol;Acc:MGI:1332240]	chrX	+	4.43337	8.54918e-15
Tekt4	tektin 4 [Source:MGI Symbol;Acc:MGI:1919090]	chr17	+	4.42679	0.000150833
Tcf7l2	transcription factor 7 like 2, T cell specific, HMG box [Source:MGI Symbol;Acc:MGI:1202879]	chr19	+	4.4266	1.23382e-11
Klri1	killer cell lectin-like receptor family I member 1 [Source:MGI Symbol;Acc:MGI:3530275]	chr6	-	4.41142	1.06998e-06
Arhgef19	Rho guanine nucleotide exchange factor (GEF) 19 [Source:MGI Symbol;Acc:MGI:1925912]	chr4	+	4.40274	3.11082e-17
Notch1	notch 1 [Source:MGI Symbol;Acc:MGI:97363]	chr2	-	4.40261	1.51076e-17
Fmo5	flavin containing monooxygenase 5 [Source:MGI Symbol;Acc:MGI:1310004]	chr3	+	4.40086	8.75812e-13
Aqp2	aquaporin 2 [Source:MGI Symbol;Acc:MGI:1096865]	chr15	+	4.39247	2.31272e-08
Bbox1	butyrobetaine (gamma), 2-oxoglutarate dioxygenase 1 (gamma-butyrobetaine hydroxylase) [Source:MGI Symbol;Acc:MGI:1891372]	chr2	-	4.38749	1.13717e-08
Arhgef26	Rho guanine nucleotide exchange factor (GEF) 26 [Source:MGI Symbol;Acc:MGI:1918053]	chr3	+	4.38263	1.99367e-16
Exoc3l4	exocyst complex component 3-like 4 [Source:MGI Symbol;Acc:MGI:1921363]	chr12	+	4.37962	7.91699e-09
Gm17455	predicted gene, 17455 [Source:MGI Symbol;Acc:MGI:4937089]	chr10	+	4.37836	2.18755e-07
Rbm46	RNA binding motif protein 46 [Source:MGI Symbol;Acc:MGI:3645057]	chr3	-	4.37671	1.52365e-06
Igsf1	immunoglobulin superfamily, member 1 [Source:MGI Symbol;Acc:MGI:2147913]	chrX	-	4.37495	1.74315e-06
Trim29	tripartite motif-containing 29 [Source:MGI Symbol;Acc:MGI:1919419]	chr9	+	4.37225	2.62621e-07
Fam83e	family with sequence similarity 83, member E [Source:MGI Symbol;Acc:MGI:1921063]	chr7	+	4.35628	3.39425e-07
Echdc3	enoyl Coenzyme A hydratase domain containing 3 [Source:MGI Symbol;Acc:MGI:1915106]	chr2	-	4.35581	4.11009e-10
Dlk1	delta-like 1 homolog (Drosophila) [Source:MGI Symbol;Acc:MGI:94900]	chr12	+	4.35316	0.000393214
Plxnb1	plexin B1 [Source:MGI Symbol;Acc:MGI:2154238]	chr9	+	4.34816	9.82431e-20
Cyp4f14	cytochrome P450, family 4, subfamily f, polypeptide 14 [Source:MGI Symbol;Acc:MGI:1927669]	chr17	-	4.34501	9.43471e-17
Myoc	myocilin [Source:MGI Symbol;Acc:MGI:1202864]	chr1	+	4.33044	2.81927e-12
Slc2a10	solute carrier family 2 (facilitated glucose transporter), member 10 [Source:MGI Symbol;Acc:MGI:2156687]	chr2	+	4.32693	1.17001e-08
Megf10	multiple EGF-like-domains 10 [Source:MGI Symbol;Acc:MGI:2685177]	chr18	+	4.32014	7.47904e-20
Synpo2	synaptopodin 2 [Source:MGI Symbol;Acc:MGI:2153070]	chr3	-	4.31699	9.64285e-09
Slc14a1	solute carrier family 14 (urea transporter), member 1 [Source:MGI Symbol;Acc:MGI:1351654]	chr18	-	4.31591	4.6606e-16
Tlr3	toll-like receptor 3 [Source:MGI Symbol;Acc:MGI:2156367]	chr8	-	4.31079	9.11017e-19
Sfrp5	secreted frizzled-related sequence protein 5 [Source:MGI Symbol;Acc:MGI:1860298]	chr19	-	4.31047	4.7468e-06
Slc25a21	solute carrier family 25 (mitochondrial oxodicarboxylate carrier), member 21 [Source:MGI Symbol;Acc:MGI:2445059]	chr12	-	4.30272	1.73169e-07
Egfr	epidermal growth factor receptor [Source:MGI Symbol;Acc:MGI:95294]	chr11	+	4.29895	3.94749e-19
Apoc1	apolipoprotein C-I [Source:MGI Symbol;Acc:MGI:88053]	chr7	-	4.28774	4.74528e-06
Apol11b	apolipoprotein L 11b [Source:MGI Symbol;Acc:MGI:3036248]	chr15	-	4.28754	2.93196e-06
Efhb	EF hand domain family, member B [Source:MGI Symbol;Acc:MGI:3045296]	chr17	-	4.27315	7.24967e-08
Steap3	STEAP family member 3 [Source:MGI Symbol;Acc:MGI:1915678]	chr1	-	4.27195	2.71078e-12
Lingo4	leucine rich repeat and Ig domain containing 4 [Source:MGI Symbol;Acc:MGI:2444651]	chr3	+	4.269	2.55689e-09
Zbtb20	zinc finger and BTB domain containing 20 [Source:MGI Symbol;Acc:MGI:1929213]	chr16	+	4.26548	2.56889e-19
Tnfrsf22	tumor necrosis factor receptor superfamily, member 22 [Source:MGI Symbol;Acc:MGI:1930270]	chr7	-	4.26521	5.62181e-07
Gldc	glycine decarboxylase [Source:MGI Symbol;Acc:MGI:1341155]	chr19	-	4.25275	9.82431e-20
Pon3	paraoxonase 3 [Source:MGI Symbol;Acc:MGI:106686]	chr6	-	4.25259	1.55822e-09
3425401B19Rik	RIKEN cDNA 3425401B19 gene [Source:MGI Symbol;Acc:MGI:3588196]	chr14	-	4.25149	6.76807e-10
Pnp2	purine-nucleoside phosphorylase 2 [Source:MGI Symbol;Acc:MGI:3712328]	chr14	+	4.2488	1.61374e-07
1700003F12Rik	RIKEN cDNA 1700003F12 gene [Source:MGI Symbol;Acc:MGI:1922730]	chr2	+	4.24716	1.53906e-07
Cbs	cystathionine beta-synthase [Source:MGI Symbol;Acc:MGI:88285]	chr17	-	4.24702	7.09511e-18
Tfcp2l1	transcription factor CP2-like 1 [Source:MGI Symbol;Acc:MGI:2444691]	chr1	+	4.244	5.55264e-16
Egfl6	EGF-like-domain, multiple 6 [Source:MGI Symbol;Acc:MGI:1858599]	chrX	-	4.2358	1.48009e-12
1810034E14Rik	RIKEN cDNA 1810034E14 gene [Source:MGI Symbol;Acc:MGI:1913753]	chr13	+	4.23528	5.30651e-06
Gm4477	predicted gene 4477 [Source:MGI Symbol;Acc:MGI:3782661]	chr6	-	4.2281	2.04085e-05
Ednra	endothelin receptor type A [Source:MGI Symbol;Acc:MGI:105923]	chr8	-	4.22287	1.30899e-08
Cml2	camello-like 2 [Source:MGI Symbol;Acc:MGI:2136446]	chr6	-	4.22244	2.39141e-07
Hdc	histidine decarboxylase [Source:MGI Symbol;Acc:MGI:96062]	chr2	-	4.22112	1.2987e-10
Papss2	3'-phosphoadenosine 5'-phosphosulfate synthase 2 [Source:MGI Symbol;Acc:MGI:1330223]	chr19	+	4.21991	7.70294e-17
Acat3	acetyl-Coenzyme A acetyltransferase 3 [Source:MGI Symbol;Acc:MGI:109182]	chr17	-	4.20806	8.99092e-15
Btbd17	BTB (POZ) domain containing 17 [Source:MGI Symbol;Acc:MGI:1919264]	chr11	-	4.18784	2.97041e-17
Sall3	sal-like 3 (Drosophila) [Source:MGI Symbol;Acc:MGI:109295]	chr18	-	4.18541	3.68202e-15
Nr2e1	nuclear receptor subfamily 2, group E, member 1 [Source:MGI Symbol;Acc:MGI:1100526]	chr10	-	4.17973	1.70682e-16
Kirrel2	kin of IRRE like 2 (Drosophila) [Source:MGI Symbol;Acc:MGI:2442334]	chr7	-	4.17424	3.97385e-14
Serpinf2	serine (or cysteine) peptidase inhibitor, clade F, member 2 [Source:MGI Symbol;Acc:MGI:107173]	chr11	-	4.17307	7.75283e-07
Atp1b2	ATPase, Na+/K+ transporting, beta 2 polypeptide [Source:MGI Symbol;Acc:MGI:88109]	chr11	-	4.17294	1.53522e-18
Fam181a	family with sequence similarity 181, member A [Source:MGI Symbol;Acc:MGI:3647570]	chr12	+	4.15865	2.25915e-08
Pygm	muscle glycogen phosphorylase [Source:MGI Symbol;Acc:MGI:97830]	chr19	+	4.14963	9.94261e-20
Gareml	GRB2 associated, regulator of MAPK1-like [Source:MGI Symbol;Acc:MGI:2685290]	chr5	+	4.14858	2.11594e-16
5930403L14Rik	NA	NA	NA	4.14697	8.71526e-17
Hyal1	hyaluronoglucosaminidase 1 [Source:MGI Symbol;Acc:MGI:96298]	chr9	+	4.14603	1.30366e-15
Ucp3	uncoupling protein 3 (mitochondrial, proton carrier) [Source:MGI Symbol;Acc:MGI:1099787]	chr7	+	4.14561	1.19867e-14
Tnc	tenascin C [Source:MGI Symbol;Acc:MGI:101922]	chr4	-	4.144	1.25156e-14
Kcnn3	potassium intermediate/small conductance calcium-activated channel, subfamily N, member 3 [Source:MGI Symbol;Acc:MGI:2153183]	chr3	+	4.13535	2.8069e-18
Pdk4	pyruvate dehydrogenase kinase, isoenzyme 4 [Source:MGI Symbol;Acc:MGI:1351481]	chr6	-	4.13391	1.5543e-17
Pcdhgc3	NA	NA	NA	4.13246	6.95051e-21
Cpt2	carnitine palmitoyltransferase 2 [Source:MGI Symbol;Acc:MGI:109176]	chr4	-	4.13144	2.61817e-14
Tmem82	transmembrane protein 82 [Source:MGI Symbol;Acc:MGI:2384869]	chr4	-	4.12824	1.59804e-05
Nhsl1	NHS-like 1 [Source:MGI Symbol;Acc:MGI:106390]	chr10	+	4.12363	6.38955e-18
Gm973	predicted gene 973 [Source:MGI Symbol;Acc:MGI:2685819]	chr1	+	4.12219	3.72524e-15
Micall2	MICAL-like 2 [Source:MGI Symbol;Acc:MGI:2444818]	chr5	-	4.12132	5.60777e-11
Fsd2	fibronectin type III and SPRY domain containing 2 [Source:MGI Symbol;Acc:MGI:2444310]	chr7	-	4.10913	3.36792e-07
Entpd2	ectonucleoside triphosphate diphosphohydrolase 2 [Source:MGI Symbol;Acc:MGI:1096863]	chr2	+	4.10815	1.08529e-12
Upp1	uridine phosphorylase 1 [Source:MGI Symbol;Acc:MGI:1097668]	chr11	+	4.10781	1.67946e-12
Ccdc69	coiled-coil domain containing 69 [Source:MGI Symbol;Acc:MGI:1196234]	chr11	-	4.10557	1.3403e-07
Lrp4	low density lipoprotein receptor-related protein 4 [Source:MGI Symbol;Acc:MGI:2442252]	chr2	+	4.10218	1.17876e-19
Mgmt	O-6-methylguanine-DNA methyltransferase [Source:MGI Symbol;Acc:MGI:96977]	chr7	+	4.10173	1.07714e-07
Gm5083	predicted gene 5083 [Source:MGI Symbol;Acc:MGI:3779454]	chr13	+	4.10145	5.17852e-09
Slc26a5	solute carrier family 26, member 5 [Source:MGI Symbol;Acc:MGI:1933154]	chr5	-	4.10107	1.12882e-05
Prdx6b	peroxiredoxin 6B [Source:MGI Symbol;Acc:MGI:1336888]	chr2	+	4.0913	1.35881e-07
Stat5a	signal transducer and activator of transcription 5A [Source:MGI Symbol;Acc:MGI:103036]	chr11	+	4.09058	3.11601e-12
Kcne1l	potassium voltage-gated channel, Isk-related family, member 1-like, pseudogene [Source:MGI Symbol;Acc:MGI:1913490]	chrX	-	4.0898	3.14991e-12
Cdh3	cadherin 3 [Source:MGI Symbol;Acc:MGI:88356]	chr8	+	4.08904	2.21561e-05
Cpt1a	carnitine palmitoyltransferase 1a, liver [Source:MGI Symbol;Acc:MGI:1098296]	chr19	+	4.08585	9.82431e-20
Ston2	stonin 2 [Source:MGI Symbol;Acc:MGI:1918272]	chr12	-	4.08414	1.92137e-15
Cideb	cell death-inducing DNA fragmentation factor, alpha subunit-like effector B [Source:MGI Symbol;Acc:MGI:1270844]	chr14	-	4.0819	2.81317e-14
D630003M21Rik	RIKEN cDNA D630003M21 gene [Source:MGI Symbol;Acc:MGI:3606579]	chr2	-	4.07636	1.12289e-13
A930001A20Rik	RIKEN cDNA A930001A20 gene [Source:MGI Symbol;Acc:MGI:1924377]	chr3	+	4.07429	4.215e-06
Gprin2	G protein regulated inducer of neurite outgrowth 2 [Source:MGI Symbol;Acc:MGI:2444560]	chr14	-	4.0698	1.07952e-07
Etnppl	ethanolamine phosphate phospholyase [Source:MGI Symbol;Acc:MGI:1919010]	chr3	+	4.06916	1.06338e-13
Acot11	acyl-CoA thioesterase 11 [Source:MGI Symbol;Acc:MGI:1913736]	chr4	-	4.06854	1.04306e-20
Spata3	spermatogenesis associated 3 [Source:MGI Symbol;Acc:MGI:1917310]	chr1	+	4.06689	2.26458e-07
Nat1	N-acetyl transferase 1 [Source:MGI Symbol;Acc:MGI:97279]	chr8	+	4.06688	2.74304e-12
Akr1c13	aldo-keto reductase family 1, member C13 [Source:MGI Symbol;Acc:MGI:1351662]	chr13	+	4.06481	8.09349e-07
AI464131	expressed sequence AI464131 [Source:MGI Symbol;Acc:MGI:2140300]	chr4	-	4.06481	6.95051e-21
Draxin	dorsal inhibitory axon guidance protein [Source:MGI Symbol;Acc:MGI:1917683]	chr4	-	4.06392	1.51904e-07
Cxcl5	chemokine (C-X-C motif) ligand 5 [Source:MGI Symbol;Acc:MGI:1096868]	chr5	+	4.0611	5.42743e-06
Ppara	peroxisome proliferator activated receptor alpha [Source:MGI Symbol;Acc:MGI:104740]	chr15	+	4.05706	1.75056e-15
Prdm16	PR domain containing 16 [Source:MGI Symbol;Acc:MGI:1917923]	chr4	-	4.05677	1.34453e-17
Lrrc9	leucine rich repeat containing 9 [Source:MGI Symbol;Acc:MGI:1925507]	chr12	+	4.05067	2.68098e-11
Sugct	NA	NA	NA	4.0454	6.65017e-12
Nphs1os	nephrosis 1 homolog, nephrin, opposite strand [Source:MGI Symbol;Acc:MGI:2675468]	chr7	-	4.0384	3.53975e-07
Slc2a4	solute carrier family 2 (facilitated glucose transporter), member 4 [Source:MGI Symbol;Acc:MGI:95758]	chr11	-	4.03832	2.42231e-06
Gdpd2	glycerophosphodiester phosphodiesterase domain containing 2 [Source:MGI Symbol;Acc:MGI:1918834]	chrX	+	4.03608	3.40409e-12
Lpin3	lipin 3 [Source:MGI Symbol;Acc:MGI:1891342]	chr2	+	4.03595	3.17182e-10
Cdc42bpg	CDC42 binding protein kinase gamma (DMPK-like) [Source:MGI Symbol;Acc:MGI:2652845]	chr19	+	4.03415	1.99801e-13
Selenbp1	selenium binding protein 1 [Source:MGI Symbol;Acc:MGI:96825]	chr3	+	4.03204	5.20388e-14
Wdr93	WD repeat domain 93 [Source:MGI Symbol;Acc:MGI:3646885]	chr7	+	4.02906	4.39267e-07
Ankrd66	ankyrin repeat domain 66 [Source:MGI Symbol;Acc:MGI:1925106]	chr17	-	4.02855	1.50514e-06
Lrrc2	leucine rich repeat containing 2 [Source:MGI Symbol;Acc:MGI:1921499]	chr9	+	4.02836	7.39858e-10
Maob	monoamine oxidase B [Source:MGI Symbol;Acc:MGI:96916]	chrX	-	4.02359	1.08168e-18
Trp53cor1	tumor protein p53 pathway corepressor 1 [Source:MGI Symbol;Acc:MGI:3801771]	chr17	-	4.02203	5.80312e-06
Parp4	poly (ADP-ribose) polymerase family, member 4 [Source:MGI Symbol;Acc:MGI:2685589]	chr14	+	4.01647	9.44136e-11
Dmrta2	doublesex and mab-3 related transcription factor like family A2 [Source:MGI Symbol;Acc:MGI:2653629]	chr4	+	4.0119	8.22058e-14
Plcd4	phospholipase C, delta 4 [Source:MGI Symbol;Acc:MGI:107469]	chr1	+	4.01023	7.4516e-19
Naprt1	nicotinate phosphoribosyltransferase domain containing 1 [Source:MGI Symbol;Acc:MGI:2442664]	chr15	-	4.00467	1.12189e-11
Rpe65	retinal pigment epithelium 65 [Source:MGI Symbol;Acc:MGI:98001]	chr3	+	4.00321	2.78331e-08
Cdh19	cadherin 19, type 2 [Source:MGI Symbol;Acc:MGI:3588198]	chr1	-	4.00203	2.06705e-15
Fkbp10	FK506 binding protein 10 [Source:MGI Symbol;Acc:MGI:104769]	chr11	+	3.99644	7.45574e-14
2610034M16Rik	RIKEN cDNA 2610034M16 gene [Source:MGI Symbol;Acc:MGI:1916489]	chr17	-	3.99455	6.21837e-14
Notch2	notch 2 [Source:MGI Symbol;Acc:MGI:97364]	chr3	+	3.98883	4.00732e-19
Chrdl1	chordin-like 1 [Source:MGI Symbol;Acc:MGI:1933172]	chrX	-	3.9877	3.20167e-18
Palld	palladin, cytoskeletal associated protein [Source:MGI Symbol;Acc:MGI:1919583]	chr8	-	3.98389	9.366e-14
Slc7a2	solute carrier family 7 (cationic amino acid transporter, y+ system), member 2 [Source:MGI Symbol;Acc:MGI:99828]	chr8	+	3.98276	2.20496e-17
Gpc2	glypican 2 (cerebroglycan) [Source:MGI Symbol;Acc:MGI:1919201]	chr5	-	3.98273	3.84792e-11
Epx	eosinophil peroxidase [Source:MGI Symbol;Acc:MGI:107569]	chr11	-	3.98234	7.87062e-07
Folh1	folate hydrolase 1 [Source:MGI Symbol;Acc:MGI:1858193]	chr7	-	3.97667	9.13308e-15
Slc4a4	solute carrier family 4 (anion exchanger), member 4 [Source:MGI Symbol;Acc:MGI:1927555]	chr5	+	3.97642	6.95051e-21
Sox21	SRY-box containing gene 21 [Source:MGI Symbol;Acc:MGI:2654070]	chr14	-	3.96882	1.16755e-16
Hpx	hemopexin [Source:MGI Symbol;Acc:MGI:105112]	chr7	-	3.96806	1.28893e-09
Klhdc7a	kelch domain containing 7A [Source:MGI Symbol;Acc:MGI:2444612]	chr4	-	3.95934	2.41606e-17
Ptprz1	protein tyrosine phosphatase, receptor type Z, polypeptide 1 [Source:MGI Symbol;Acc:MGI:97816]	chr6	+	3.95893	2.36258e-20
Paqr6	progestin and adipoQ receptor family member VI [Source:MGI Symbol;Acc:MGI:1916207]	chr3	+	3.95649	2.09759e-07
Phkg1	phosphorylase kinase gamma 1 [Source:MGI Symbol;Acc:MGI:97579]	chr5	-	3.95631	3.44582e-18
Itpr2	inositol 1,4,5-triphosphate receptor 2 [Source:MGI Symbol;Acc:MGI:99418]	chr6	-	3.9513	2.78651e-19
Lpp	LIM domain containing preferred translocation partner in lipoma [Source:MGI Symbol;Acc:MGI:2441849]	chr16	+	3.95012	9.41675e-17
Calr4	calreticulin 4 [Source:MGI Symbol;Acc:MGI:2140435]	chr4	+	3.94986	2.82189e-08
Cd1d1	CD1d1 antigen [Source:MGI Symbol;Acc:MGI:107674]	chr3	-	3.94814	2.68759e-06
C4b	complement component 4B (Chido blood group) [Source:MGI Symbol;Acc:MGI:88228]	chr17	-	3.94602	8.05789e-13
Loxl3	lysyl oxidase-like 3 [Source:MGI Symbol;Acc:MGI:1337004]	chr6	+	3.94599	1.35167e-13
Slc39a12	solute carrier family 39 (zinc transporter), member 12 [Source:MGI Symbol;Acc:MGI:2139274]	chr2	+	3.94515	6.07682e-20
Cyp2d22	cytochrome P450, family 2, subfamily d, polypeptide 22 [Source:MGI Symbol;Acc:MGI:1929474]	chr15	-	3.94388	2.06521e-18
Aqp9	aquaporin 9 [Source:MGI Symbol;Acc:MGI:1891066]	chr9	-	3.94342	1.48397e-10
Slc7a10	solute carrier family 7 (cationic amino acid transporter, y+ system), member 10 [Source:MGI Symbol;Acc:MGI:1858261]	chr7	+	3.9419	5.69998e-19
Amot	angiomotin [Source:MGI Symbol;Acc:MGI:108440]	chrX	-	3.93498	6.15754e-19
Gpc5	glypican 5 [Source:MGI Symbol;Acc:MGI:1194894]	chr14	+	3.92983	1.41862e-18
Cyp4f15	cytochrome P450, family 4, subfamily f, polypeptide 15 [Source:MGI Symbol;Acc:MGI:2146921]	chr17	+	3.92923	7.96931e-14
Mcc	mutated in colorectal cancers [Source:MGI Symbol;Acc:MGI:96930]	chr18	-	3.92384	2.28259e-19
Mmp28	matrix metallopeptidase 28 (epilysin) [Source:MGI Symbol;Acc:MGI:2153062]	chr11	-	3.92284	1.46635e-12
Ildr1	immunoglobulin-like domain containing receptor 1 [Source:MGI Symbol;Acc:MGI:2146574]	chr16	+	3.91719	2.38066e-06
Plcb3	phospholipase C, beta 3 [Source:MGI Symbol;Acc:MGI:104778]	chr19	-	3.91598	1.96806e-19
E330013P04Rik	RIKEN cDNA E330013P04 gene [Source:MGI Symbol;Acc:MGI:2147732]	chr19	+	3.90888	3.19952e-06
Myo10	myosin X [Source:MGI Symbol;Acc:MGI:107716]	chr15	+	3.90879	2.57045e-19
Cyp4f17	cytochrome P450, family 4, subfamily f, polypeptide 17 [Source:MGI Symbol;Acc:MGI:3646233]	chr17	+	3.90516	4.57441e-12
Grifin	galectin-related inter-fiber protein [Source:MGI Symbol;Acc:MGI:1925248]	chr5	-	3.90399	1.87457e-06
Agmo	alkylglycerol monooxygenase [Source:MGI Symbol;Acc:MGI:2442495]	chr12	+	3.90336	2.68379e-16
Nat8	N-acetyltransferase 8 (GCN5-related, putative) [Source:MGI Symbol;Acc:MGI:1915646]	chr6	-	3.90123	8.75235e-09
Pcsk6	proprotein convertase subtilisin/kexin type 6 [Source:MGI Symbol;Acc:MGI:102897]	chr7	+	3.89776	2.50696e-16
Car5b	carbonic anhydrase 5b, mitochondrial [Source:MGI Symbol;Acc:MGI:1926249]	chrX	-	3.89752	1.11659e-14
Vcam1	vascular cell adhesion molecule 1 [Source:MGI Symbol;Acc:MGI:98926]	chr3	-	3.89468	2.6505e-18
Epas1	endothelial PAS domain protein 1 [Source:MGI Symbol;Acc:MGI:109169]	chr17	+	3.89229	9.73203e-20
Gpr56	G protein-coupled receptor 56 [Source:MGI Symbol;Acc:MGI:1340051]	chr8	+	3.89063	3.00937e-16
Pyroxd2	pyridine nucleotide-disulphide oxidoreductase domain 2 [Source:MGI Symbol;Acc:MGI:1921830]	chr19	-	3.88937	8.73969e-09
Fzd2	frizzled homolog 2 (Drosophila) [Source:MGI Symbol;Acc:MGI:1888513]	chr11	+	3.88865	2.31936e-12
Pdgfrl	platelet-derived growth factor receptor-like [Source:MGI Symbol;Acc:MGI:1916047]	chr8	+	3.88332	3.99319e-07
Nxnl1	nucleoredoxin-like 1 [Source:MGI Symbol;Acc:MGI:1924446]	chr8	-	3.87945	7.13236e-06
Sardh	sarcosine dehydrogenase [Source:MGI Symbol;Acc:MGI:2183102]	chr2	-	3.87848	1.02162e-18
4931406C07Rik	RIKEN cDNA 4931406C07 gene [Source:MGI Symbol;Acc:MGI:1918234]	chr9	-	3.87752	2.88332e-15
Sod3	superoxide dismutase 3, extracellular [Source:MGI Symbol;Acc:MGI:103181]	chr5	+	3.87505	1.43916e-15
Slc13a5	solute carrier family 13 (sodium-dependent citrate transporter), member 5 [Source:MGI Symbol;Acc:MGI:3037150]	chr11	-	3.87408	4.73058e-16
Pbxip1	pre B cell leukemia transcription factor interacting protein 1 [Source:MGI Symbol;Acc:MGI:2441670]	chr3	+	3.87397	6.95051e-21
Rhbdl2	rhomboid, veinlet-like 2 (Drosophila) [Source:MGI Symbol;Acc:MGI:3608413]	chr4	+	3.87272	6.08452e-06
Gpc6	glypican 6 [Source:MGI Symbol;Acc:MGI:1346322]	chr14	+	3.86573	6.30177e-17
Gstt3	glutathione S-transferase, theta 3 [Source:MGI Symbol;Acc:MGI:2143526]	chr10	-	3.86389	1.00333e-10
Tst	thiosulfate sulfurtransferase, mitochondrial [Source:MGI Symbol;Acc:MGI:98852]	chr15	-	3.85868	1.28311e-14
Cyp2j9	cytochrome P450, family 2, subfamily j, polypeptide 9 [Source:MGI Symbol;Acc:MGI:1921769]	chr4	-	3.8559	2.31583e-19
Tmem52	transmembrane protein 52 [Source:MGI Symbol;Acc:MGI:1916921]	chr4	+	3.85549	8.26288e-05
Col4a4	collagen, type IV, alpha 4 [Source:MGI Symbol;Acc:MGI:104687]	chr1	-	3.85414	6.52633e-05
Itih3	inter-alpha trypsin inhibitor, heavy chain 3 [Source:MGI Symbol;Acc:MGI:96620]	chr14	-	3.85325	8.98138e-19
Maml2	mastermind like 2 (Drosophila) [Source:MGI Symbol;Acc:MGI:2389460]	chr9	+	3.8531	1.64662e-16
Dbx2	developing brain homeobox 2 [Source:MGI Symbol;Acc:MGI:107445]	chr15	-	3.84602	4.49434e-18
F830045P16Rik	RIKEN cDNA F830045P16 gene [Source:MGI Symbol;Acc:MGI:3045317]	chr2	-	3.84372	1.02197e-05
Prex2	phosphatidylinositol-3,4,5-trisphosphate-dependent Rac exchange factor 2 [Source:MGI Symbol;Acc:MGI:1923385]	chr1	+	3.84338	1.80115e-19
BC026585	NA	NA	NA	3.84315	4.60173e-14
Bricd5	BRICHOS domain containing 5 [Source:MGI Symbol;Acc:MGI:2441766]	chr17	+	3.84285	7.01842e-05
Kctd14	potassium channel tetramerisation domain containing 14 [Source:MGI Symbol;Acc:MGI:1289222]	chr7	+	3.83968	1.58355e-12
Phgdh	3-phosphoglycerate dehydrogenase [Source:MGI Symbol;Acc:MGI:1355330]	chr3	-	3.8393	3.93309e-15
Dspp	dentin sialophosphoprotein [Source:MGI Symbol;Acc:MGI:109172]	chr5	+	3.83681	2.97968e-07
Prss56	protease, serine 56 [Source:MGI Symbol;Acc:MGI:1916703]	chr1	+	3.83277	1.50248e-06
Nwd1	NACHT and WD repeat domain containing 1 [Source:MGI Symbol;Acc:MGI:2442268]	chr8	+	3.82753	2.33273e-19
Creb3l4	cAMP responsive element binding protein 3-like 4 [Source:MGI Symbol;Acc:MGI:1916603]	chr3	-	3.82099	1.54338e-05
Mgst1	microsomal glutathione S-transferase 1 [Source:MGI Symbol;Acc:MGI:1913850]	chr6	+	3.81918	1.73179e-11
Iyd	iodotyrosine deiodinase [Source:MGI Symbol;Acc:MGI:1917587]	chr10	+	3.81765	4.42887e-06
Gm11992	predicted gene 11992 [Source:MGI Symbol;Acc:MGI:3651127]	chr11	+	3.81697	9.36106e-09
Aox1	aldehyde oxidase 1 [Source:MGI Symbol;Acc:MGI:88035]	chr1	+	3.81596	2.20864e-13
Tubb2b	tubulin, beta 2B class IIB [Source:MGI Symbol;Acc:MGI:1920960]	chr13	-	3.81324	3.56174e-19
Pdlim5	PDZ and LIM domain 5 [Source:MGI Symbol;Acc:MGI:1927489]	chr3	-	3.81286	1.62841e-20
Ptpn13	protein tyrosine phosphatase, non-receptor type 13 [Source:MGI Symbol;Acc:MGI:103293]	chr5	+	3.81125	2.94242e-19
Slc12a4	solute carrier family 12, member 4 [Source:MGI Symbol;Acc:MGI:1309465]	chr8	-	3.80909	8.71169e-19
Tril	TLR4 interactor with leucine-rich repeats [Source:MGI Symbol;Acc:MGI:1914123]	chr6	-	3.80816	1.12349e-19
Slc15a2	solute carrier family 15 (H+/peptide transporter), member 2 [Source:MGI Symbol;Acc:MGI:1890457]	chr16	-	3.80335	5.97769e-19
Slc6a11	solute carrier family 6 (neurotransmitter transporter, GABA), member 11 [Source:MGI Symbol;Acc:MGI:95630]	chr6	+	3.80134	2.82175e-20
Rdh5	retinol dehydrogenase 5 [Source:MGI Symbol;Acc:MGI:1201412]	chr10	-	3.79987	3.87813e-10
Jag1	jagged 1 [Source:MGI Symbol;Acc:MGI:1095416]	chr2	-	3.7944	8.76673e-12
Acadl	acyl-Coenzyme A dehydrogenase, long-chain [Source:MGI Symbol;Acc:MGI:87866]	chr1	-	3.79431	9.33891e-18
Gfap	glial fibrillary acidic protein [Source:MGI Symbol;Acc:MGI:95697]	chr11	-	3.79158	8.52087e-17
Pard3b	par-3 partitioning defective 3 homolog B (C. elegans) [Source:MGI Symbol;Acc:MGI:1919301]	chr1	+	3.78959	4.19829e-16
Ephx2	epoxide hydrolase 2, cytoplasmic [Source:MGI Symbol;Acc:MGI:99500]	chr14	-	3.78936	3.36315e-17
Glb1l2	galactosidase, beta 1-like 2 [Source:MGI Symbol;Acc:MGI:2388283]	chr9	-	3.78853	4.25008e-06
Rfx8	regulatory factor X 8 [Source:MGI Symbol;Acc:MGI:3588206]	chr1	-	3.78824	1.33797e-07
4932438H23Rik	RIKEN cDNA 4932438H23 gene [Source:MGI Symbol;Acc:MGI:1921637]	chr16	-	3.78822	1.72014e-09
Ltbp1	latent transforming growth factor beta binding protein 1 [Source:MGI Symbol;Acc:MGI:109151]	chr17	+	3.78486	9.09718e-18
A330048O09Rik	RIKEN cDNA A330048O09 gene [Source:MGI Symbol;Acc:MGI:2443792]	chr13	-	3.78364	8.09451e-08
Olfr287	olfactory receptor 287 [Source:MGI Symbol;Acc:MGI:3030121]	chr15	-	3.78311	3.86252e-16
Acacb	acetyl-Coenzyme A carboxylase beta [Source:MGI Symbol;Acc:MGI:2140940]	chr5	+	3.77615	1.08122e-10
Slc8b1	solute carrier family 8 (sodium/lithium/calcium exchanger), member B1 [Source:MGI Symbol;Acc:MGI:2180781]	chr5	+	3.7753	2.2184e-15
Lcat	lecithin cholesterol acyltransferase [Source:MGI Symbol;Acc:MGI:96755]	chr8	-	3.77346	2.70702e-18
Daam2	dishevelled associated activator of morphogenesis 2 [Source:MGI Symbol;Acc:MGI:1923691]	chr17	-	3.77108	1.53335e-19
Slc4a1	solute carrier family 4 (anion exchanger), member 1 [Source:MGI Symbol;Acc:MGI:109393]	chr11	-	3.77071	9.79917e-05
Pdlim4	PDZ and LIM domain 4 [Source:MGI Symbol;Acc:MGI:1353470]	chr11	-	3.76913	1.13453e-13
Tex11	testis expressed gene 11 [Source:MGI Symbol;Acc:MGI:1933237]	chrX	-	3.76604	0.000158437
Cpq	carboxypeptidase Q [Source:MGI Symbol;Acc:MGI:1889205]	chr15	+	3.76552	1.88585e-17
Foxo1	forkhead box O1 [Source:MGI Symbol;Acc:MGI:1890077]	chr3	+	3.76507	8.9594e-14
Suclg2	succinate-Coenzyme A ligase, GDP-forming, beta subunit [Source:MGI Symbol;Acc:MGI:1306824]	chr6	-	3.76463	1.28638e-18
Axl	AXL receptor tyrosine kinase [Source:MGI Symbol;Acc:MGI:1347244]	chr7	-	3.76439	1.3351e-20
Dock1	dedicator of cytokinesis 1 [Source:MGI Symbol;Acc:MGI:2429765]	chr7	+	3.76052	6.95051e-21
Sox7	SRY-box containing gene 7 [Source:MGI Symbol;Acc:MGI:98369]	chr14	+	3.76008	1.34077e-07
Mertk	c-mer proto-oncogene tyrosine kinase [Source:MGI Symbol;Acc:MGI:96965]	chr2	+	3.758	1.51076e-17
Hsf3	heat shock transcription factor 3 [Source:MGI Symbol;Acc:MGI:3045337]	chrX	-	3.75541	7.28405e-06
Plekhg1	pleckstrin homology domain containing, family G (with RhoGef domain) member 1 [Source:MGI Symbol;Acc:MGI:2676551]	chr10	+	3.75301	1.23213e-14
Lamb2	laminin, beta 2 [Source:MGI Symbol;Acc:MGI:99916]	chr9	+	3.75239	3.40265e-15
Phka1	phosphorylase kinase alpha 1 [Source:MGI Symbol;Acc:MGI:97576]	chrX	-	3.75216	1.22654e-18
Ppp1r3g	protein phosphatase 1, regulatory (inhibitor) subunit 3G [Source:MGI Symbol;Acc:MGI:1923737]	chr13	+	3.7521	8.71526e-17
Slc9a3r1	solute carrier family 9 (sodium/hydrogen exchanger), member 3 regulator 1 [Source:MGI Symbol;Acc:MGI:1349482]	chr11	+	3.75008	6.95051e-21
Pld2	phospholipase D2 [Source:MGI Symbol;Acc:MGI:892877]	chr11	+	3.74673	8.62149e-19
2310022B05Rik	RIKEN cDNA 2310022B05 gene [Source:MGI Symbol;Acc:MGI:1916801]	chr8	-	3.74643	3.62704e-15
Bcas1os2	NA	NA	NA	3.74082	4.99075e-07
Padi2	peptidyl arginine deiminase, type II [Source:MGI Symbol;Acc:MGI:1338892]	chr4	+	3.74028	4.3888e-10
Prkd1	protein kinase D1 [Source:MGI Symbol;Acc:MGI:99879]	chr12	-	3.73974	2.39166e-18
Rapgef3	Rap guanine nucleotide exchange factor (GEF) 3 [Source:MGI Symbol;Acc:MGI:2441741]	chr15	-	3.73621	2.32496e-18
Chil1	NA	NA	NA	3.73546	1.31762e-10
Apoc3	apolipoprotein C-III [Source:MGI Symbol;Acc:MGI:88055]	chr9	-	3.73285	6.44918e-06
Gpld1	glycosylphosphatidylinositol specific phospholipase D1 [Source:MGI Symbol;Acc:MGI:106604]	chr13	+	3.7315	1.14143e-18
Wnt7a	wingless-related MMTV integration site 7A [Source:MGI Symbol;Acc:MGI:98961]	chr6	-	3.72875	2.47529e-12
Acsbg1	acyl-CoA synthetase bubblegum family member 1 [Source:MGI Symbol;Acc:MGI:2385656]	chr9	-	3.72859	8.30122e-20
Retsat	retinol saturase (all trans retinol 13,14 reductase) [Source:MGI Symbol;Acc:MGI:1914692]	chr6	+	3.72794	9.14537e-15
Smyd1	SET and MYND domain containing 1 [Source:MGI Symbol;Acc:MGI:104790]	chr6	-	3.7247	2.86726e-08
Acaa2	acetyl-Coenzyme A acyltransferase 2 (mitochondrial 3-oxoacyl-Coenzyme A thiolase) [Source:MGI Symbol;Acc:MGI:1098623]	chr18	+	3.72364	3.68829e-18
Prodh	proline dehydrogenase [Source:MGI Symbol;Acc:MGI:97770]	chr16	-	3.7235	3.45106e-18
Adhfe1	alcohol dehydrogenase, iron containing, 1 [Source:MGI Symbol;Acc:MGI:1923437]	chr1	+	3.72248	2.40756e-18
Acss1	acyl-CoA synthetase short-chain family member 1 [Source:MGI Symbol;Acc:MGI:1915988]	chr2	-	3.72201	5.4519e-18
Serhl	serine hydrolase-like [Source:MGI Symbol;Acc:MGI:1890404]	chr15	+	3.72184	5.1099e-13
Ermap	erythroblast membrane-associated protein [Source:MGI Symbol;Acc:MGI:1349816]	chr4	-	3.7212	1.39578e-08
Erbb2	v-erb-b2 erythroblastic leukemia viral oncogene homolog 2, neuro/glioblastoma derived oncogene homolog (avian) [Source:MGI Symbol;Acc:MGI:95410]	chr11	+	3.72033	9.38993e-12
Gm11128	predicted gene 11128 [Source:MGI Symbol;Acc:MGI:3779382]	chr6	-	3.71938	3.97819e-05
Ezr	ezrin [Source:MGI Symbol;Acc:MGI:98931]	chr17	-	3.7173	2.32119e-18
Gm6568	predicted pseudogene 6568 [Source:MGI Symbol;Acc:MGI:3647518]	chrX	+	3.71673	2.00419e-05
Agl	amylo-1,6-glucosidase, 4-alpha-glucanotransferase [Source:MGI Symbol;Acc:MGI:1924809]	chr3	-	3.71401	4.83021e-20
Exd1	exonuclease 3'-5' domain containing 1 [Source:MGI Symbol;Acc:MGI:3045306]	chr2	-	3.714	2.66123e-10
Pla2g7	phospholipase A2, group VII (platelet-activating factor acetylhydrolase, plasma) [Source:MGI Symbol;Acc:MGI:1351327]	chr17	+	3.71058	1.66591e-20
3110082J24Rik	RIKEN cDNA 3110082J24 gene [Source:MGI Symbol;Acc:MGI:3641994]	chr5	-	3.70927	6.63809e-11
Ribc1	RIB43A domain with coiled-coils 1 [Source:MGI Symbol;Acc:MGI:1913861]	chrX	-	3.70508	1.56371e-05
Tmem176a	transmembrane protein 176A [Source:MGI Symbol;Acc:MGI:1913308]	chr6	+	3.70411	8.5112e-16
Pxmp2	peroxisomal membrane protein 2 [Source:MGI Symbol;Acc:MGI:107487]	chr5	-	3.70055	1.26528e-12
Aqp1	aquaporin 1 [Source:MGI Symbol;Acc:MGI:103201]	chr6	+	3.70037	8.43248e-07
Rftn2	raftlin family member 2 [Source:MGI Symbol;Acc:MGI:1921263]	chr1	-	3.70022	6.62389e-19
Lgals3bp	lectin, galactoside-binding, soluble, 3 binding protein [Source:MGI Symbol;Acc:MGI:99554]	chr11	-	3.70019	9.56254e-16
Cth	cystathionase (cystathionine gamma-lyase) [Source:MGI Symbol;Acc:MGI:1339968]	chr3	-	3.69931	2.80848e-12
Agt	angiotensinogen (serpin peptidase inhibitor, clade A, member 8) [Source:MGI Symbol;Acc:MGI:87963]	chr8	-	3.69629	1.45765e-09
Acad12	acyl-Coenzyme A dehydrogenase family, member 12 [Source:MGI Symbol;Acc:MGI:2443320]	chr5	-	3.68867	2.26692e-08
Ccdc121	coiled-coil domain containing 121 [Source:MGI Symbol;Acc:MGI:2685601]	chr1	-	3.68845	7.91858e-06
Alpl	alkaline phosphatase, liver/bone/kidney [Source:MGI Symbol;Acc:MGI:87983]	chr4	-	3.68844	3.05653e-16
Sash1	SAM and SH3 domain containing 1 [Source:MGI Symbol;Acc:MGI:1917347]	chr10	-	3.68745	6.95051e-21
Upk3bl	uroplakin 3B-like [Source:MGI Symbol;Acc:MGI:1916915]	chr5	+	3.68678	4.00766e-05
Kcnj16	potassium inwardly-rectifying channel, subfamily J, member 16 [Source:MGI Symbol;Acc:MGI:1314842]	chr11	+	3.68656	2.48241e-18
Pou3f4	POU domain, class 3, transcription factor 4 [Source:MGI Symbol;Acc:MGI:101894]	chrX	+	3.68417	5.58143e-13
Adora2b	adenosine A2b receptor [Source:MGI Symbol;Acc:MGI:99403]	chr11	+	3.67708	7.37815e-11
Gabrg1	gamma-aminobutyric acid (GABA) A receptor, subunit gamma 1 [Source:MGI Symbol;Acc:MGI:103156]	chr5	-	3.67349	5.46854e-19
Hacl1	2-hydroxyacyl-CoA lyase 1 [Source:MGI Symbol;Acc:MGI:1929657]	chr14	-	3.67273	4.69467e-12
Fam69c	family with sequence similarity 69, member C [Source:MGI Symbol;Acc:MGI:3041188]	chr18	+	3.67203	2.36057e-13
Sdsl	serine dehydratase-like [Source:MGI Symbol;Acc:MGI:2182607]	chr5	-	3.67068	5.21256e-10
Fgfr3	fibroblast growth factor receptor 3 [Source:MGI Symbol;Acc:MGI:95524]	chr5	+	3.66789	6.95051e-21
Gm7694	predicted gene 7694 [Source:MGI Symbol;Acc:MGI:3649135]	chr1	-	3.66459	8.2664e-11
Elf5	E74-like factor 5 [Source:MGI Symbol;Acc:MGI:1335079]	chr2	+	3.66441	4.21122e-08
Aldh1l1	aldehyde dehydrogenase 1 family, member L1 [Source:MGI Symbol;Acc:MGI:1340024]	chr6	+	3.66323	1.29905e-19
Abca1	ATP-binding cassette, sub-family A (ABC1), member 1 [Source:MGI Symbol;Acc:MGI:99607]	chr4	-	3.66316	1.55338e-17
4932443I19Rik	RIKEN cDNA 4932443I19 gene [Source:MGI Symbol;Acc:MGI:2685952]	chr8	+	3.66253	1.58919e-06
Slc38a3	solute carrier family 38, member 3 [Source:MGI Symbol;Acc:MGI:1923507]	chr9	-	3.65824	4.66068e-19
Mfge8	milk fat globule-EGF factor 8 protein [Source:MGI Symbol;Acc:MGI:102768]	chr7	-	3.65314	1.41862e-18
Rfx2	regulatory factor X, 2 (influences HLA class II expression) [Source:MGI Symbol;Acc:MGI:106583]	chr17	-	3.64837	4.89859e-11
Acads	acyl-Coenzyme A dehydrogenase, short chain [Source:MGI Symbol;Acc:MGI:87868]	chr5	-	3.64144	2.06101e-13
F3	coagulation factor III [Source:MGI Symbol;Acc:MGI:88381]	chr3	+	3.64117	6.08909e-19
Eps8	epidermal growth factor receptor pathway substrate 8 [Source:MGI Symbol;Acc:MGI:104684]	chr6	-	3.63458	1.11525e-20
Vnn1	vanin 1 [Source:MGI Symbol;Acc:MGI:108395]	chr10	+	3.63302	2.87116e-06
Srebf1	sterol regulatory element binding transcription factor 1 [Source:MGI Symbol;Acc:MGI:107606]	chr11	-	3.63097	6.61292e-18
Spn	sialophorin [Source:MGI Symbol;Acc:MGI:98384]	chr7	-	3.62749	0.000290524
1700123L14Rik	RIKEN cDNA 1700123L14 gene [Source:MGI Symbol;Acc:MGI:1925732]	chr6	-	3.62325	3.39322e-06
Bdh2	3-hydroxybutyrate dehydrogenase, type 2 [Source:MGI Symbol;Acc:MGI:1917022]	chr3	+	3.61983	7.10991e-07
Txlnb	taxilin beta [Source:MGI Symbol;Acc:MGI:2671945]	chr10	+	3.61814	1.33047e-10
Bcan	brevican [Source:MGI Symbol;Acc:MGI:1096385]	chr3	-	3.61643	1.62841e-20
Athl1	ATH1, acid trehalase-like 1 (yeast) [Source:MGI Symbol;Acc:MGI:2444047]	chr7	+	3.61298	1.40075e-13
Smpdl3b	sphingomyelin phosphodiesterase, acid-like 3B [Source:MGI Symbol;Acc:MGI:1916022]	chr4	-	3.60725	1.73587e-05
Tubb6	tubulin, beta 6 class V [Source:MGI Symbol;Acc:MGI:1915201]	chr18	+	3.6041	6.4484e-08
Hsd11b1	hydroxysteroid 11-beta dehydrogenase 1 [Source:MGI Symbol;Acc:MGI:103562]	chr1	-	3.60386	3.20462e-15
Agbl2	ATP/GTP binding protein-like 2 [Source:MGI Symbol;Acc:MGI:2443254]	chr2	+	3.60089	9.18012e-09
Prss45	protease, serine, 45 [Source:MGI Symbol;Acc:MGI:3605764]	chr9	+	3.60067	6.93836e-05
Nfkb2	nuclear factor of kappa light polypeptide gene enhancer in B cells 2, p49/p100 [Source:MGI Symbol;Acc:MGI:1099800]	chr19	+	3.59948	2.3176e-11
Myo6	myosin VI [Source:MGI Symbol;Acc:MGI:104785]	chr9	+	3.59702	2.7859e-20
Rbpms2	RNA binding protein with multiple splicing 2 [Source:MGI Symbol;Acc:MGI:1919223]	chr9	+	3.58967	2.26205e-10
Chp2	calcineurin-like EF hand protein 2 [Source:MGI Symbol;Acc:MGI:1917511]	chr7	+	3.58858	4.62451e-10
Grin2c	glutamate receptor, ionotropic, NMDA2C (epsilon 3) [Source:MGI Symbol;Acc:MGI:95822]	chr11	-	3.58833	3.63743e-20
Ddo	D-aspartate oxidase [Source:MGI Symbol;Acc:MGI:1925528]	chr10	+	3.58716	5.27357e-12
Fzd5	frizzled homolog 5 (Drosophila) [Source:MGI Symbol;Acc:MGI:108571]	chr1	-	3.58663	1.75157e-10
Gli1	GLI-Kruppel family member GLI1 [Source:MGI Symbol;Acc:MGI:95727]	chr10	-	3.58276	1.26606e-09
Nkx2-2os	NK2 homeobox 2, opposite strand [Source:MGI Symbol;Acc:MGI:3652259]	chr2	+	3.58136	2.06447e-06
Cdkn2c	cyclin-dependent kinase inhibitor 2C (p18, inhibits CDK4) [Source:MGI Symbol;Acc:MGI:105388]	chr4	-	3.58101	2.75785e-10
Npas3	neuronal PAS domain protein 3 [Source:MGI Symbol;Acc:MGI:1351610]	chr12	+	3.57851	1.21023e-18
Slc22a18	solute carrier family 22 (organic cation transporter), member 18 [Source:MGI Symbol;Acc:MGI:1336884]	chr7	+	3.5781	1.22091e-06
Sox13	SRY-box containing gene 13 [Source:MGI Symbol;Acc:MGI:98361]	chr1	-	3.57721	8.04394e-14
Hmgn5	high-mobility group nucleosome binding domain 5 [Source:MGI Symbol;Acc:MGI:1355295]	chrX	-	3.57715	1.9831e-06
Cachd1	cache domain containing 1 [Source:MGI Symbol;Acc:MGI:2444177]	chr4	+	3.57518	2.90798e-18
Slc25a18	solute carrier family 25 (mitochondrial carrier), member 18 [Source:MGI Symbol;Acc:MGI:1919053]	chr6	+	3.5741	6.08909e-19
Lect1	leukocyte cell derived chemotaxin 1 [Source:MGI Symbol;Acc:MGI:1341171]	chr14	-	3.57376	7.61755e-06
Mfsd2a	major facilitator superfamily domain containing 2A [Source:MGI Symbol;Acc:MGI:1923824]	chr4	-	3.56937	8.06839e-14
Fbln1	fibulin 1 [Source:MGI Symbol;Acc:MGI:95487]	chr15	+	3.56828	9.08684e-14
Mlc1	megalencephalic leukoencephalopathy with subcortical cysts 1 homolog (human) [Source:MGI Symbol;Acc:MGI:2157910]	chr15	-	3.56828	6.95051e-21
Alas2	aminolevulinic acid synthase 2, erythroid [Source:MGI Symbol;Acc:MGI:87990]	chrX	+	3.56788	9.70287e-08
Als2cl	ALS2 C-terminal like [Source:MGI Symbol;Acc:MGI:2447532]	chr9	+	3.5678	3.84629e-15
Gja1	gap junction protein, alpha 1 [Source:MGI Symbol;Acc:MGI:95713]	chr10	+	3.5676	3.37202e-19
Renbp	renin binding protein [Source:MGI Symbol;Acc:MGI:105940]	chrX	-	3.56728	3.91622e-12
Amhr2	anti-Mullerian hormone type 2 receptor [Source:MGI Symbol;Acc:MGI:105062]	chr15	+	3.56641	2.66414e-06
Tns3	tensin 3 [Source:MGI Symbol;Acc:MGI:2443012]	chr11	-	3.56418	2.38569e-16
Mmp14	matrix metallopeptidase 14 (membrane-inserted) [Source:MGI Symbol;Acc:MGI:101900]	chr14	+	3.56033	2.65044e-13
Mavs	mitochondrial antiviral signaling protein [Source:MGI Symbol;Acc:MGI:2444773]	chr2	+	3.55933	3.9485e-14
Mtss1l	metastasis suppressor 1-like [Source:MGI Symbol;Acc:MGI:3039591]	chr8	+	3.55621	1.26864e-16
Traf1	TNF receptor-associated factor 1 [Source:MGI Symbol;Acc:MGI:101836]	chr2	-	3.55591	1.3306e-05
Gpt	glutamic pyruvic transaminase, soluble [Source:MGI Symbol;Acc:MGI:95802]	chr15	+	3.55289	1.22007e-14
Crot	carnitine O-octanoyltransferase [Source:MGI Symbol;Acc:MGI:1921364]	chr5	-	3.5517	7.98031e-17
Nfatc1	nuclear factor of activated T cells, cytoplasmic, calcineurin dependent 1 [Source:MGI Symbol;Acc:MGI:102469]	chr18	-	3.5504	2.64624e-12
Phactr4	phosphatase and actin regulator 4 [Source:MGI Symbol;Acc:MGI:2140327]	chr4	-	3.54155	5.46896e-12
Fgf2	fibroblast growth factor 2 [Source:MGI Symbol;Acc:MGI:95516]	chr3	+	3.53715	3.45292e-07
Hif3a	hypoxia inducible factor 3, alpha subunit [Source:MGI Symbol;Acc:MGI:1859778]	chr7	-	3.53642	3.51053e-07
Fam181b	family with sequence similarity 181, member B [Source:MGI Symbol;Acc:MGI:1930951]	chr7	+	3.53604	3.45584e-15
Myh14	myosin, heavy polypeptide 14 [Source:MGI Symbol;Acc:MGI:1919210]	chr7	-	3.53353	1.96234e-18
Pmel	premelanosome protein [Source:MGI Symbol;Acc:MGI:98301]	chr10	+	3.53315	1.38075e-07
Tlcd1	TLC domain containing 1 [Source:MGI Symbol;Acc:MGI:1915572]	chr11	+	3.53256	1.06334e-18
Nek8	NIMA (never in mitosis gene a)-related expressed kinase 8 [Source:MGI Symbol;Acc:MGI:1890646]	chr11	-	3.53177	3.88683e-11
Hadh	hydroxyacyl-Coenzyme A dehydrogenase [Source:MGI Symbol;Acc:MGI:96009]	chr3	-	3.53136	2.89606e-18
Oplah	5-oxoprolinase (ATP-hydrolysing) [Source:MGI Symbol;Acc:MGI:1922725]	chr15	-	3.5288	1.77031e-17
Prr5	proline rich 5 (renal) [Source:MGI Symbol;Acc:MGI:1924714]	chr15	+	3.52854	2.08137e-13
Spata17	spermatogenesis associated 17 [Source:MGI Symbol;Acc:MGI:1921967]	chr1	-	3.52672	8.50494e-07
Lfng	LFNG O-fucosylpeptide 3-beta-N-acetylglucosaminyltransferase [Source:MGI Symbol;Acc:MGI:1095413]	chr5	+	3.52644	4.71712e-15
Fgfr1	fibroblast growth factor receptor 1 [Source:MGI Symbol;Acc:MGI:95522]	chr8	+	3.52613	7.24897e-20
Gpr37l1	G protein-coupled receptor 37-like 1 [Source:MGI Symbol;Acc:MGI:1928503]	chr1	-	3.52375	1.76159e-19
BC055402	NA	NA	NA	3.52132	8.72371e-06
Srgap1	SLIT-ROBO Rho GTPase activating protein 1 [Source:MGI Symbol;Acc:MGI:2152936]	chr10	-	3.52098	1.12154e-13
Hipk2	homeodomain interacting protein kinase 2 [Source:MGI Symbol;Acc:MGI:1314872]	chr6	-	3.51979	2.74671e-17
Lrrc14b	leucine rich repeat containing 14B [Source:MGI Symbol;Acc:MGI:2145269]	chr13	-	3.51761	2.87933e-06
4921536K21Rik	RIKEN cDNA 4921536K21 gene [Source:MGI Symbol;Acc:MGI:1914680]	chr11	-	3.51662	3.02878e-06
Nqo1	NAD(P)H dehydrogenase, quinone 1 [Source:MGI Symbol;Acc:MGI:103187]	chr8	-	3.51492	4.19887e-10
Fam83b	family with sequence similarity 83, member B [Source:MGI Symbol;Acc:MGI:2685362]	chr9	-	3.51483	8.2847e-06
Creb3l1	cAMP responsive element binding protein 3-like 1 [Source:MGI Symbol;Acc:MGI:1347062]	chr2	-	3.51347	5.51659e-10
Tjp3	tight junction protein 3 [Source:MGI Symbol;Acc:MGI:1351650]	chr10	-	3.51188	3.26386e-05
Gdf10	growth differentiation factor 10 [Source:MGI Symbol;Acc:MGI:95684]	chr14	+	3.51174	3.22767e-09
Atp13a4	ATPase type 13A4 [Source:MGI Symbol;Acc:MGI:1924456]	chr16	-	3.51117	3.12706e-16
Ptch1	patched homolog 1 [Source:MGI Symbol;Acc:MGI:105373]	chr13	-	3.50708	2.7949e-17
Lpar4	lysophosphatidic acid receptor 4 [Source:MGI Symbol;Acc:MGI:1925384]	chrX	+	3.5055	1.05168e-07
Aqp4	aquaporin 4 [Source:MGI Symbol;Acc:MGI:107387]	chr18	-	3.50367	2.36258e-20
Plekho2	pleckstrin homology domain containing, family O member 2 [Source:MGI Symbol;Acc:MGI:2143132]	chr9	-	3.50353	1.79627e-13
Stxbp3b	syntaxin-binding protein 3B [Source:MGI Symbol;Acc:MGI:3586869]	chr19	-	3.50198	7.58618e-12
Col11a2	collagen, type XI, alpha 2 [Source:MGI Symbol;Acc:MGI:88447]	chr17	+	3.49727	3.5588e-11
Cml1	camello-like 1 [Source:MGI Symbol;Acc:MGI:1913366]	chr6	-	3.49661	9.71387e-14
Cdc42ep4	CDC42 effector protein (Rho GTPase binding) 4 [Source:MGI Symbol;Acc:MGI:1929760]	chr11	-	3.49588	1.84545e-17
Slc27a1	solute carrier family 27 (fatty acid transporter), member 1 [Source:MGI Symbol;Acc:MGI:1347098]	chr8	+	3.49561	6.30279e-19
Gem	GTP binding protein (gene overexpressed in skeletal muscle) [Source:MGI Symbol;Acc:MGI:99844]	chr4	+	3.49316	1.39886e-10
Fgfrl1	fibroblast growth factor receptor-like 1 [Source:MGI Symbol;Acc:MGI:2150920]	chr5	+	3.49123	6.40684e-14
Myh15	myosin, heavy chain 15 [Source:MGI Symbol;Acc:MGI:3643515]	chr16	+	3.49044	1.65281e-10
Smpd2	sphingomyelin phosphodiesterase 2, neutral [Source:MGI Symbol;Acc:MGI:1278330]	chr10	-	3.48788	1.39839e-16
Ppap2b	phosphatidic acid phosphatase type 2B [Source:MGI Symbol;Acc:MGI:1915166]	chr4	+	3.48395	1.7148e-20
Myom3	myomesin family, member 3 [Source:MGI Symbol;Acc:MGI:2685280]	chr4	+	3.48379	1.01009e-15
Prelp	proline arginine-rich end leucine-rich repeat [Source:MGI Symbol;Acc:MGI:2151110]	chr1	-	3.48345	7.31298e-12
Sema4b	sema domain, immunoglobulin domain (Ig), transmembrane domain (TM) and short cytoplasmic domain, (semaphorin) 4B [Source:MGI Symbol;Acc:MGI:107559]	chr7	+	3.48009	7.36627e-15
Lama2	laminin, alpha 2 [Source:MGI Symbol;Acc:MGI:99912]	chr10	-	3.4784	3.41782e-14
Kif7	kinesin family member 7 [Source:MGI Symbol;Acc:MGI:1098239]	chr7	-	3.47535	6.70982e-12
Trp63	transformation related protein 63 [Source:MGI Symbol;Acc:MGI:1330810]	chr16	+	3.47272	1.93928e-07
Lonrf3	LON peptidase N-terminal domain and ring finger 3 [Source:MGI Symbol;Acc:MGI:1921615]	chrX	+	3.47086	6.69196e-19
4930550C14Rik	RIKEN cDNA 4930550C14 gene [Source:MGI Symbol;Acc:MGI:1922561]	chr9	+	3.47056	4.58782e-05
Gpam	glycerol-3-phosphate acyltransferase, mitochondrial [Source:MGI Symbol;Acc:MGI:109162]	chr19	-	3.46918	6.07682e-20
Ropn1l	ropporin 1-like [Source:MGI Symbol;Acc:MGI:2182357]	chr15	-	3.469	1.59743e-05
Mettl11b	methyltransferase like 11B [Source:MGI Symbol;Acc:MGI:2685053]	chr1	-	3.46897	4.47152e-09
Slco1c1	solute carrier organic anion transporter family, member 1c1 [Source:MGI Symbol;Acc:MGI:1889679]	chr6	+	3.46818	2.31343e-15
Tgfb2	transforming growth factor, beta 2 [Source:MGI Symbol;Acc:MGI:98726]	chr1	-	3.4601	2.10385e-16
Cldn10	claudin 10 [Source:MGI Symbol;Acc:MGI:1913101]	chr14	+	3.45925	9.74928e-20
Bmp15	bone morphogenetic protein 15 [Source:MGI Symbol;Acc:MGI:1316745]	chrX	-	3.45897	3.30764e-06
Kctd12b	potassium channel tetramerisation domain containing 12b [Source:MGI Symbol;Acc:MGI:2444667]	chrX	-	3.45832	1.211e-12
Igdcc4	immunoglobulin superfamily, DCC subclass, member 4 [Source:MGI Symbol;Acc:MGI:1858497]	chr9	+	3.45671	9.82431e-20
Ednrb	endothelin receptor type B [Source:MGI Symbol;Acc:MGI:102720]	chr14	-	3.45569	7.60121e-16
E030003E18Rik	NA	NA	NA	3.45567	3.40368e-16
Gm266	predicted gene 266 [Source:MGI Symbol;Acc:MGI:2685112]	chr12	-	3.45345	6.83785e-11
Pdpn	podoplanin [Source:MGI Symbol;Acc:MGI:103098]	chr4	-	3.45133	9.8866e-15
Prx	periaxin [Source:MGI Symbol;Acc:MGI:108176]	chr7	+	3.45049	0.000169576
Oaf	OAF homolog (Drosophila) [Source:MGI Symbol;Acc:MGI:94852]	chr9	-	3.4474	1.1419e-15
Bcar3	breast cancer anti-estrogen resistance 3 [Source:MGI Symbol;Acc:MGI:1352501]	chr3	+	3.44718	3.38542e-18
Cyr61	cysteine rich protein 61 [Source:MGI Symbol;Acc:MGI:88613]	chr3	-	3.44698	1.62278e-09
Gadl1	glutamate decarboxylase-like 1 [Source:MGI Symbol;Acc:MGI:1920998]	chr9	+	3.43922	3.93521e-08
Gstk1	glutathione S-transferase kappa 1 [Source:MGI Symbol;Acc:MGI:1923513]	chr6	+	3.43495	3.46182e-14
Ndp	Norrie disease (pseudoglioma) (human) [Source:MGI Symbol;Acc:MGI:102570]	chrX	-	3.43466	1.37935e-13
Col9a3	collagen, type IX, alpha 3 [Source:MGI Symbol;Acc:MGI:894686]	chr2	+	3.43304	9.80441e-15
Slc25a34	solute carrier family 25, member 34 [Source:MGI Symbol;Acc:MGI:2686215]	chr4	-	3.43179	8.81934e-09
Elovl2	elongation of very long chain fatty acids (FEN1/Elo2, SUR4/Elo3, yeast)-like 2 [Source:MGI Symbol;Acc:MGI:1858960]	chr13	-	3.43131	2.5065e-18
D930020B18Rik	RIKEN cDNA D930020B18 gene [Source:MGI Symbol;Acc:MGI:2442001]	chr10	+	3.42948	1.65154e-06
Col4a5	collagen, type IV, alpha 5 [Source:MGI Symbol;Acc:MGI:88456]	chrX	+	3.42723	9.70473e-11
Mr1	major histocompatibility complex, class I-related [Source:MGI Symbol;Acc:MGI:1195463]	chr1	-	3.42652	7.08924e-16
Loxl1	lysyl oxidase-like 1 [Source:MGI Symbol;Acc:MGI:106096]	chr9	-	3.4262	3.05157e-11
Dera	2-deoxyribose-5-phosphate aldolase homolog (C. elegans) [Source:MGI Symbol;Acc:MGI:1913762]	chr6	+	3.42591	4.00588e-09
Lama3	laminin, alpha 3 [Source:MGI Symbol;Acc:MGI:99909]	chr18	+	3.42584	6.81398e-12
Cnn3	calponin 3, acidic [Source:MGI Symbol;Acc:MGI:1919244]	chr3	+	3.4258	6.07682e-20
Irak2	interleukin-1 receptor-associated kinase 2 [Source:MGI Symbol;Acc:MGI:2429603]	chr6	+	3.42558	4.24709e-17
Psd2	pleckstrin and Sec7 domain containing 2 [Source:MGI Symbol;Acc:MGI:1921252]	chr18	+	3.42344	8.88369e-19
Msx2	msh homeobox 2 [Source:MGI Symbol;Acc:MGI:97169]	chr13	-	3.42119	5.86515e-08
Gm20743	NA	NA	NA	3.42009	1.87794e-06
Naaa	N-acylethanolamine acid amidase [Source:MGI Symbol;Acc:MGI:1914361]	chr5	-	3.41874	3.75173e-16
Nfe2l2	nuclear factor, erythroid derived 2, like 2 [Source:MGI Symbol;Acc:MGI:108420]	chr2	-	3.41446	1.86959e-18
Ctso	cathepsin O [Source:MGI Symbol;Acc:MGI:2139628]	chr3	+	3.41071	2.56889e-19
Scara3	scavenger receptor class A, member 3 [Source:MGI Symbol;Acc:MGI:2444418]	chr14	-	3.40995	3.31315e-18
Zfp521	zinc finger protein 521 [Source:MGI Symbol;Acc:MGI:95459]	chr18	-	3.40888	2.97041e-17
Slc29a3	solute carrier family 29 (nucleoside transporters), member 3 [Source:MGI Symbol;Acc:MGI:1918529]	chr10	-	3.4075	1.91568e-14
Emp2	epithelial membrane protein 2 [Source:MGI Symbol;Acc:MGI:1098726]	chr16	-	3.40739	1.44309e-17
Idh2	isocitrate dehydrogenase 2 (NADP+), mitochondrial [Source:MGI Symbol;Acc:MGI:96414]	chr7	-	3.40738	3.56174e-19
Sqrdl	sulfide quinone reductase-like (yeast) [Source:MGI Symbol;Acc:MGI:1929899]	chr2	+	3.40737	5.83729e-14
Tmie	transmembrane inner ear [Source:MGI Symbol;Acc:MGI:2159400]	chr9	-	3.40619	7.042e-11
Cd63	CD63 antigen [Source:MGI Symbol;Acc:MGI:99529]	chr10	+	3.40594	1.32933e-10
Htra1	HtrA serine peptidase 1 [Source:MGI Symbol;Acc:MGI:1929076]	chr7	+	3.40492	1.10606e-19
A730020M07Rik	RIKEN cDNA A730020M07 gene [Source:MGI Symbol;Acc:MGI:2442643]	chr3	-	3.40329	1.34391e-06
Cecr2	cat eye syndrome chromosome region, candidate 2 [Source:MGI Symbol;Acc:MGI:1923799]	chr6	+	3.40128	1.53587e-13
Dlg5	discs, large homolog 5 (Drosophila) [Source:MGI Symbol;Acc:MGI:1918478]	chr14	-	3.39545	3.11767e-15
Frmpd1	FERM and PDZ domain containing 1 [Source:MGI Symbol;Acc:MGI:2446274]	chr4	+	3.39396	3.01305e-16
Celrr	NA	NA	NA	3.3937	1.6188e-10
Pnpla7	patatin-like phospholipase domain containing 7 [Source:MGI Symbol;Acc:MGI:2385325]	chr2	+	3.39088	3.56556e-16
Fam20a	family with sequence similarity 20, member A [Source:MGI Symbol;Acc:MGI:2388266]	chr11	-	3.39063	9.73701e-17
Car8	carbonic anhydrase 8 [Source:MGI Symbol;Acc:MGI:88253]	chr4	-	3.38869	6.42249e-15
Trp53bp2	transformation related protein 53 binding protein 2 [Source:MGI Symbol;Acc:MGI:2138319]	chr1	+	3.38686	2.31959e-14
Rlbp1	retinaldehyde binding protein 1 [Source:MGI Symbol;Acc:MGI:97930]	chr7	-	3.38646	3.20793e-16
4921530L21Rik	RIKEN cDNA 4921530L21 gene [Source:MGI Symbol;Acc:MGI:1913982]	chr14	+	3.38567	3.81122e-05
Bmpr1b	bone morphogenetic protein receptor, type 1B [Source:MGI Symbol;Acc:MGI:107191]	chr3	-	3.38376	1.11013e-19
Acss3	acyl-CoA synthetase short-chain family member 3 [Source:MGI Symbol;Acc:MGI:2685720]	chr10	-	3.3828	8.81775e-06
Lrig1	leucine-rich repeats and immunoglobulin-like domains 1 [Source:MGI Symbol;Acc:MGI:107935]	chr6	-	3.38196	6.47638e-19
Fam46c	family with sequence similarity 46, member C [Source:MGI Symbol;Acc:MGI:1921895]	chr3	-	3.37965	8.3605e-09
Gatsl3	GATS protein-like 3 [Source:MGI Symbol;Acc:MGI:1919212]	chr11	+	3.37934	3.93284e-07
C030018K13Rik	NA	NA	NA	3.37792	3.65365e-12
Map3k19	mitogen-activated protein kinase kinase kinase 19 [Source:MGI Symbol;Acc:MGI:1203481]	chr1	-	3.37408	7.16706e-15
Fgr	Gardner-Rasheed feline sarcoma viral (Fgr) oncogene homolog [Source:MGI Symbol;Acc:MGI:95527]	chr4	+	3.37251	0.000206865
Prom2	prominin 2 [Source:MGI Symbol;Acc:MGI:2138997]	chr2	-	3.37203	0.000317709
Eva1a	eva-1 homolog A (C. elegans) [Source:MGI Symbol;Acc:MGI:2385247]	chr6	+	3.3711	6.99916e-16
Tspan18	tetraspanin 18 [Source:MGI Symbol;Acc:MGI:1917186]	chr2	-	3.3639	2.72299e-09
Abhd3	abhydrolase domain containing 3 [Source:MGI Symbol;Acc:MGI:2147183]	chr18	-	3.36187	3.63743e-20
Gstm1	glutathione S-transferase, mu 1 [Source:MGI Symbol;Acc:MGI:95860]	chr3	-	3.36053	3.10171e-19
Tmem144	transmembrane protein 144 [Source:MGI Symbol;Acc:MGI:1917902]	chr3	-	3.36007	2.83685e-16
Ggt6	gamma-glutamyltransferase 6 [Source:MGI Symbol;Acc:MGI:1918772]	chr11	+	3.35799	7.47295e-05
Angptl4	angiopoietin-like 4 [Source:MGI Symbol;Acc:MGI:1888999]	chr17	-	3.35663	3.2001e-08
Mical1	microtubule associated monooxygenase, calponin and LIM domain containing 1 [Source:MGI Symbol;Acc:MGI:2385847]	chr10	+	3.35654	3.71595e-16
Glipr2	GLI pathogenesis-related 2 [Source:MGI Symbol;Acc:MGI:1917770]	chr4	+	3.35626	8.35029e-11
Frrs1	ferric-chelate reductase 1 [Source:MGI Symbol;Acc:MGI:108076]	chr3	+	3.35228	2.6226e-07
A730036I17Rik	RIKEN cDNA A730036I17 gene [Source:MGI Symbol;Acc:MGI:3041182]	chr2	+	3.35203	2.60765e-08
Ccdc141	coiled-coil domain containing 141 [Source:MGI Symbol;Acc:MGI:1919735]	chr2	-	3.35152	2.07754e-17
Itga7	integrin alpha 7 [Source:MGI Symbol;Acc:MGI:102700]	chr10	+	3.35014	2.94786e-14
1700084C01Rik	RIKEN cDNA 1700084C01 gene [Source:MGI Symbol;Acc:MGI:1925715]	chr1	+	3.35009	3.64713e-14
Lif	leukemia inhibitory factor [Source:MGI Symbol;Acc:MGI:96787]	chr11	+	3.34223	2.88892e-05
Tdgf1	teratocarcinoma-derived growth factor 1 [Source:MGI Symbol;Acc:MGI:98658]	chr9	-	3.33861	3.01581e-08
1700019G17Rik	RIKEN cDNA 1700019G17 gene [Source:MGI Symbol;Acc:MGI:1922791]	chr6	-	3.33757	2.39865e-10
Sntb1	syntrophin, basic 1 [Source:MGI Symbol;Acc:MGI:101781]	chr15	-	3.33691	1.08823e-08
Rorc	RAR-related orphan receptor gamma [Source:MGI Symbol;Acc:MGI:104856]	chr3	+	3.33429	7.05165e-09
Kank1	KN motif and ankyrin repeat domains 1 [Source:MGI Symbol;Acc:MGI:2147707]	chr19	+	3.3325	2.35913e-15
Bag3	BCL2-associated athanogene 3 [Source:MGI Symbol;Acc:MGI:1352493]	chr7	+	3.33243	1.22489e-12
Pdgfd	platelet-derived growth factor, D polypeptide [Source:MGI Symbol;Acc:MGI:1919035]	chr9	+	3.33235	7.24967e-08
Plin2	perilipin 2 [Source:MGI Symbol;Acc:MGI:87920]	chr4	-	3.32971	1.08811e-13
Mapkapk3	mitogen-activated protein kinase-activated protein kinase 3 [Source:MGI Symbol;Acc:MGI:2143163]	chr9	-	3.32828	1.25966e-12
Nkain4	Na+/K+ transporting ATPase interacting 4 [Source:MGI Symbol;Acc:MGI:1915372]	chr2	-	3.32703	5.5954e-16
Trim56	tripartite motif-containing 56 [Source:MGI Symbol;Acc:MGI:2685298]	chr5	-	3.32223	3.15089e-12
Prox2	prospero homeobox 2 [Source:MGI Symbol;Acc:MGI:1920672]	chr12	-	3.32193	1.34502e-07
Hspb8	heat shock protein 8 [Source:MGI Symbol;Acc:MGI:2135756]	chr5	-	3.32169	2.52249e-16
Pipox	pipecolic acid oxidase [Source:MGI Symbol;Acc:MGI:1197006]	chr11	-	3.31964	8.74513e-06
Sox1	SRY-box containing gene 1 [Source:MGI Symbol;Acc:MGI:98357]	chr8	+	3.31943	3.65879e-18
Bco2	beta-carotene oxygenase 2 [Source:MGI Symbol;Acc:MGI:2177469]	chr9	-	3.319	4.41955e-14
Dhrs4	dehydrogenase/reductase (SDR family) member 4 [Source:MGI Symbol;Acc:MGI:90169]	chr14	+	3.31858	1.11436e-15
Dcxr	dicarbonyl L-xylulose reductase [Source:MGI Symbol;Acc:MGI:1915130]	chr11	-	3.31795	5.06822e-14
Lmcd1	LIM and cysteine-rich domains 1 [Source:MGI Symbol;Acc:MGI:1353635]	chr6	+	3.31792	1.9719e-14
Tmem198b	transmembrane protein 198b [Source:MGI Symbol;Acc:MGI:1921077]	chr10	-	3.31788	5.54147e-14
Cyp4v3	cytochrome P450, family 4, subfamily v, polypeptide 3 [Source:MGI Symbol;Acc:MGI:2142763]	chr8	-	3.31741	8.1546e-16
Ttpa	tocopherol (alpha) transfer protein [Source:MGI Symbol;Acc:MGI:1354168]	chr4	+	3.31723	2.21507e-13
Rgl3	ral guanine nucleotide dissociation stimulator-like 3 [Source:MGI Symbol;Acc:MGI:1918996]	chr9	-	3.31652	2.3641e-10
Sytl4	synaptotagmin-like 4 [Source:MGI Symbol;Acc:MGI:1351606]	chrX	-	3.31568	1.72131e-06
Micalcl	MICAL C-terminal like [Source:MGI Symbol;Acc:MGI:1918127]	chr7	+	3.31484	7.46869e-09
Ngfr	nerve growth factor receptor (TNFR superfamily, member 16) [Source:MGI Symbol;Acc:MGI:97323]	chr11	-	3.31471	9.98276e-06
Itgb8	integrin beta 8 [Source:MGI Symbol;Acc:MGI:1338035]	chr12	-	3.31443	2.40756e-18
Hepacam	hepatocyte cell adhesion molecule [Source:MGI Symbol;Acc:MGI:1920177]	chr9	+	3.31399	2.20574e-18
Mdk	midkine [Source:MGI Symbol;Acc:MGI:96949]	chr2	-	3.31361	4.64051e-14
Trpm3	transient receptor potential cation channel, subfamily M, member 3 [Source:MGI Symbol;Acc:MGI:2443101]	chr19	+	3.31285	1.04306e-20
Tead3	TEA domain family member 3 [Source:MGI Symbol;Acc:MGI:109241]	chr17	-	3.31153	8.61598e-09
Fabp7	fatty acid binding protein 7, brain [Source:MGI Symbol;Acc:MGI:101916]	chr10	+	3.31098	9.69943e-14
Jmjd7	jumonji domain containing 7 [Source:MGI Symbol;Acc:MGI:3845785]	chr2	+	3.31014	5.56273e-05
Sorcs2	sortilin-related VPS10 domain containing receptor 2 [Source:MGI Symbol;Acc:MGI:1932289]	chr5	-	3.3079	2.08291e-17
AA387883	NA	NA	NA	3.30686	1.41687e-09
Perm1	NA	NA	NA	3.30203	1.43547e-07
Tectb	tectorin beta [Source:MGI Symbol;Acc:MGI:109574]	chr19	+	3.30048	5.67521e-05
Lgi4	leucine-rich repeat LGI family, member 4 [Source:MGI Symbol;Acc:MGI:2180197]	chr7	+	3.29994	1.4517e-17
Timp4	tissue inhibitor of metalloproteinase 4 [Source:MGI Symbol;Acc:MGI:109125]	chr6	-	3.29767	3.83703e-18
Neurog1	neurogenin 1 [Source:MGI Symbol;Acc:MGI:107754]	chr13	-	3.29704	1.57667e-05
Stk17b	serine/threonine kinase 17b (apoptosis-inducing) [Source:MGI Symbol;Acc:MGI:2138162]	chr1	-	3.29639	4.19829e-16
Aldh4a1	aldehyde dehydrogenase 4 family, member A1 [Source:MGI Symbol;Acc:MGI:2443883]	chr4	+	3.29421	3.12044e-19
Cbr3	carbonyl reductase 3 [Source:MGI Symbol;Acc:MGI:1309992]	chr16	+	3.28895	4.24012e-13
Hsd3b7	hydroxy-delta-5-steroid dehydrogenase, 3 beta- and steroid delta-isomerase 7 [Source:MGI Symbol;Acc:MGI:2141879]	chr7	+	3.28876	1.47921e-12
Slc5a11	solute carrier family 5 (sodium/glucose cotransporter), member 11 [Source:MGI Symbol;Acc:MGI:1919316]	chr7	+	3.28748	8.80728e-08
6030407O03Rik	NA	NA	NA	3.28532	4.19207e-05
Igdcc3	immunoglobulin superfamily, DCC subclass, member 3 [Source:MGI Symbol;Acc:MGI:1202390]	chr9	+	3.28404	3.41586e-06
Ccbl2	cysteine conjugate-beta lyase 2 [Source:MGI Symbol;Acc:MGI:2677849]	chr3	+	3.28312	1.85525e-11
Fermt2	fermitin family homolog 2 (Drosophila) [Source:MGI Symbol;Acc:MGI:2385001]	chr14	-	3.28198	1.76159e-19
Rarres2	retinoic acid receptor responder (tazarotene induced) 2 [Source:MGI Symbol;Acc:MGI:1918910]	chr6	-	3.27895	4.58115e-11
Cd38	CD38 antigen [Source:MGI Symbol;Acc:MGI:107474]	chr5	+	3.27691	4.94166e-10
Itih5	inter-alpha (globulin) inhibitor H5 [Source:MGI Symbol;Acc:MGI:1925751]	chr2	+	3.27648	1.08814e-15
Dapp1	dual adaptor for phosphotyrosine and 3-phosphoinositides 1 [Source:MGI Symbol;Acc:MGI:1347063]	chr3	-	3.27555	6.02373e-13
Fads2	fatty acid desaturase 2 [Source:MGI Symbol;Acc:MGI:1930079]	chr19	-	3.27528	3.24731e-20
Sdc4	syndecan 4 [Source:MGI Symbol;Acc:MGI:1349164]	chr2	-	3.27047	4.81864e-17
Jph2	junctophilin 2 [Source:MGI Symbol;Acc:MGI:1891496]	chr2	-	3.27	6.72465e-08
Hgf	hepatocyte growth factor [Source:MGI Symbol;Acc:MGI:96079]	chr5	+	3.26936	6.06757e-15
Gm15787	predicted gene 15787 [Source:MGI Symbol;Acc:MGI:3783229]	chr5	-	3.26879	1.87088e-06
Lama5	laminin, alpha 5 [Source:MGI Symbol;Acc:MGI:105382]	chr2	-	3.26626	2.65007e-09
Procr	protein C receptor, endothelial [Source:MGI Symbol;Acc:MGI:104596]	chr2	+	3.26354	5.88287e-06
Smpdl3a	sphingomyelin phosphodiesterase, acid-like 3A [Source:MGI Symbol;Acc:MGI:1931437]	chr10	+	3.2617	9.74928e-20
Aldh7a1	aldehyde dehydrogenase family 7, member A1 [Source:MGI Symbol;Acc:MGI:108186]	chr18	-	3.26036	8.30122e-20
Pygb	brain glycogen phosphorylase [Source:MGI Symbol;Acc:MGI:97828]	chr2	+	3.25863	1.29619e-18
Tmco4	transmembrane and coiled-coil domains 4 [Source:MGI Symbol;Acc:MGI:1924306]	chr4	+	3.25762	2.13429e-13
Trp53i13	transformation related protein 53 inducible protein 13 [Source:MGI Symbol;Acc:MGI:1915125]	chr11	-	3.25623	2.51923e-10
Scrg1	scrapie responsive gene 1 [Source:MGI Symbol;Acc:MGI:1328308]	chr8	+	3.2562	2.55987e-14
Serpine2	serine (or cysteine) peptidase inhibitor, clade E, member 2 [Source:MGI Symbol;Acc:MGI:101780]	chr1	-	3.25445	6.95051e-21
Rest	RE1-silencing transcription factor [Source:MGI Symbol;Acc:MGI:104897]	chr5	+	3.25283	2.92558e-14
Glis3	GLIS family zinc finger 3 [Source:MGI Symbol;Acc:MGI:2444289]	chr19	-	3.2519	1.54033e-12
Traf3ip2	TRAF3 interacting protein 2 [Source:MGI Symbol;Acc:MGI:2143599]	chr10	+	3.25099	9.06927e-08
Pnp	purine-nucleoside phosphorylase [Source:MGI Symbol;Acc:MGI:97365]	chr14	+	3.24965	8.33679e-13
Pex11g	peroxisomal biogenesis factor 11 gamma [Source:MGI Symbol;Acc:MGI:1920905]	chr8	-	3.24904	2.97818e-06
Aadat	aminoadipate aminotransferase [Source:MGI Symbol;Acc:MGI:1345167]	chr8	+	3.2486	7.30181e-06
Ntsr2	neurotensin receptor 2 [Source:MGI Symbol;Acc:MGI:108018]	chr12	+	3.24848	7.91313e-18
Pax6	paired box gene 6 [Source:MGI Symbol;Acc:MGI:97490]	chr2	+	3.24766	1.65311e-17
Dpf3	D4, zinc and double PHD fingers, family 3 [Source:MGI Symbol;Acc:MGI:1917377]	chr12	-	3.24736	1.71701e-15
Cand2	cullin-associated and neddylation-dissociated 2 (putative) [Source:MGI Symbol;Acc:MGI:1914338]	chr6	+	3.24664	7.71906e-13
Fzd10	frizzled homolog 10 (Drosophila) [Source:MGI Symbol;Acc:MGI:2136761]	chr5	+	3.24128	2.96421e-11
Gulp1	GULP, engulfment adaptor PTB domain containing 1 [Source:MGI Symbol;Acc:MGI:1920407]	chr1	+	3.24086	1.26462e-14
Notch3	notch 3 [Source:MGI Symbol;Acc:MGI:99460]	chr17	-	3.23654	4.95666e-10
Gjb6	gap junction protein, beta 6 [Source:MGI Symbol;Acc:MGI:107588]	chr14	-	3.23606	1.63903e-15
Dnaic2	dynein, axonemal, intermediate chain 2 [Source:MGI Symbol;Acc:MGI:2685574]	chr11	+	3.23551	2.11609e-08
Plcd1	phospholipase C, delta 1 [Source:MGI Symbol;Acc:MGI:97614]	chr9	-	3.23485	3.50156e-14
Fgf1	fibroblast growth factor 1 [Source:MGI Symbol;Acc:MGI:95515]	chr18	-	3.23247	6.93922e-19
Aldh1a1	aldehyde dehydrogenase family 1, subfamily A1 [Source:MGI Symbol;Acc:MGI:1353450]	chr19	+	3.23168	4.60159e-17
Tnfsf13	tumor necrosis factor (ligand) superfamily, member 13 [Source:MGI Symbol;Acc:MGI:1916833]	chr11	-	3.23131	2.01069e-08
2700046A07Rik	RIKEN cDNA 2700046A07 gene [Source:MGI Symbol;Acc:MGI:1919803]	chr18	-	3.23086	2.22894e-05
Casp6	caspase 6 [Source:MGI Symbol;Acc:MGI:1312921]	chr3	+	3.22943	4.47592e-09
Paqr8	progestin and adipoQ receptor family member VIII [Source:MGI Symbol;Acc:MGI:1921479]	chr1	+	3.22763	4.84653e-20
Pla2g3	phospholipase A2, group III [Source:MGI Symbol;Acc:MGI:2444945]	chr11	+	3.22762	0.000284625
Decr1	2,4-dienoyl CoA reductase 1, mitochondrial [Source:MGI Symbol;Acc:MGI:1914710]	chr4	-	3.22667	4.46118e-18
Tor1aip1	torsin A interacting protein 1 [Source:MGI Symbol;Acc:MGI:3582693]	chr1	-	3.22552	4.25572e-18
Adamts9	a disintegrin-like and metallopeptidase (reprolysin type) with thrombospondin type 1 motif, 9 [Source:MGI Symbol;Acc:MGI:1916320]	chr6	-	3.22435	1.03278e-08
Plce1	phospholipase C, epsilon 1 [Source:MGI Symbol;Acc:MGI:1921305]	chr19	+	3.22289	1.51029e-11
Greb1	gene regulated by estrogen in breast cancer protein [Source:MGI Symbol;Acc:MGI:2149712]	chr12	-	3.22287	2.81013e-08
Gas1	growth arrest specific 1 [Source:MGI Symbol;Acc:MGI:95655]	chr13	-	3.22206	8.3158e-15
P2ry2	purinergic receptor P2Y, G-protein coupled 2 [Source:MGI Symbol;Acc:MGI:105107]	chr7	-	3.22105	1.77967e-05
Fsbp	fibrinogen silencer binding protein [Source:MGI Symbol;Acc:MGI:5301008]	chr4	+	3.22067	5.48399e-08
S1pr1	sphingosine-1-phosphate receptor 1 [Source:MGI Symbol;Acc:MGI:1096355]	chr3	-	3.21817	1.64656e-17
Mro	maestro [Source:MGI Symbol;Acc:MGI:2152817]	chr18	+	3.21767	1.08353e-15
Efna4	ephrin A4 [Source:MGI Symbol;Acc:MGI:106643]	chr3	-	3.21733	8.5164e-05
Tram2	translocating chain-associating membrane protein 2 [Source:MGI Symbol;Acc:MGI:1924817]	chr1	-	3.21435	2.3927e-06
Id4	inhibitor of DNA binding 4 [Source:MGI Symbol;Acc:MGI:99414]	chr13	+	3.21326	2.00363e-17
Tnfaip8	tumor necrosis factor, alpha-induced protein 8 [Source:MGI Symbol;Acc:MGI:2147191]	chr18	+	3.21299	4.0504e-14
Gm15816	predicted gene 15816 [Source:MGI Symbol;Acc:MGI:3802114]	chr8	-	3.21197	2.97309e-05
Msi1	musashi RNA-binding protein 1 [Source:MGI Symbol;Acc:MGI:107376]	chr5	+	3.21125	4.63244e-13
Cntfr	ciliary neurotrophic factor receptor [Source:MGI Symbol;Acc:MGI:99605]	chr4	-	3.2107	5.77442e-16
Nfia	nuclear factor I/A [Source:MGI Symbol;Acc:MGI:108056]	chr4	+	3.20677	9.68449e-17
Cd44	CD44 antigen [Source:MGI Symbol;Acc:MGI:88338]	chr2	-	3.20324	3.1025e-11
Gpc4	glypican 4 [Source:MGI Symbol;Acc:MGI:104902]	chrX	-	3.20207	2.89415e-11
Timp3	tissue inhibitor of metalloproteinase 3 [Source:MGI Symbol;Acc:MGI:98754]	chr10	+	3.20052	3.40273e-18
G6pd2	glucose-6-phosphate dehydrogenase 2 [Source:MGI Symbol;Acc:MGI:105977]	chr5	+	3.19826	0.000611532
Tjp2	tight junction protein 2 [Source:MGI Symbol;Acc:MGI:1341872]	chr19	-	3.19677	3.56174e-19
Ptgr1	prostaglandin reductase 1 [Source:MGI Symbol;Acc:MGI:1914353]	chr4	-	3.19537	1.03188e-05
Plin3	perilipin 3 [Source:MGI Symbol;Acc:MGI:1914155]	chr17	-	3.19311	9.05563e-15
Vcl	vinculin [Source:MGI Symbol;Acc:MGI:98927]	chr14	+	3.19049	3.90668e-16
Hs3st3b1	heparan sulfate (glucosamine) 3-O-sulfotransferase 3B1 [Source:MGI Symbol;Acc:MGI:1333853]	chr11	-	3.1893	1.57065e-08
3110099E03Rik	RIKEN cDNA 3110099E03 gene [Source:MGI Symbol;Acc:MGI:1925761]	chr2	-	3.18904	3.2001e-08
Nxn	nucleoredoxin [Source:MGI Symbol;Acc:MGI:109331]	chr11	-	3.18612	1.53778e-11
Fzd4	frizzled homolog 4 (Drosophila) [Source:MGI Symbol;Acc:MGI:108520]	chr7	+	3.18598	7.1417e-13
Sp5	trans-acting transcription factor 5 [Source:MGI Symbol;Acc:MGI:1927715]	chr2	+	3.18492	1.11671e-05
Sfrp1	secreted frizzled-related protein 1 [Source:MGI Symbol;Acc:MGI:892014]	chr8	+	3.18356	1.21992e-06
Prrx1	paired related homeobox 1 [Source:MGI Symbol;Acc:MGI:97712]	chr1	-	3.18077	7.00087e-14
Igfbp2	insulin-like growth factor binding protein 2 [Source:MGI Symbol;Acc:MGI:96437]	chr1	+	3.17971	1.78288e-13
Cldn19	claudin 19 [Source:MGI Symbol;Acc:MGI:3033992]	chr4	+	3.17778	8.44932e-06
Caskin2	CASK-interacting protein 2 [Source:MGI Symbol;Acc:MGI:2157062]	chr11	-	3.17732	3.71629e-15
Eci1	enoyl-Coenzyme A delta isomerase 1 [Source:MGI Symbol;Acc:MGI:94871]	chr17	+	3.17546	1.59867e-15
Ttc12	tetratricopeptide repeat domain 12 [Source:MGI Symbol;Acc:MGI:2444588]	chr9	-	3.17086	3.47766e-09
Tspo	translocator protein [Source:MGI Symbol;Acc:MGI:88222]	chr15	+	3.17003	1.14367e-07
Pon2	paraoxonase 2 [Source:MGI Symbol;Acc:MGI:106687]	chr6	-	3.16912	3.37202e-19
Mdfic	MyoD family inhibitor domain containing [Source:MGI Symbol;Acc:MGI:104611]	chr6	+	3.16844	2.36145e-12
Gramd3	GRAM domain containing 3 [Source:MGI Symbol;Acc:MGI:1914815]	chr18	+	3.16837	3.55274e-14
Aldh6a1	aldehyde dehydrogenase family 6, subfamily A1 [Source:MGI Symbol;Acc:MGI:1915077]	chr12	-	3.16824	1.10606e-19
Ranbp3l	RAN binding protein 3-like [Source:MGI Symbol;Acc:MGI:2444654]	chr15	+	3.16753	5.31347e-16
Optc	opticin [Source:MGI Symbol;Acc:MGI:2151113]	chr1	-	3.16526	8.04365e-07
Mir6390	NA	NA	NA	3.16151	4.1335e-08
As3mt	arsenic (+3 oxidation state) methyltransferase [Source:MGI Symbol;Acc:MGI:1929882]	chr19	+	3.16136	2.06024e-15
Osgin1	oxidative stress induced growth inhibitor 1 [Source:MGI Symbol;Acc:MGI:1919089]	chr8	+	3.15898	5.79559e-05
Abhd4	abhydrolase domain containing 4 [Source:MGI Symbol;Acc:MGI:1915938]	chr14	+	3.15658	3.44713e-19
Atoh8	atonal homolog 8 (Drosophila) [Source:MGI Symbol;Acc:MGI:1918343]	chr6	-	3.15355	6.41128e-09
Scd1	stearoyl-Coenzyme A desaturase 1 [Source:MGI Symbol;Acc:MGI:98239]	chr19	-	3.15283	5.69998e-19
Wwtr1	WW domain containing transcription regulator 1 [Source:MGI Symbol;Acc:MGI:1917649]	chr3	-	3.15104	9.22444e-19
Slc43a3	solute carrier family 43, member 3 [Source:MGI Symbol;Acc:MGI:1931054]	chr2	+	3.15053	2.16523e-05
Cyp1a1	cytochrome P450, family 1, subfamily a, polypeptide 1 [Source:MGI Symbol;Acc:MGI:88588]	chr9	+	3.14981	0.000112539
Swap70	SWA-70 protein [Source:MGI Symbol;Acc:MGI:1298390]	chr7	+	3.14781	1.93583e-17
Galnt4	UDP-N-acetyl-alpha-D-galactosamine:polypeptide N-acetylgalactosaminyltransferase 4 [Source:MGI Symbol;Acc:MGI:894692]	chr10	+	3.14698	3.68623e-15
Six5	sine oculis-related homeobox 5 [Source:MGI Symbol;Acc:MGI:106220]	chr7	+	3.14584	1.08988e-08
Usp54	ubiquitin specific peptidase 54 [Source:MGI Symbol;Acc:MGI:1926037]	chr14	-	3.14583	7.20328e-17
Stxbp3a	syntaxin binding protein 3A [Source:MGI Symbol;Acc:MGI:107362]	chr3	-	3.1412	2.39173e-14
Asrgl1	asparaginase like 1 [Source:MGI Symbol;Acc:MGI:1913764]	chr19	-	3.13716	1.04306e-20
Pctp	phosphatidylcholine transfer protein [Source:MGI Symbol;Acc:MGI:107375]	chr11	-	3.13435	3.04663e-11
Kank2	KN motif and ankyrin repeat domains 2 [Source:MGI Symbol;Acc:MGI:2384568]	chr9	-	3.13151	1.24879e-15
Mfsd7a	major facilitator superfamily domain containing 7A [Source:MGI Symbol;Acc:MGI:2442629]	chr5	-	3.13116	2.10289e-07
Hadhb	hydroxyacyl-Coenzyme A dehydrogenase/3-ketoacyl-Coenzyme A thiolase/enoyl-Coenzyme A hydratase (trifunctional protein), beta subunit [Source:MGI Symbol;Acc:MGI:2136381]	chr5	+	3.13022	6.60311e-15
Gypa	glycophorin A [Source:MGI Symbol;Acc:MGI:95880]	chr8	+	3.1284	0.000252738
Abtb2	ankyrin repeat and BTB (POZ) domain containing 2 [Source:MGI Symbol;Acc:MGI:2139365]	chr2	+	3.12775	2.52196e-16
Btd	biotinidase [Source:MGI Symbol;Acc:MGI:1347001]	chr14	+	3.12421	3.00012e-14
Ptges	prostaglandin E synthase [Source:MGI Symbol;Acc:MGI:1927593]	chr2	-	3.11938	5.72653e-14
Fxyd1	FXYD domain-containing ion transport regulator 1 [Source:MGI Symbol;Acc:MGI:1889273]	chr7	-	3.11831	3.38067e-17
Heyl	hairy/enhancer-of-split related with YRPW motif-like [Source:MGI Symbol;Acc:MGI:1860511]	chr4	+	3.11515	9.50306e-07
Arhgap18	Rho GTPase activating protein 18 [Source:MGI Symbol;Acc:MGI:1921160]	chr10	+	3.11341	1.05044e-13
Sorbs3	sorbin and SH3 domain containing 3 [Source:MGI Symbol;Acc:MGI:700013]	chr14	-	3.11167	1.05457e-15
Nckap5	NCK-associated protein 5 [Source:MGI Symbol;Acc:MGI:2686394]	chr1	-	3.11133	6.68322e-14
Jam2	junction adhesion molecule 2 [Source:MGI Symbol;Acc:MGI:1933820]	chr16	+	3.11113	4.77104e-17
Tmem51	transmembrane protein 51 [Source:MGI Symbol;Acc:MGI:2384874]	chr4	-	3.10986	1.25156e-14
Arhgap24	Rho GTPase activating protein 24 [Source:MGI Symbol;Acc:MGI:1922647]	chr5	+	3.10961	5.00749e-14
Glud1	glutamate dehydrogenase 1 [Source:MGI Symbol;Acc:MGI:95753]	chr14	+	3.1082	1.04306e-20
Tnfaip2	tumor necrosis factor, alpha-induced protein 2 [Source:MGI Symbol;Acc:MGI:104960]	chr12	+	3.10601	1.16112e-05
Zfyve21	zinc finger, FYVE domain containing 21 [Source:MGI Symbol;Acc:MGI:1915770]	chr12	+	3.10532	2.74142e-17
Prdx6	peroxiredoxin 6 [Source:MGI Symbol;Acc:MGI:894320]	chr1	-	3.09907	1.79492e-19
Kcnj14	potassium inwardly-rectifying channel, subfamily J, member 14 [Source:MGI Symbol;Acc:MGI:2384820]	chr7	-	3.09816	3.31005e-10
Sft2d2	SFT2 domain containing 2 [Source:MGI Symbol;Acc:MGI:1917362]	chr1	-	3.09798	1.9262e-16
Elovl5	ELOVL family member 5, elongation of long chain fatty acids (yeast) [Source:MGI Symbol;Acc:MGI:1916051]	chr9	+	3.09598	2.28259e-19
Klhl10	kelch-like 10 [Source:MGI Symbol;Acc:MGI:2181067]	chr11	+	3.09168	0.000878153
Hsd17b2	hydroxysteroid (17-beta) dehydrogenase 2 [Source:MGI Symbol;Acc:MGI:1096386]	chr8	+	3.08992	0.00162479
BC064078	NA	NA	NA	3.0881	4.11309e-11
Mef2b	myocyte enhancer factor 2B [Source:MGI Symbol;Acc:MGI:104526]	chr8	+	3.08706	1.8749e-05
Prrx2	paired related homeobox 2 [Source:MGI Symbol;Acc:MGI:98218]	chr2	+	3.08651	7.78703e-07
Lao1	L-amino acid oxidase 1 [Source:MGI Symbol;Acc:MGI:2140628]	chr4	+	3.08601	0.000341892
Itpkb	inositol 1,4,5-trisphosphate 3-kinase B [Source:MGI Symbol;Acc:MGI:109235]	chr1	+	3.08376	2.34442e-15
Zfp36l2	zinc finger protein 36, C3H type-like 2 [Source:MGI Symbol;Acc:MGI:107945]	chr17	-	3.08164	8.87889e-15
Sox2	SRY-box containing gene 2 [Source:MGI Symbol;Acc:MGI:98364]	chr3	+	3.08142	1.73689e-16
Hoga1	4-hydroxy-2-oxoglutarate aldolase 1 [Source:MGI Symbol;Acc:MGI:1914682]	chr19	+	3.08085	1.64441e-08
Il18	interleukin 18 [Source:MGI Symbol;Acc:MGI:107936]	chr9	+	3.07814	1.55102e-13
Utp14b	UTP14, U3 small nucleolar ribonucleoprotein, homolog B (yeast) [Source:MGI Symbol;Acc:MGI:2445092]	chr1	+	3.07755	4.00537e-13
Ttc28	tetratricopeptide repeat domain 28 [Source:MGI Symbol;Acc:MGI:2140873]	chr5	+	3.07586	1.51148e-17
Cox6b2	cytochrome c oxidase subunit VIb polypeptide 2 [Source:MGI Symbol;Acc:MGI:3044182]	chr7	-	3.07579	3.58637e-05
Dchs1	dachsous 1 (Drosophila) [Source:MGI Symbol;Acc:MGI:2685011]	chr7	-	3.07425	6.51259e-12
Cpne3	copine III [Source:MGI Symbol;Acc:MGI:1917818]	chr4	-	3.0736	8.33895e-18
Itga6	integrin alpha 6 [Source:MGI Symbol;Acc:MGI:96605]	chr2	+	3.07158	2.68917e-15
Apln	apelin [Source:MGI Symbol;Acc:MGI:1353624]	chrX	-	3.07061	1.43468e-11
Fat1	FAT tumor suppressor homolog 1 (Drosophila) [Source:MGI Symbol;Acc:MGI:109168]	chr8	+	3.07042	5.5537e-17
Proca1	protein interacting with cyclin A1 [Source:MGI Symbol;Acc:MGI:1918274]	chr11	+	3.06805	3.24126e-11
Qprt	quinolinate phosphoribosyltransferase [Source:MGI Symbol;Acc:MGI:1914625]	chr7	-	3.06745	9.59332e-05
Tmem176b	transmembrane protein 176B [Source:MGI Symbol;Acc:MGI:1916348]	chr6	-	3.06744	3.16886e-17
Ces5a	carboxylesterase 5A [Source:MGI Symbol;Acc:MGI:1915185]	chr8	-	3.06736	1.69148e-06
Mir1901	microRNA 1901 [Source:MGI Symbol;Acc:MGI:3811425]	chr18	-	3.06655	0.000212352
Mcm3	minichromosome maintenance deficient 3 (S. cerevisiae) [Source:MGI Symbol;Acc:MGI:101845]	chr1	-	3.06311	5.21114e-10
Ddah1	dimethylarginine dimethylaminohydrolase 1 [Source:MGI Symbol;Acc:MGI:1916469]	chr3	+	3.05982	5.84461e-19
Icosl	icos ligand [Source:MGI Symbol;Acc:MGI:1354701]	chr10	+	3.05822	2.10079e-07
Soga1	suppressor of glucose, autophagy associated 1 [Source:MGI Symbol;Acc:MGI:2444575]	chr2	-	3.057	4.10665e-18
Angptl1	angiopoietin-like 1 [Source:MGI Symbol;Acc:MGI:1919963]	chr1	+	3.05549	1.26706e-07
Serpinh1	serine (or cysteine) peptidase inhibitor, clade H, member 1 [Source:MGI Symbol;Acc:MGI:88283]	chr7	-	3.05492	2.28288e-14
Ssfa2	sperm specific antigen 2 [Source:MGI Symbol;Acc:MGI:1917849]	chr2	+	3.05369	1.85702e-15
Pgm2	phosphoglucomutase 2 [Source:MGI Symbol;Acc:MGI:97565]	chr4	+	3.05333	1.44193e-19
Evc	Ellis van Creveld gene syndrome [Source:MGI Symbol;Acc:MGI:1890596]	chr5	-	3.05312	7.15866e-15
Galm	galactose mutarotase [Source:MGI Symbol;Acc:MGI:2442420]	chr17	+	3.04726	7.79865e-11
Appl2	adaptor protein, phosphotyrosine interaction, PH domain and leucine zipper containing 2 [Source:MGI Symbol;Acc:MGI:2384914]	chr10	-	3.04711	3.31622e-17
Ddr2	discoidin domain receptor family, member 2 [Source:MGI Symbol;Acc:MGI:1345277]	chr1	-	3.04551	2.75568e-12
Dach1	dachshund 1 (Drosophila) [Source:MGI Symbol;Acc:MGI:1277991]	chr14	-	3.04267	8.99956e-09
Aldh2	aldehyde dehydrogenase 2, mitochondrial [Source:MGI Symbol;Acc:MGI:99600]	chr5	-	3.04256	3.44713e-19
Hmgcs2	3-hydroxy-3-methylglutaryl-Coenzyme A synthase 2 [Source:MGI Symbol;Acc:MGI:101939]	chr3	+	3.04205	1.19819e-07
Plscr1	phospholipid scramblase 1 [Source:MGI Symbol;Acc:MGI:893575]	chr9	+	3.04008	6.93901e-07
Tulp3	tubby-like protein 3 [Source:MGI Symbol;Acc:MGI:1329045]	chr6	-	3.03646	4.16204e-15
Hsd17b11	hydroxysteroid (17-beta) dehydrogenase 11 [Source:MGI Symbol;Acc:MGI:2149821]	chr5	-	3.03646	1.03054e-11
Gm12359	predicted gene 12359 [Source:MGI Symbol;Acc:MGI:3702436]	chr11	-	3.03587	3.11071e-06
Usp51	ubiquitin specific protease 51 [Source:MGI Symbol;Acc:MGI:3588217]	chrX	+	3.03229	2.02488e-07
Ppp1r3c	protein phosphatase 1, regulatory (inhibitor) subunit 3C [Source:MGI Symbol;Acc:MGI:1858229]	chr19	-	3.03226	8.30122e-20
Sall1	sal-like 1 (Drosophila) [Source:MGI Symbol;Acc:MGI:1889585]	chr8	-	3.03083	6.64629e-16
Acot1	acyl-CoA thioesterase 1 [Source:MGI Symbol;Acc:MGI:1349396]	chr12	+	3.02974	1.5665e-10
Tmc7	transmembrane channel-like gene family 7 [Source:MGI Symbol;Acc:MGI:2443317]	chr7	-	3.02969	8.8914e-18
Isoc2a	isochorismatase domain containing 2a [Source:MGI Symbol;Acc:MGI:3609243]	chr7	+	3.02602	4.19829e-16
Sh3pxd2b	SH3 and PX domains 2B [Source:MGI Symbol;Acc:MGI:2442062]	chr11	+	3.02577	7.08924e-16
Plekhg2	pleckstrin homology domain containing, family G (with RhoGef domain) member 2 [Source:MGI Symbol;Acc:MGI:2141874]	chr7	-	3.02535	4.1902e-11
Pter	phosphotriesterase related [Source:MGI Symbol;Acc:MGI:107372]	chr2	+	3.02383	8.0689e-09
Frem1	Fras1 related extracellular matrix protein 1 [Source:MGI Symbol;Acc:MGI:2670972]	chr4	-	3.02381	1.46565e-11
Gm11627	predicted gene 11627 [Source:MGI Symbol;Acc:MGI:3650659]	chr11	-	3.02101	5.31466e-09
Pla2g16	phospholipase A2, group XVI [Source:MGI Symbol;Acc:MGI:2179715]	chr19	+	3.01901	3.07592e-18
Ager	advanced glycosylation end product-specific receptor [Source:MGI Symbol;Acc:MGI:893592]	chr17	+	3.01725	0.00062656
Pnpla2	patatin-like phospholipase domain containing 2 [Source:MGI Symbol;Acc:MGI:1914103]	chr7	+	3.01574	9.23797e-13
Slc12a9	solute carrier family 12 (potassium/chloride transporters), member 9 [Source:MGI Symbol;Acc:MGI:1933532]	chr5	-	3.01393	4.64497e-16
Cdc14a	CDC14 cell division cycle 14A [Source:MGI Symbol;Acc:MGI:2442676]	chr3	-	3.01345	4.42287e-12
Cyp2j13	cytochrome P450, family 2, subfamily j, polypeptide 13 [Source:MGI Symbol;Acc:MGI:2385197]	chr4	-	3.01278	0.000716476
Cldn2	claudin 2 [Source:MGI Symbol;Acc:MGI:1276110]	chrX	+	3.01227	0.00210469
Abcd4	ATP-binding cassette, sub-family D (ALD), member 4 [Source:MGI Symbol;Acc:MGI:1349217]	chr12	-	3.01212	1.2109e-13
Gm19522	NA	NA	NA	3.01053	1.72587e-10
Luzp2	leucine zipper protein 2 [Source:MGI Symbol;Acc:MGI:1889615]	chr7	+	3.01019	3.07592e-18
Psat1	phosphoserine aminotransferase 1 [Source:MGI Symbol;Acc:MGI:2183441]	chr19	-	3.00807	1.86123e-19
Yap1	yes-associated protein 1 [Source:MGI Symbol;Acc:MGI:103262]	chr9	-	3.0064	9.41675e-17
Fam198a	family with sequence similarity 198, member A [Source:MGI Symbol;Acc:MGI:3041196]	chr9	+	3.00386	3.82007e-14
Soat1	sterol O-acyltransferase 1 [Source:MGI Symbol;Acc:MGI:104665]	chr1	-	3.0018	4.35472e-17
Pax6os1	Pax6 opposite strand transcript 1 [Source:MGI Symbol;Acc:MGI:3028033]	chr2	-	3.00002	0.000343377
C230035I16Rik	RIKEN cDNA C230035I16 gene [Source:MGI Symbol;Acc:MGI:2444850]	chr13	-	3.00001	3.5991e-05
Sult1a1	sulfotransferase family 1A, phenol-preferring, member 1 [Source:MGI Symbol;Acc:MGI:102896]	chr7	-	2.99954	2.62334e-08
Smim3	small integral membrane protein 3 [Source:MGI Symbol;Acc:MGI:1917088]	chr18	-	2.99548	1.1506e-09
Gfra1	glial cell line derived neurotrophic factor family receptor alpha 1 [Source:MGI Symbol;Acc:MGI:1100842]	chr19	-	2.99527	8.6196e-17
Lap3	leucine aminopeptidase 3 [Source:MGI Symbol;Acc:MGI:1914238]	chr5	+	2.99473	3.69005e-19
1500017E21Rik	RIKEN cDNA 1500017E21 gene [Source:MGI Symbol;Acc:MGI:1919243]	chr19	-	2.99155	0.000273689
Dennd4c	DENN/MADD domain containing 4C [Source:MGI Symbol;Acc:MGI:1914769]	chr4	+	2.98929	1.19732e-17
Tpcn1	two pore channel 1 [Source:MGI Symbol;Acc:MGI:2182472]	chr5	-	2.98712	1.73977e-17
Mccc1	methylcrotonoyl-Coenzyme A carboxylase 1 (alpha) [Source:MGI Symbol;Acc:MGI:1919289]	chr3	-	2.98305	3.69881e-15
Hbegf	heparin-binding EGF-like growth factor [Source:MGI Symbol;Acc:MGI:96070]	chr18	-	2.9822	8.85915e-17
Slc13a3	solute carrier family 13 (sodium-dependent dicarboxylate transporter), member 3 [Source:MGI Symbol;Acc:MGI:2149635]	chr2	-	2.97853	7.19905e-14
Rad54l	RAD54 like (S. cerevisiae) [Source:MGI Symbol;Acc:MGI:894697]	chr4	-	2.97824	0.000386657
Fads1	fatty acid desaturase 1 [Source:MGI Symbol;Acc:MGI:1923517]	chr19	+	2.97516	4.752e-20
Tmem229a	transmembrane protein 229A [Source:MGI Symbol;Acc:MGI:2442812]	chr6	-	2.97358	2.31583e-19
Sfxn5	sideroflexin 5 [Source:MGI Symbol;Acc:MGI:2137681]	chr6	-	2.97284	4.86216e-19
Cmbl	carboxymethylenebutenolidase-like (Pseudomonas) [Source:MGI Symbol;Acc:MGI:1916824]	chr15	+	2.97154	8.11338e-14
Slc7a11	solute carrier family 7 (cationic amino acid transporter, y+ system), member 11 [Source:MGI Symbol;Acc:MGI:1347355]	chr3	-	2.96983	1.51148e-17
5430435G22Rik	RIKEN cDNA 5430435G22 gene [Source:MGI Symbol;Acc:MGI:2442295]	chr1	+	2.96687	1.08825e-08
Hhip	Hedgehog-interacting protein [Source:MGI Symbol;Acc:MGI:1341847]	chr8	-	2.96674	2.36433e-08
Mid1ip1	Mid1 interacting protein 1 (gastrulation specific G12-like (zebrafish)) [Source:MGI Symbol;Acc:MGI:1915291]	chrX	+	2.96475	3.24173e-19
S100a4	S100 calcium binding protein A4 [Source:MGI Symbol;Acc:MGI:1330282]	chr3	+	2.96076	4.92957e-06
Add3	adducin 3 (gamma) [Source:MGI Symbol;Acc:MGI:1351615]	chr19	+	2.9607	2.77919e-20
Dio2	deiodinase, iodothyronine, type II [Source:MGI Symbol;Acc:MGI:1338833]	chr12	-	2.96012	1.38366e-15
Gna13	guanine nucleotide binding protein, alpha 13 [Source:MGI Symbol;Acc:MGI:95768]	chr11	+	2.95869	6.76413e-20
Zic5	zinc finger protein of the cerebellum 5 [Source:MGI Symbol;Acc:MGI:1929518]	chr14	-	2.95758	1.21263e-09
Prr11	proline rich 11 [Source:MGI Symbol;Acc:MGI:2444496]	chr11	-	2.9569	7.38109e-05
Apobec3	apolipoprotein B mRNA editing enzyme, catalytic polypeptide 3 [Source:MGI Symbol;Acc:MGI:1933111]	chr15	+	2.9559	1.77268e-09
Arap1	ArfGAP with RhoGAP domain, ankyrin repeat and PH domain 1 [Source:MGI Symbol;Acc:MGI:1916960]	chr7	+	2.95451	2.50851e-15
Aldh9a1	aldehyde dehydrogenase 9, subfamily A1 [Source:MGI Symbol;Acc:MGI:1861622]	chr1	+	2.95398	1.66275e-16
H2-K1	histocompatibility 2, K1, K region [Source:MGI Symbol;Acc:MGI:95904]	chr17	-	2.95235	2.09194e-15
Id3	inhibitor of DNA binding 3 [Source:MGI Symbol;Acc:MGI:96398]	chr4	+	2.94631	5.98812e-09
Efs	embryonal Fyn-associated substrate [Source:MGI Symbol;Acc:MGI:105311]	chr14	-	2.9463	2.18826e-13
Dnase2a	deoxyribonuclease II alpha [Source:MGI Symbol;Acc:MGI:1329019]	chr8	+	2.94609	3.07931e-12
Nmi	N-myc (and STAT) interactor [Source:MGI Symbol;Acc:MGI:1928368]	chr2	-	2.94583	3.31005e-10
Ssc5d	scavenger receptor cysteine rich domain containing (5 domains) [Source:MGI Symbol;Acc:MGI:3606211]	chr7	+	2.94526	9.86911e-05
Rrm2	ribonucleotide reductase M2 [Source:MGI Symbol;Acc:MGI:98181]	chr12	+	2.94486	1.00117e-07
Trip6	thyroid hormone receptor interactor 6 [Source:MGI Symbol;Acc:MGI:1343458]	chr5	-	2.94073	1.83183e-11
Idh1	isocitrate dehydrogenase 1 (NADP+), soluble [Source:MGI Symbol;Acc:MGI:96413]	chr1	-	2.94066	3.37451e-19
Triobp	TRIO and F-actin binding protein [Source:MGI Symbol;Acc:MGI:1349410]	chr15	+	2.93987	4.89551e-16
Pcdhgb4	NA	NA	NA	2.93817	1.66656e-11
Scrn2	secernin 2 [Source:MGI Symbol;Acc:MGI:1343092]	chr11	+	2.93808	1.76084e-10
Rgcc	regulator of cell cycle [Source:MGI Symbol;Acc:MGI:1913464]	chr14	-	2.93795	4.25181e-15
Fzd9	frizzled homolog 9 (Drosophila) [Source:MGI Symbol;Acc:MGI:1313278]	chr5	-	2.93721	6.44081e-14
S100a13	S100 calcium binding protein A13 [Source:MGI Symbol;Acc:MGI:109581]	chr3	+	2.93593	1.20557e-13
Tor4a	torsin family 4, member A [Source:MGI Symbol;Acc:MGI:2442720]	chr2	-	2.92958	2.59492e-09
Mt2	metallothionein 2 [Source:MGI Symbol;Acc:MGI:97172]	chr8	+	2.92957	1.09058e-13
Fgfr2	fibroblast growth factor receptor 2 [Source:MGI Symbol;Acc:MGI:95523]	chr7	-	2.92766	9.24558e-19
Zfp36l1	zinc finger protein 36, C3H type-like 1 [Source:MGI Symbol;Acc:MGI:107946]	chr12	-	2.92579	8.67052e-16
Gucy2e	guanylate cyclase 2e [Source:MGI Symbol;Acc:MGI:105123]	chr11	-	2.92569	3.37435e-09
Smo	smoothened homolog (Drosophila) [Source:MGI Symbol;Acc:MGI:108075]	chr6	+	2.92465	1.2941e-17
Bmp2k	BMP2 inducible kinase [Source:MGI Symbol;Acc:MGI:2155456]	chr5	+	2.92325	1.64662e-16
Etv4	ets variant gene 4 (E1A enhancer binding protein, E1AF) [Source:MGI Symbol;Acc:MGI:99423]	chr11	-	2.92145	7.31854e-14
Ikbke	inhibitor of kappaB kinase epsilon [Source:MGI Symbol;Acc:MGI:1929612]	chr1	-	2.921	1.64325e-06
Cmtm3	CKLF-like MARVEL transmembrane domain containing 3 [Source:MGI Symbol;Acc:MGI:2447162]	chr8	+	2.92071	1.47824e-08
Hpdl	4-hydroxyphenylpyruvate dioxygenase-like [Source:MGI Symbol;Acc:MGI:2444646]	chr4	-	2.9178	1.30193e-09
Olfml1	olfactomedin-like 1 [Source:MGI Symbol;Acc:MGI:2679264]	chr7	+	2.91736	1.01639e-13
Cntf	ciliary neurotrophic factor [Source:MGI Symbol;Acc:MGI:88439]	chr19	-	2.91689	0.000209489
Mmd2	monocyte to macrophage differentiation-associated 2 [Source:MGI Symbol;Acc:MGI:1922354]	chr5	-	2.91599	1.86698e-19
Mcur1	mitochondrial calcium uniporter regulator 1 [Source:MGI Symbol;Acc:MGI:1923387]	chr13	-	2.91433	7.29548e-18
Fignl2	fidgetin-like 2 [Source:MGI Symbol;Acc:MGI:3646919]	chr15	-	2.91386	3.14482e-09
Tnfrsf19	tumor necrosis factor receptor superfamily, member 19 [Source:MGI Symbol;Acc:MGI:1352474]	chr14	-	2.91232	1.7148e-20
Tpp1	tripeptidyl peptidase I [Source:MGI Symbol;Acc:MGI:1336194]	chr7	-	2.90989	1.10606e-19
Acadm	acyl-Coenzyme A dehydrogenase, medium chain [Source:MGI Symbol;Acc:MGI:87867]	chr3	-	2.90886	1.88585e-17
Pdgfrb	platelet derived growth factor receptor, beta polypeptide [Source:MGI Symbol;Acc:MGI:97531]	chr18	+	2.90865	1.65232e-15
Plscr4	phospholipid scramblase 4 [Source:MGI Symbol;Acc:MGI:2143267]	chr9	+	2.90694	8.99075e-11
Dmpk	dystrophia myotonica-protein kinase [Source:MGI Symbol;Acc:MGI:94906]	chr7	+	2.90437	2.92646e-14
Tns1	tensin 1 [Source:MGI Symbol;Acc:MGI:104552]	chr1	-	2.90435	3.69923e-15
Nde1	nuclear distribution gene E homolog 1 (A nidulans) [Source:MGI Symbol;Acc:MGI:1914453]	chr16	+	2.90381	6.47834e-15
Gal3st4	galactose-3-O-sulfotransferase 4 [Source:MGI Symbol;Acc:MGI:1916254]	chr5	-	2.90288	4.03886e-12
Plod1	procollagen-lysine, 2-oxoglutarate 5-dioxygenase 1 [Source:MGI Symbol;Acc:MGI:99907]	chr4	-	2.90247	1.18013e-16
Cyp20a1	cytochrome P450, family 20, subfamily a, polypeptide 1 [Source:MGI Symbol;Acc:MGI:1925201]	chr1	+	2.9019	8.0973e-16
Eci2	enoyl-Coenzyme A delta isomerase 2 [Source:MGI Symbol;Acc:MGI:1346064]	chr13	-	2.90106	1.3922e-16
Tsku	tsukushi [Source:MGI Symbol;Acc:MGI:2443855]	chr7	-	2.89991	1.13089e-10
Zc3hav1	zinc finger CCCH type, antiviral 1 [Source:MGI Symbol;Acc:MGI:1926031]	chr6	-	2.89336	5.65306e-12
Mocos	molybdenum cofactor sulfurase [Source:MGI Symbol;Acc:MGI:1915841]	chr18	+	2.89199	2.02354e-09
Rgma	RGM domain family, member A [Source:MGI Symbol;Acc:MGI:2679262]	chr7	+	2.89096	2.85789e-16
Mfn1	mitofusin 1 [Source:MGI Symbol;Acc:MGI:1914664]	chr3	+	2.8884	4.27698e-18
Slc1a4	solute carrier family 1 (glutamate/neutral amino acid transporter), member 4 [Source:MGI Symbol;Acc:MGI:2135601]	chr11	-	2.88813	9.94261e-20
Ripk4	receptor-interacting serine-threonine kinase 4 [Source:MGI Symbol;Acc:MGI:1919638]	chr16	-	2.88734	0.0324161
Acsl6	acyl-CoA synthetase long-chain family member 6 [Source:MGI Symbol;Acc:MGI:894291]	chr11	+	2.88354	4.30622e-19
2810459M11Rik	RIKEN cDNA 2810459M11 gene [Source:MGI Symbol;Acc:MGI:1920042]	chr1	+	2.88154	3.18438e-13
Cyp4f13	cytochrome P450, family 4, subfamily f, polypeptide 13 [Source:MGI Symbol;Acc:MGI:2158641]	chr17	-	2.88128	1.70422e-14
Gsap	gamma-secretase activating protein [Source:MGI Symbol;Acc:MGI:2442259]	chr5	+	2.87989	1.93356e-12
Thrsp	thyroid hormone responsive [Source:MGI Symbol;Acc:MGI:109126]	chr7	-	2.87771	6.96475e-13
Arhgef40	Rho guanine nucleotide exchange factor (GEF) 40 [Source:MGI Symbol;Acc:MGI:2685515]	chr14	+	2.87528	1.19824e-17
Zc3h12a	zinc finger CCCH type containing 12A [Source:MGI Symbol;Acc:MGI:2385891]	chr4	-	2.87279	1.27092e-06
Clic6	chloride intracellular channel 6 [Source:MGI Symbol;Acc:MGI:2146607]	chr16	+	2.87264	0.00192541
Slc30a10	solute carrier family 30, member 10 [Source:MGI Symbol;Acc:MGI:2685058]	chr1	+	2.87018	4.6448e-15
Rhbdf1	rhomboid family 1 (Drosophila) [Source:MGI Symbol;Acc:MGI:104328]	chr11	-	2.86611	6.83159e-14
Cyp2j6	cytochrome P450, family 2, subfamily j, polypeptide 6 [Source:MGI Symbol;Acc:MGI:1270148]	chr4	-	2.86495	1.1848e-16
Ddah2	dimethylarginine dimethylaminohydrolase 2 [Source:MGI Symbol;Acc:MGI:1859016]	chr17	+	2.86258	3.38395e-11
Hopx	HOP homeobox [Source:MGI Symbol;Acc:MGI:1916782]	chr5	-	2.86084	3.30784e-11
Mtbp	Mdm2, transformed 3T3 cell double minute p53 binding protein [Source:MGI Symbol;Acc:MGI:2146005]	chr15	+	2.86031	4.29064e-10
Tifa	TRAF-interacting protein with forkhead-associated domain [Source:MGI Symbol;Acc:MGI:2182965]	chr3	+	2.85961	8.10987e-14
Vim	vimentin [Source:MGI Symbol;Acc:MGI:98932]	chr2	+	2.85853	5.40066e-13
Ggt1	gamma-glutamyltransferase 1 [Source:MGI Symbol;Acc:MGI:95706]	chr10	+	2.85844	1.26178e-09
Dhcr7	7-dehydrocholesterol reductase [Source:MGI Symbol;Acc:MGI:1298378]	chr7	+	2.85519	2.18847e-13
Trim12c	tripartite motif-containing 12C [Source:MGI Symbol;Acc:MGI:4821183]	chr7	-	2.85385	4.64752e-09
Ripk1	receptor (TNFRSF)-interacting serine-threonine kinase 1 [Source:MGI Symbol;Acc:MGI:108212]	chr13	+	2.85065	4.84691e-15
Dhrs11	dehydrogenase/reductase (SDR family) member 11 [Source:MGI Symbol;Acc:MGI:2652816]	chr11	-	2.84828	2.86713e-14
Lgals12	lectin, galactose binding, soluble 12 [Source:MGI Symbol;Acc:MGI:1929094]	chr19	-	2.84778	1.69665e-05
Kif19a	kinesin family member 19A [Source:MGI Symbol;Acc:MGI:2447024]	chr11	+	2.84725	2.26097e-10
Vit	vitrin [Source:MGI Symbol;Acc:MGI:1921449]	chr17	+	2.84612	2.80846e-06
Tom1l1	target of myb1-like 1 (chicken) [Source:MGI Symbol;Acc:MGI:1919193]	chr11	-	2.84497	9.11017e-19
Hrsp12	heat-responsive protein 12 [Source:MGI Symbol;Acc:MGI:1095401]	chr15	-	2.84473	9.88836e-15
Ttf2	transcription termination factor, RNA polymerase II [Source:MGI Symbol;Acc:MGI:1921294]	chr3	-	2.84362	3.85978e-11
Antxr1	anthrax toxin receptor 1 [Source:MGI Symbol;Acc:MGI:1916788]	chr6	-	2.84356	9.00248e-17
Npc1	Niemann Pick type C1 [Source:MGI Symbol;Acc:MGI:1097712]	chr18	-	2.83874	2.56531e-18
Nqo2	NAD(P)H dehydrogenase, quinone 2 [Source:MGI Symbol;Acc:MGI:104513]	chr13	+	2.83809	3.06083e-14
Rbp1	retinol binding protein 1, cellular [Source:MGI Symbol;Acc:MGI:97876]	chr9	+	2.8345	1.61422e-12
Tmem100	transmembrane protein 100 [Source:MGI Symbol;Acc:MGI:1915138]	chr11	+	2.83367	8.97325e-15
Fam189a2	family with sequence similarity 189, member A2 [Source:MGI Symbol;Acc:MGI:2685813]	chr19	-	2.83337	6.45286e-13
Psma8	proteasome (prosome, macropain) subunit, alpha type, 8 [Source:MGI Symbol;Acc:MGI:1920927]	chr18	+	2.83157	0.000161893
P4ha3	procollagen-proline, 2-oxoglutarate 4-dioxygenase (proline 4-hydroxylase), alpha polypeptide III [Source:MGI Symbol;Acc:MGI:2444049]	chr7	+	2.83153	1.99361e-08
Gpr146	G protein-coupled receptor 146 [Source:MGI Symbol;Acc:MGI:1933113]	chr5	+	2.82915	3.8797e-15
Acadvl	acyl-Coenzyme A dehydrogenase, very long chain [Source:MGI Symbol;Acc:MGI:895149]	chr11	-	2.8261	9.41675e-17
Npepl1	aminopeptidase-like 1 [Source:MGI Symbol;Acc:MGI:2448523]	chr2	+	2.82542	1.36237e-14
Ptgr2	prostaglandin reductase 2 [Source:MGI Symbol;Acc:MGI:1916372]	chr12	+	2.82504	3.69361e-19
2017-09-10	septin 10 [Source:MGI Symbol;Acc:MGI:1918110]	chr10	-	2.82484	3.65276e-13
Irak4	interleukin-1 receptor-associated kinase 4 [Source:MGI Symbol;Acc:MGI:2182474]	chr15	+	2.82453	1.52211e-09
Tcn2	transcobalamin 2 [Source:MGI Symbol;Acc:MGI:98534]	chr11	-	2.82354	1.81078e-17
Amigo2	adhesion molecule with Ig like domain 2 [Source:MGI Symbol;Acc:MGI:2145995]	chr15	-	2.82336	1.13831e-10
Nadk2	NAD kinase 2, mitochondrial [Source:MGI Symbol;Acc:MGI:1915896]	chr15	+	2.82127	3.41147e-20
Slc26a1	solute carrier family 26 (sulfate transporter), member 1 [Source:MGI Symbol;Acc:MGI:2385894]	chr5	-	2.82108	1.13984e-08
Hmgb2	high mobility group box 2 [Source:MGI Symbol;Acc:MGI:96157]	chr8	+	2.82051	1.06875e-06
Trim25	tripartite motif-containing 25 [Source:MGI Symbol;Acc:MGI:102749]	chr11	+	2.81975	3.81517e-11
Itgb5	integrin beta 5 [Source:MGI Symbol;Acc:MGI:96614]	chr16	+	2.81846	5.90841e-19
Dhrs3	dehydrogenase/reductase (SDR family) member 3 [Source:MGI Symbol;Acc:MGI:1315215]	chr4	+	2.81522	2.63657e-18
Eya1	eyes absent 1 homolog (Drosophila) [Source:MGI Symbol;Acc:MGI:109344]	chr1	-	2.81499	2.68632e-14
Sema6d	sema domain, transmembrane domain (TM), and cytoplasmic domain, (semaphorin) 6D [Source:MGI Symbol;Acc:MGI:2387661]	chr2	+	2.81191	1.14143e-18
Ehhadh	enoyl-Coenzyme A, hydratase/3-hydroxyacyl Coenzyme A dehydrogenase [Source:MGI Symbol;Acc:MGI:1277964]	chr16	-	2.80526	5.59792e-11
Fgfbp3	fibroblast growth factor binding protein 3 [Source:MGI Symbol;Acc:MGI:1919764]	chr19	-	2.80512	1.14484e-07
Tpmt	thiopurine methyltransferase [Source:MGI Symbol;Acc:MGI:98812]	chr13	-	2.80423	3.12706e-16
AB124611	cDNA sequence AB124611 [Source:MGI Symbol;Acc:MGI:3043001]	chr9	+	2.80345	0.0068397
Eif2ak2	eukaryotic translation initiation factor 2-alpha kinase 2 [Source:MGI Symbol;Acc:MGI:1353449]	chr17	-	2.80231	1.77104e-14
Fam163a	family with sequence similarity 163, member A [Source:MGI Symbol;Acc:MGI:3618859]	chr1	-	2.80125	5.47222e-08
Trim34a	tripartite motif-containing 34A [Source:MGI Symbol;Acc:MGI:2137359]	chr7	+	2.8005	3.68728e-09
C2	complement component 2 (within H-2S) [Source:MGI Symbol;Acc:MGI:88226]	chr17	-	2.79658	1.89794e-05
Slc6a12	solute carrier family 6 (neurotransmitter transporter, betaine/GABA), member 12 [Source:MGI Symbol;Acc:MGI:95628]	chr6	+	2.79558	4.89975e-06
Map3k15	mitogen-activated protein kinase kinase kinase 15 [Source:MGI Symbol;Acc:MGI:2448588]	chrX	+	2.79421	3.51396e-07
Rgag1	retrotransposon gag domain containing 1 [Source:MGI Symbol;Acc:MGI:2685231]	chrX	+	2.79405	4.39991e-08
Ddx58	DEAD (Asp-Glu-Ala-Asp) box polypeptide 58 [Source:MGI Symbol;Acc:MGI:2442858]	chr4	-	2.79285	2.5649e-12
Ccnd2	cyclin D2 [Source:MGI Symbol;Acc:MGI:88314]	chr6	-	2.79282	9.21594e-16
Akr1b10	aldo-keto reductase family 1, member B10 (aldose reductase) [Source:MGI Symbol;Acc:MGI:1915111]	chr6	+	2.79253	3.73073e-16
Scg3	secretogranin III [Source:MGI Symbol;Acc:MGI:103032]	chr9	-	2.79143	7.9078e-20
Phf19	PHD finger protein 19 [Source:MGI Symbol;Acc:MGI:1921266]	chr2	-	2.79066	1.28164e-06
Acss2	acyl-CoA synthetase short-chain family member 2 [Source:MGI Symbol;Acc:MGI:1890410]	chr2	+	2.79025	1.14757e-16
Homer3	homer homolog 3 (Drosophila) [Source:MGI Symbol;Acc:MGI:1347359]	chr8	+	2.7875	2.67527e-12
Serpina3m	serine (or cysteine) peptidase inhibitor, clade A, member 3M [Source:MGI Symbol;Acc:MGI:98378]	chr12	+	2.78684	4.66767e-05
Meis1	Meis homeobox 1 [Source:MGI Symbol;Acc:MGI:104717]	chr11	-	2.78518	2.71796e-13
Cat	catalase [Source:MGI Symbol;Acc:MGI:88271]	chr2	-	2.78487	1.23199e-18
Trps1	trichorhinophalangeal syndrome I (human) [Source:MGI Symbol;Acc:MGI:1927616]	chr15	-	2.78366	3.26739e-19
Prkcd	protein kinase C, delta [Source:MGI Symbol;Acc:MGI:97598]	chr14	-	2.78341	7.57706e-10
Hadha	hydroxyacyl-Coenzyme A dehydrogenase/3-ketoacyl-Coenzyme A thiolase/enoyl-Coenzyme A hydratase (trifunctional protein), alpha subunit [Source:MGI Symbol;Acc:MGI:2135593]	chr5	-	2.7811	2.03495e-18
Anxa5	annexin A5 [Source:MGI Symbol;Acc:MGI:106008]	chr3	-	2.78025	1.23056e-18
Ticam1	toll-like receptor adaptor molecule 1 [Source:MGI Symbol;Acc:MGI:2147032]	chr17	-	2.78009	8.19331e-14
Peli2	pellino 2 [Source:MGI Symbol;Acc:MGI:1891445]	chr14	+	2.77759	7.9253e-16
Zhx2	zinc fingers and homeoboxes 2 [Source:MGI Symbol;Acc:MGI:2683087]	chr15	+	2.77662	4.13582e-15
Il17rb	interleukin 17 receptor B [Source:MGI Symbol;Acc:MGI:1355292]	chr14	-	2.77579	2.18595e-06
Tnfrsf1a	tumor necrosis factor receptor superfamily, member 1a [Source:MGI Symbol;Acc:MGI:1314884]	chr6	+	2.77451	2.41327e-14
Smox	spermine oxidase [Source:MGI Symbol;Acc:MGI:2445356]	chr2	+	2.77362	2.64394e-14
Lss	lanosterol synthase [Source:MGI Symbol;Acc:MGI:1336155]	chr10	+	2.76918	4.3977e-16
Slc35d2	solute carrier family 35, member D2 [Source:MGI Symbol;Acc:MGI:1917734]	chr13	-	2.76811	9.89418e-05
Gys1	glycogen synthase 1, muscle [Source:MGI Symbol;Acc:MGI:101805]	chr7	+	2.76742	6.6408e-18
Rhpn2	rhophilin, Rho GTPase binding protein 2 [Source:MGI Symbol;Acc:MGI:1289234]	chr7	+	2.76454	3.34509e-10
Hapln3	hyaluronan and proteoglycan link protein 3 [Source:MGI Symbol;Acc:MGI:1914916]	chr7	-	2.76335	2.08384e-06
Ccdc102a	coiled-coil domain containing 102A [Source:MGI Symbol;Acc:MGI:2686927]	chr8	-	2.76206	4.62129e-09
Serpinf1	serine (or cysteine) peptidase inhibitor, clade F, member 1 [Source:MGI Symbol;Acc:MGI:108080]	chr11	-	2.75965	4.03585e-11
Zfp217	zinc finger protein 217 [Source:MGI Symbol;Acc:MGI:2685408]	chr2	-	2.75899	6.78904e-13
Dnali1	dynein, axonemal, light intermediate polypeptide 1 [Source:MGI Symbol;Acc:MGI:1922813]	chr4	-	2.75068	3.53954e-05
Vwa5a	von Willebrand factor A domain containing 5A [Source:MGI Symbol;Acc:MGI:1915026]	chr9	+	2.7502	7.91916e-15
Slc25a20	solute carrier family 25 (mitochondrial carnitine/acylcarnitine translocase), member 20 [Source:MGI Symbol;Acc:MGI:1928738]	chr9	+	2.74673	1.88007e-14
Pcdhgb5	NA	NA	NA	2.74488	3.9176e-11
Amt	aminomethyltransferase [Source:MGI Symbol;Acc:MGI:3646700]	chr9	+	2.74248	1.48295e-15
H2-Q1	histocompatibility 2, Q region locus 1 [Source:MGI Symbol;Acc:MGI:95928]	chr17	+	2.74047	0.000604918
Phlpp1	PH domain and leucine rich repeat protein phosphatase 1 [Source:MGI Symbol;Acc:MGI:2138327]	chr1	+	2.73988	2.89606e-18
Agtrap	angiotensin II, type I receptor-associated protein [Source:MGI Symbol;Acc:MGI:1339977]	chr4	-	2.73816	9.69761e-15
Lsamp	limbic system-associated membrane protein [Source:MGI Symbol;Acc:MGI:1261760]	chr16	+	2.73807	3.41147e-20
Zfp423	zinc finger protein 423 [Source:MGI Symbol;Acc:MGI:1891217]	chr8	-	2.73656	1.25221e-14
Stag3	stromal antigen 3 [Source:MGI Symbol;Acc:MGI:1355311]	chr5	+	2.73496	0.000248343
Cnksr3	Cnksr family member 3 [Source:MGI Symbol;Acc:MGI:2674130]	chr10	-	2.73465	2.9055e-13
Fut2	fucosyltransferase 2 [Source:MGI Symbol;Acc:MGI:109374]	chr7	-	2.73458	0.000105339
Fam167a	family with sequence similarity 167, member A [Source:MGI Symbol;Acc:MGI:3606565]	chr14	+	2.7334	7.12037e-05
Snx33	sorting nexin 33 [Source:MGI Symbol;Acc:MGI:2443239]	chr9	-	2.73234	3.12706e-16
Adk	adenosine kinase [Source:MGI Symbol;Acc:MGI:87930]	chr14	+	2.72996	2.42035e-18
S100a1	S100 calcium binding protein A1 [Source:MGI Symbol;Acc:MGI:1338917]	chr3	-	2.72951	3.56174e-19
Akr1b8	aldo-keto reductase family 1, member B8 [Source:MGI Symbol;Acc:MGI:107673]	chr6	+	2.72912	7.63014e-08
Sparc	secreted acidic cysteine rich glycoprotein [Source:MGI Symbol;Acc:MGI:98373]	chr11	-	2.7284	4.523e-13
Slc41a1	solute carrier family 41, member 1 [Source:MGI Symbol;Acc:MGI:2444823]	chr1	+	2.72827	5.91165e-20
Limd1	LIM domains containing 1 [Source:MGI Symbol;Acc:MGI:1352502]	chr9	+	2.72753	2.07629e-15
Npl	N-acetylneuraminate pyruvate lyase [Source:MGI Symbol;Acc:MGI:1921341]	chr1	-	2.72613	1.65455e-11
Trim21	tripartite motif-containing 21 [Source:MGI Symbol;Acc:MGI:106657]	chr7	-	2.72522	5.03274e-08
Thnsl2	threonine synthase-like 2 (bacterial) [Source:MGI Symbol;Acc:MGI:3041254]	chr6	-	2.72495	2.8101e-10
Il17rd	interleukin 17 receptor D [Source:MGI Symbol;Acc:MGI:2159727]	chr14	+	2.72387	1.05284e-11
Plbd1	phospholipase B domain containing 1 [Source:MGI Symbol;Acc:MGI:1914107]	chr6	-	2.72193	0.000456737
Slc1a3	solute carrier family 1 (glial high affinity glutamate transporter), member 3 [Source:MGI Symbol;Acc:MGI:99917]	chr15	-	2.71972	1.10606e-19
Msn	moesin [Source:MGI Symbol;Acc:MGI:97167]	chrX	+	2.71937	1.94222e-12
Eogt	EGF domain-specific O-linked N-acetylglucosamine (GlcNAc) transferase [Source:MGI Symbol;Acc:MGI:2141669]	chr6	-	2.71568	1.89304e-15
Hk1os	NA	NA	NA	2.71404	8.64187e-05
Cmtm5	CKLF-like MARVEL transmembrane domain containing 5 [Source:MGI Symbol;Acc:MGI:2447164]	chr14	+	2.71227	7.29262e-17
Wnt7b	wingless-related MMTV integration site 7B [Source:MGI Symbol;Acc:MGI:98962]	chr15	-	2.71141	4.52483e-16
Pld6	phospholipase D family, member 6 [Source:MGI Symbol;Acc:MGI:2687283]	chr11	-	2.71052	0.0026015
Lxn	latexin [Source:MGI Symbol;Acc:MGI:107633]	chr3	-	2.70969	1.95429e-14
Emx2	empty spiracles homeobox 2 [Source:MGI Symbol;Acc:MGI:95388]	chr19	+	2.70919	1.96135e-13
Oat	ornithine aminotransferase [Source:MGI Symbol;Acc:MGI:97394]	chr7	-	2.70798	1.41862e-18
Acad11	acyl-Coenzyme A dehydrogenase family, member 11 [Source:MGI Symbol;Acc:MGI:2143169]	chr9	+	2.70325	1.11988e-17
Spidr	scaffolding protein involved i DNA repair [Source:MGI Symbol;Acc:MGI:1924834]	chr16	-	2.70262	3.65132e-10
Psph	phosphoserine phosphatase [Source:MGI Symbol;Acc:MGI:97788]	chr5	-	2.70183	5.18236e-16
Ccdc18	coiled-coil domain containing 18 [Source:MGI Symbol;Acc:MGI:1922974]	chr5	+	2.69914	3.57462e-10
Mut	methylmalonyl-Coenzyme A mutase [Source:MGI Symbol;Acc:MGI:97239]	chr17	+	2.69748	1.14143e-18
Ky	kyphoscoliosis peptidase [Source:MGI Symbol;Acc:MGI:96709]	chr9	+	2.6973	3.4739e-11
Sned1	sushi, nidogen and EGF-like domains 1 [Source:MGI Symbol;Acc:MGI:3045960]	chr1	+	2.69717	4.257e-11
Pcdhgb7	NA	NA	NA	2.69466	7.23175e-12
Gprc5b	G protein-coupled receptor, family C, group 5, member B [Source:MGI Symbol;Acc:MGI:1927596]	chr7	-	2.69404	1.79492e-19
C8g	complement component 8, gamma polypeptide [Source:MGI Symbol;Acc:MGI:88237]	chr2	-	2.69304	3.45501e-05
Cyfip1	cytoplasmic FMR1 interacting protein 1 [Source:MGI Symbol;Acc:MGI:1338801]	chr7	+	2.69286	8.30122e-20
F5	coagulation factor V [Source:MGI Symbol;Acc:MGI:88382]	chr1	+	2.69237	1.14456e-05
Tmem47	transmembrane protein 47 [Source:MGI Symbol;Acc:MGI:2177570]	chrX	+	2.6922	2.29769e-17
Bmp7	bone morphogenetic protein 7 [Source:MGI Symbol;Acc:MGI:103302]	chr2	-	2.69174	5.47545e-15
Gstm5	glutathione S-transferase, mu 5 [Source:MGI Symbol;Acc:MGI:1309466]	chr3	+	2.69132	3.56174e-19
Nid2	nidogen 2 [Source:MGI Symbol;Acc:MGI:1298229]	chr14	+	2.69094	9.73042e-08
Lpcat3	lysophosphatidylcholine acyltransferase 3 [Source:MGI Symbol;Acc:MGI:1315211]	chr6	+	2.68853	6.31826e-15
Colgalt2	collagen beta(1-O)galactosyltransferase 2 [Source:MGI Symbol;Acc:MGI:2138232]	chr1	+	2.68743	1.35668e-12
Clmn	calmin [Source:MGI Symbol;Acc:MGI:2136957]	chr12	-	2.68724	1.16982e-14
Magix	MAGI family member, X-linked [Source:MGI Symbol;Acc:MGI:1859644]	chrX	-	2.68496	0.000930679
Nupr1	nuclear protein transcription regulator 1 [Source:MGI Symbol;Acc:MGI:1891834]	chr7	-	2.68369	1.84538e-11
Col16a1	collagen, type XVI, alpha 1 [Source:MGI Symbol;Acc:MGI:1095396]	chr4	+	2.68086	8.9307e-12
Lrp10	low-density lipoprotein receptor-related protein 10 [Source:MGI Symbol;Acc:MGI:1929480]	chr14	+	2.67983	1.12739e-16
Gstm6	glutathione S-transferase, mu 6 [Source:MGI Symbol;Acc:MGI:1309467]	chr3	-	2.67938	9.80669e-10
Tln1	talin 1 [Source:MGI Symbol;Acc:MGI:1099832]	chr4	-	2.67767	8.42103e-17
Gng5	guanine nucleotide binding protein (G protein), gamma 5 [Source:MGI Symbol;Acc:MGI:109164]	chr3	+	2.67694	4.05213e-09
Farp1	FERM, RhoGEF (Arhgef) and pleckstrin domain protein 1 (chondrocyte-derived) [Source:MGI Symbol;Acc:MGI:2446173]	chr14	+	2.67617	7.11497e-19
Atp1a2	ATPase, Na+/K+ transporting, alpha 2 polypeptide [Source:MGI Symbol;Acc:MGI:88106]	chr1	-	2.67406	6.74958e-20
Magt1	magnesium transporter 1 [Source:MGI Symbol;Acc:MGI:1914325]	chrX	-	2.67345	1.70391e-17
Hapln1	hyaluronan and proteoglycan link protein 1 [Source:MGI Symbol;Acc:MGI:1337006]	chr13	+	2.67251	3.21803e-16
Cxcl14	chemokine (C-X-C motif) ligand 14 [Source:MGI Symbol;Acc:MGI:1888514]	chr13	-	2.67138	1.96604e-18
Arsk	arylsulfatase K [Source:MGI Symbol;Acc:MGI:1924291]	chr13	-	2.6699	2.24423e-14
Fzd8	frizzled homolog 8 (Drosophila) [Source:MGI Symbol;Acc:MGI:108460]	chr18	+	2.66961	1.93292e-12
Grid2	glutamate receptor, ionotropic, delta 2 [Source:MGI Symbol;Acc:MGI:95813]	chr6	+	2.66909	4.70021e-15
Zfp503	zinc finger protein 503 [Source:MGI Symbol;Acc:MGI:1353644]	chr14	-	2.6678	1.82381e-08
Znrf3	zinc and ring finger 3 [Source:MGI Symbol;Acc:MGI:3039616]	chr11	-	2.66702	4.57798e-17
Etfa	electron transferring flavoprotein, alpha polypeptide [Source:MGI Symbol;Acc:MGI:106092]	chr9	-	2.665	6.97917e-13
Stk36	serine/threonine kinase 36 [Source:MGI Symbol;Acc:MGI:1920831]	chr1	+	2.66393	8.45204e-11
Pcx	pyruvate carboxylase [Source:MGI Symbol;Acc:MGI:97520]	chr19	+	2.66307	2.10779e-18
Nat2	N-acetyltransferase 2 (arylamine N-acetyltransferase) [Source:MGI Symbol;Acc:MGI:109201]	chr8	+	2.66253	5.06474e-09
Ttc23	tetratricopeptide repeat domain 23 [Source:MGI Symbol;Acc:MGI:1914259]	chr7	+	2.66154	4.21469e-12
Pdp2	pyruvate dehyrogenase phosphatase catalytic subunit 2 [Source:MGI Symbol;Acc:MGI:1918878]	chr8	+	2.66127	3.99027e-14
Cpne2	copine II [Source:MGI Symbol;Acc:MGI:2387578]	chr8	+	2.66105	2.2761e-14
Tmem220	transmembrane protein 220 [Source:MGI Symbol;Acc:MGI:2443691]	chr11	+	2.66077	7.91496e-05
Efhd1	EF hand domain containing 1 [Source:MGI Symbol;Acc:MGI:1921607]	chr1	+	2.6602	5.5617e-15
Nek3	NIMA (never in mitosis gene a)-related expressed kinase 3 [Source:MGI Symbol;Acc:MGI:1344371]	chr8	-	2.6598	9.79946e-08
Prex1	phosphatidylinositol-3,4,5-trisphosphate-dependent Rac exchange factor 1 [Source:MGI Symbol;Acc:MGI:3040696]	chr2	-	2.65828	2.84292e-18
Gm14393	predicted gene 14393 [Source:MGI Symbol;Acc:MGI:3649576]	chr2	-	2.65799	0.000347113
Insrr	insulin receptor-related receptor [Source:MGI Symbol;Acc:MGI:1346037]	chr3	+	2.65746	0.00522947
Csl	citrate synthase like [Source:MGI Symbol;Acc:MGI:1919082]	chr10	-	2.65717	7.31829e-08
Tshr	thyroid stimulating hormone receptor [Source:MGI Symbol;Acc:MGI:98849]	chr12	+	2.6536	5.96166e-06
Sspn	sarcospan [Source:MGI Symbol;Acc:MGI:1353511]	chr6	+	2.65346	2.25421e-14
Slc35d1	solute carrier family 35 (UDP-glucuronic acid/UDP-N-acetylgalactosamine dual transporter), member D1 [Source:MGI Symbol;Acc:MGI:2140361]	chr4	-	2.65145	4.79132e-12
Fgf7	fibroblast growth factor 7 [Source:MGI Symbol;Acc:MGI:95521]	chr2	+	2.64966	9.41305e-05
Dbt	dihydrolipoamide branched chain transacylase E2 [Source:MGI Symbol;Acc:MGI:105386]	chr3	+	2.64894	4.91707e-16
Mum1l1	melanoma associated antigen (mutated) 1-like 1 [Source:MGI Symbol;Acc:MGI:2445062]	chrX	+	2.64887	1.00801e-06
Erap1	endoplasmic reticulum aminopeptidase 1 [Source:MGI Symbol;Acc:MGI:1933403]	chr13	+	2.64879	1.50018e-14
Grtp1	GH regulated TBC protein 1 [Source:MGI Symbol;Acc:MGI:1914040]	chr8	-	2.64716	7.02116e-11
Pttg1ip	pituitary tumor-transforming 1 interacting protein [Source:MGI Symbol;Acc:MGI:2652132]	chr10	+	2.64675	2.57045e-19
Aldh5a1	aldhehyde dehydrogenase family 5, subfamily A1 [Source:MGI Symbol;Acc:MGI:2441982]	chr13	-	2.64674	6.15754e-19
Gm16740	predicted gene, 16740 [Source:MGI Symbol;Acc:MGI:4439664]	chr3	+	2.64386	4.61561e-06
Flnc	filamin C, gamma [Source:MGI Symbol;Acc:MGI:95557]	chr6	+	2.64367	6.31e-09
Suox	sulfite oxidase [Source:MGI Symbol;Acc:MGI:2446117]	chr10	-	2.64367	1.31354e-16
S100a16	S100 calcium binding protein A16 [Source:MGI Symbol;Acc:MGI:1915110]	chr3	+	2.64212	1.97714e-17
Tlr5	toll-like receptor 5 [Source:MGI Symbol;Acc:MGI:1858171]	chr1	+	2.64149	0.0027098
Tiparp	TCDD-inducible poly(ADP-ribose) polymerase [Source:MGI Symbol;Acc:MGI:2159210]	chr3	+	2.64087	4.95442e-14
Stard6	StAR-related lipid transfer (START) domain containing 6 [Source:MGI Symbol;Acc:MGI:2156774]	chr18	+	2.63829	4.56273e-05
Eml3	echinoderm microtubule associated protein like 3 [Source:MGI Symbol;Acc:MGI:2387612]	chr19	+	2.63805	6.32574e-13
Aff1	AF4/FMR2 family, member 1 [Source:MGI Symbol;Acc:MGI:1100819]	chr5	+	2.63711	1.35408e-11
Nradd	neurotrophin receptor associated death domain [Source:MGI Symbol;Acc:MGI:1914419]	chr9	-	2.63672	4.9432e-06
Grm3	glutamate receptor, metabotropic 3 [Source:MGI Symbol;Acc:MGI:1351340]	chr5	-	2.63633	7.76215e-19
2810408A11Rik	RIKEN cDNA 2810408A11 gene [Source:MGI Symbol;Acc:MGI:1917669]	chr11	-	2.63421	0.000652418
St3gal4	ST3 beta-galactoside alpha-2,3-sialyltransferase 4 [Source:MGI Symbol;Acc:MGI:1316743]	chr9	-	2.63395	1.51067e-17
Nt5dc2	5'-nucleotidase domain containing 2 [Source:MGI Symbol;Acc:MGI:1917271]	chr14	+	2.63348	1.34591e-07
Kctd11	potassium channel tetramerisation domain containing 11 [Source:MGI Symbol;Acc:MGI:2448712]	chr11	-	2.63189	1.92444e-09
Msmo1	NA	NA	NA	2.63188	2.11578e-16
Hykk	hydroxylysine kinase 1 [Source:MGI Symbol;Acc:MGI:2443139]	chr9	+	2.63129	1.7579e-11
2410004I01Rik	RIKEN cDNA 2410004I01 gene [Source:MGI Symbol;Acc:MGI:1916989]	chr11	-	2.63122	0.000287965
Ikbip	IKBKB interacting protein [Source:MGI Symbol;Acc:MGI:1914704]	chr10	+	2.63096	7.14766e-15
Mboat2	membrane bound O-acyltransferase domain containing 2 [Source:MGI Symbol;Acc:MGI:1914466]	chr12	+	2.63061	1.96806e-19
A330076C08Rik	NA	NA	NA	2.629	0.000602381
Bckdha	branched chain ketoacid dehydrogenase E1, alpha polypeptide [Source:MGI Symbol;Acc:MGI:107701]	chr7	-	2.62857	2.11759e-15
Abcd3	ATP-binding cassette, sub-family D (ALD), member 3 [Source:MGI Symbol;Acc:MGI:1349216]	chr3	-	2.62757	2.34442e-18
Lix1	limb expression 1 homolog (chicken) [Source:MGI Symbol;Acc:MGI:1913893]	chr17	+	2.62755	2.68653e-17
Rab13	RAB13, member RAS oncogene family [Source:MGI Symbol;Acc:MGI:1927232]	chr3	+	2.6266	2.32521e-10
Nrarp	Notch-regulated ankyrin repeat protein [Source:MGI Symbol;Acc:MGI:1914372]	chr2	+	2.62478	2.3036e-14
Mtm1	X-linked myotubular myopathy gene 1 [Source:MGI Symbol;Acc:MGI:1099452]	chrX	+	2.62462	4.79695e-13
Fam213a	family with sequence similarity 213, member A [Source:MGI Symbol;Acc:MGI:1917814]	chr14	-	2.62388	3.38542e-18
Rgs20	regulator of G-protein signaling 20 [Source:MGI Symbol;Acc:MGI:1929866]	chr1	-	2.62351	1.06424e-15
Nacc2	nucleus accumbens associated 2, BEN and BTB (POZ) domain containing [Source:MGI Symbol;Acc:MGI:1915241]	chr2	-	2.62322	1.50899e-18
Lmf2	lipase maturation factor 2 [Source:MGI Symbol;Acc:MGI:2146015]	chr15	-	2.6223	2.13359e-15
Dok1	docking protein 1 [Source:MGI Symbol;Acc:MGI:893587]	chr6	-	2.62138	2.24041e-07
Ltbr	lymphotoxin B receptor [Source:MGI Symbol;Acc:MGI:104875]	chr6	-	2.61968	5.919e-16
Stom	stomatin [Source:MGI Symbol;Acc:MGI:95403]	chr2	-	2.61941	6.14286e-16
Fam117a	family with sequence similarity 117, member A [Source:MGI Symbol;Acc:MGI:2144564]	chr11	+	2.61914	1.06484e-08
Agpat5	1-acylglycerol-3-phosphate O-acyltransferase 5 (lysophosphatidic acid acyltransferase, epsilon) [Source:MGI Symbol;Acc:MGI:1196345]	chr8	+	2.6168	3.85727e-18
Aldh1a7	aldehyde dehydrogenase family 1, subfamily A7 [Source:MGI Symbol;Acc:MGI:1347050]	chr19	-	2.61663	4.43605e-05
Fmnl2	formin-like 2 [Source:MGI Symbol;Acc:MGI:1918659]	chr2	+	2.61331	3.66781e-17
N4bp2	NEDD4 binding protein 2 [Source:MGI Symbol;Acc:MGI:2684414]	chr5	+	2.61254	1.81573e-11
Dbi	diazepam binding inhibitor [Source:MGI Symbol;Acc:MGI:94865]	chr1	-	2.6108	3.1722e-15
Nudt7	nudix (nucleoside diphosphate linked moiety X)-type motif 7 [Source:MGI Symbol;Acc:MGI:1914778]	chr8	+	2.60922	5.17858e-11
Il15	interleukin 15 [Source:MGI Symbol;Acc:MGI:103014]	chr8	-	2.60515	5.81869e-07
Lrp5	low density lipoprotein receptor-related protein 5 [Source:MGI Symbol;Acc:MGI:1278315]	chr19	-	2.60504	1.55297e-15
Nphp3	nephronophthisis 3 (adolescent) [Source:MGI Symbol;Acc:MGI:1921275]	chr9	+	2.60265	2.20193e-11
E130114P18Rik	RIKEN cDNA E130114P18 gene [Source:MGI Symbol;Acc:MGI:2442873]	chr4	-	2.60011	1.42847e-13
Mvd	mevalonate (diphospho) decarboxylase [Source:MGI Symbol;Acc:MGI:2179327]	chr8	-	2.60008	4.4122e-12
Ppp3r2	protein phosphatase 3, regulatory subunit B, alpha isoform (calcineurin B, type II) [Source:MGI Symbol;Acc:MGI:107171]	chr4	-	2.59961	0.000458334
Chst2	carbohydrate sulfotransferase 2 [Source:MGI Symbol;Acc:MGI:1891160]	chr9	-	2.59633	6.62389e-19
Nsdhl	NAD(P) dependent steroid dehydrogenase-like [Source:MGI Symbol;Acc:MGI:1099438]	chrX	+	2.59511	4.22596e-15
Tmbim1	transmembrane BAX inhibitor motif containing 1 [Source:MGI Symbol;Acc:MGI:1916910]	chr1	-	2.59387	2.49878e-17
Rin2	Ras and Rab interactor 2 [Source:MGI Symbol;Acc:MGI:1921280]	chr2	+	2.59327	4.93958e-12
Mfap3l	microfibrillar-associated protein 3-like [Source:MGI Symbol;Acc:MGI:1918556]	chr8	+	2.59313	1.92271e-17
E130215H24Rik	RIKEN cDNA E130215H24 gene [Source:MGI Symbol;Acc:MGI:1926091]	chr2	+	2.59299	0.000132861
Fcgrt	Fc receptor, IgG, alpha chain transporter [Source:MGI Symbol;Acc:MGI:103017]	chr7	-	2.59214	3.17232e-13
Mageh1	melanoma antigen, family H, 1 [Source:MGI Symbol;Acc:MGI:1922875]	chrX	-	2.59199	1.30366e-15
Smad6	SMAD family member 6 [Source:MGI Symbol;Acc:MGI:1336883]	chr9	-	2.59085	2.70457e-08
Frmd4a	FERM domain containing 4A [Source:MGI Symbol;Acc:MGI:1919850]	chr2	+	2.59038	3.33714e-17
Pros1	protein S (alpha) [Source:MGI Symbol;Acc:MGI:1095733]	chr16	+	2.58987	2.80715e-16
Fzd7	frizzled homolog 7 (Drosophila) [Source:MGI Symbol;Acc:MGI:108570]	chr1	+	2.58866	5.94821e-11
Echdc1	enoyl Coenzyme A hydratase domain containing 1 [Source:MGI Symbol;Acc:MGI:1277169]	chr10	+	2.58654	1.98799e-17
Cyp51	cytochrome P450, family 51 [Source:MGI Symbol;Acc:MGI:106040]	chr5	-	2.58498	3.38067e-17
Sypl2	synaptophysin-like 2 [Source:MGI Symbol;Acc:MGI:1328311]	chr3	-	2.58387	1.16895e-12
4930402H24Rik	RIKEN cDNA 4930402H24 gene [Source:MGI Symbol;Acc:MGI:1923029]	chr2	-	2.5829	1.75928e-16
Vav3	vav 3 oncogene [Source:MGI Symbol;Acc:MGI:1888518]	chr3	+	2.58159	3.19541e-13
Chst14	carbohydrate (N-acetylgalactosamine 4-0) sulfotransferase 14 [Source:MGI Symbol;Acc:MGI:1919386]	chr2	+	2.58151	4.41478e-08
Fdxr	ferredoxin reductase [Source:MGI Symbol;Acc:MGI:104724]	chr11	-	2.58145	6.65084e-14
Copz2	coatomer protein complex, subunit zeta 2 [Source:MGI Symbol;Acc:MGI:1929008]	chr11	+	2.58107	2.46599e-13
Fyco1	FYVE and coiled-coil domain containing 1 [Source:MGI Symbol;Acc:MGI:107277]	chr9	-	2.57973	6.30485e-15
Gm2115	predicted gene 2115 [Source:MGI Symbol;Acc:MGI:3780284]	chr7	+	2.5795	3.8808e-09
Zic3	zinc finger protein of the cerebellum 3 [Source:MGI Symbol;Acc:MGI:106676]	chrX	+	2.57887	1.45498e-08
Amotl1	angiomotin-like 1 [Source:MGI Symbol;Acc:MGI:1922973]	chr9	-	2.57853	1.41218e-17
Spag16	sperm associated antigen 16 [Source:MGI Symbol;Acc:MGI:1913972]	chr1	+	2.5781	0.000156813
Nkx2-2	NK2 homeobox 2 [Source:MGI Symbol;Acc:MGI:97347]	chr2	-	2.5778	2.55583e-09
Tor3a	torsin family 3, member A [Source:MGI Symbol;Acc:MGI:1353652]	chr1	-	2.57559	2.55181e-07
Smoc1	SPARC related modular calcium binding 1 [Source:MGI Symbol;Acc:MGI:1929878]	chr12	+	2.57557	2.55298e-08
Calr3	calreticulin 3 [Source:MGI Symbol;Acc:MGI:1920566]	chr8	-	2.57136	1.61131e-07
Rcn2	reticulocalbin 2 [Source:MGI Symbol;Acc:MGI:1349765]	chr9	+	2.56946	1.70928e-19
Ghr	growth hormone receptor [Source:MGI Symbol;Acc:MGI:95708]	chr15	-	2.56814	1.15917e-13
Hsdl2	hydroxysteroid dehydrogenase like 2 [Source:MGI Symbol;Acc:MGI:1919729]	chr4	+	2.5678	8.40922e-17
Inppl1	inositol polyphosphate phosphatase-like 1 [Source:MGI Symbol;Acc:MGI:1333787]	chr7	-	2.56612	5.08718e-18
Gcat	glycine C-acetyltransferase (2-amino-3-ketobutyrate-coenzyme A ligase) [Source:MGI Symbol;Acc:MGI:1349389]	chr15	+	2.56588	4.66004e-12
Zfp229	zinc finger protein 229 [Source:MGI Symbol;Acc:MGI:2679295]	chr17	+	2.56334	5.09633e-11
Rnf182	ring finger protein 182 [Source:MGI Symbol;Acc:MGI:3045355]	chr13	+	2.56256	1.02255e-11
Lgr4	leucine-rich repeat-containing G protein-coupled receptor 4 [Source:MGI Symbol;Acc:MGI:1891468]	chr2	+	2.56139	1.49335e-17
Klhl5	kelch-like 5 [Source:MGI Symbol;Acc:MGI:1919028]	chr5	+	2.55843	2.27686e-18
1700017B05Rik	RIKEN cDNA 1700017B05 gene [Source:MGI Symbol;Acc:MGI:1921461]	chr9	-	2.55576	6.88441e-12
Mid1	midline 1 [Source:MGI Symbol;Acc:MGI:1100537]	chrX	+	2.55492	1.60916e-07
Capn2	calpain 2 [Source:MGI Symbol;Acc:MGI:88264]	chr1	-	2.55327	3.44899e-19
9630028B13Rik	RIKEN cDNA 9630028B13 gene [Source:MGI Symbol;Acc:MGI:2442281]	chr1	-	2.54865	1.53642e-05
Ivd	isovaleryl coenzyme A dehydrogenase [Source:MGI Symbol;Acc:MGI:1929242]	chr2	+	2.54476	4.70972e-17
Vangl2	vang-like 2 (van gogh, Drosophila) [Source:MGI Symbol;Acc:MGI:2135272]	chr1	-	2.54428	1.57297e-13
Snta1	syntrophin, acidic 1 [Source:MGI Symbol;Acc:MGI:101772]	chr2	-	2.54103	9.08707e-16
Dsn1	DSN1, MIND kinetochore complex component, homolog (S. cerevisiae) [Source:MGI Symbol;Acc:MGI:1914184]	chr2	-	2.54044	5.9974e-11
Epb4.1l5	erythrocyte protein band 4.1-like 5 [Source:MGI Symbol;Acc:MGI:103006]	chr1	-	2.53931	4.35797e-16
Aifm2	apoptosis-inducing factor, mitochondrion-associated 2 [Source:MGI Symbol;Acc:MGI:1918611]	chr10	+	2.53708	1.42834e-12
Tfeb	transcription factor EB [Source:MGI Symbol;Acc:MGI:103270]	chr17	+	2.53694	2.00474e-11
Dhx58	DEXH (Asp-Glu-X-His) box polypeptide 58 [Source:MGI Symbol;Acc:MGI:1931560]	chr11	-	2.53552	8.26603e-05
Rhbdd1	rhomboid domain containing 1 [Source:MGI Symbol;Acc:MGI:1924117]	chr1	+	2.53546	4.21039e-15
Gpr156	G protein-coupled receptor 156 [Source:MGI Symbol;Acc:MGI:2653880]	chr16	+	2.53205	3.40765e-08
Ptchd2	patched domain containing 2 [Source:MGI Symbol;Acc:MGI:2444403]	chr4	-	2.53071	1.92438e-14
Msx1	msh homeobox 1 [Source:MGI Symbol;Acc:MGI:97168]	chr5	-	2.52933	3.78061e-06
Hspg2	perlecan (heparan sulfate proteoglycan 2) [Source:MGI Symbol;Acc:MGI:96257]	chr4	+	2.52891	2.28767e-08
Ephb4	Eph receptor B4 [Source:MGI Symbol;Acc:MGI:104757]	chr5	+	2.52219	1.01133e-11
Spsb2	splA/ryanodine receptor domain and SOCS box containing 2 [Source:MGI Symbol;Acc:MGI:1315199]	chr6	+	2.52169	2.80212e-07
Esrrb	estrogen related receptor, beta [Source:MGI Symbol;Acc:MGI:1346832]	chr12	+	2.52022	1.84346e-09
Adora2a	adenosine A2a receptor [Source:MGI Symbol;Acc:MGI:99402]	chr10	+	2.51985	3.7953e-08
Lrrc16a	leucine rich repeat containing 16A [Source:MGI Symbol;Acc:MGI:1915982]	chr13	-	2.51895	3.4348e-18
Abat	4-aminobutyrate aminotransferase [Source:MGI Symbol;Acc:MGI:2443582]	chr16	+	2.51764	1.53128e-19
Ncan	neurocan [Source:MGI Symbol;Acc:MGI:104694]	chr8	-	2.51541	9.16379e-19
Abca13	ATP-binding cassette, sub-family A (ABC1), member 13 [Source:MGI Symbol;Acc:MGI:2388707]	chr11	+	2.51295	0.000131606
Prkd3	protein kinase D3 [Source:MGI Symbol;Acc:MGI:1922542]	chr17	-	2.51193	7.99621e-18
Gm5089	predicted gene 5089 [Source:MGI Symbol;Acc:MGI:3644731]	chr14	-	2.50953	1.57259e-07
4930523C07Rik	RIKEN cDNA 4930523C07 gene [Source:MGI Symbol;Acc:MGI:1914897]	chr1	+	2.50922	3.84314e-07
Tspan15	tetraspanin 15 [Source:MGI Symbol;Acc:MGI:1917673]	chr10	-	2.50901	1.68343e-12
Plekhd1	pleckstrin homology domain containing, family D (with coiled-coil domains) member 1 [Source:MGI Symbol;Acc:MGI:3036228]	chr12	+	2.50878	9.68504e-10
Lipe	lipase, hormone sensitive [Source:MGI Symbol;Acc:MGI:96790]	chr7	-	2.50349	2.29091e-13
A730056A06Rik	RIKEN cDNA A730056A06 gene [Source:MGI Symbol;Acc:MGI:2442718]	chr7	-	2.49994	3.68793e-12
Prom1	prominin 1 [Source:MGI Symbol;Acc:MGI:1100886]	chr5	-	2.49636	1.15342e-07
Idi1	isopentenyl-diphosphate delta isomerase [Source:MGI Symbol;Acc:MGI:2442264]	chr13	+	2.49636	5.8682e-12
Hey2	hairy/enhancer-of-split related with YRPW motif 2 [Source:MGI Symbol;Acc:MGI:1341884]	chr10	-	2.49503	1.65795e-08
Rsad2	radical S-adenosyl methionine domain containing 2 [Source:MGI Symbol;Acc:MGI:1929628]	chr12	-	2.49498	1.44652e-05
9030025P20Rik	RIKEN cDNA 9030025P20 gene [Source:MGI Symbol;Acc:MGI:3583895]	chr17	+	2.49493	0.00668682
Fbxo30	F-box protein 30 [Source:MGI Symbol;Acc:MGI:1919115]	chr10	+	2.49403	9.75661e-14
Ormdl2	ORM1-like 2 (S. cerevisiae) [Source:MGI Symbol;Acc:MGI:1914094]	chr10	-	2.49386	4.30362e-10
Alox12	arachidonate 12-lipoxygenase [Source:MGI Symbol;Acc:MGI:87998]	chr11	-	2.4934	0.00277703
Hdac8	histone deacetylase 8 [Source:MGI Symbol;Acc:MGI:1917565]	chrX	-	2.4928	7.65988e-14
Mtmr11	myotubularin related protein 11 [Source:MGI Symbol;Acc:MGI:2652817]	chr3	+	2.4926	1.49275e-14
Lrrc75b	NA	NA	NA	2.49257	1.31368e-13
Ppapdc1a	phosphatidic acid phosphatase type 2 domain containing 1A [Source:MGI Symbol;Acc:MGI:2685936]	chr7	+	2.49115	2.94605e-09
Ctnna1	catenin (cadherin associated protein), alpha 1 [Source:MGI Symbol;Acc:MGI:88274]	chr18	+	2.49022	7.4516e-19
F930015N05Rik	RIKEN cDNA F930015N05 gene [Source:MGI Symbol;Acc:MGI:3606161]	chr11	-	2.49001	1.55825e-05
Adamts1	a disintegrin-like and metallopeptidase (reprolysin type) with thrombospondin type 1 motif, 1 [Source:MGI Symbol;Acc:MGI:109249]	chr16	-	2.48636	8.58968e-09
Glb1l	galactosidase, beta 1-like [Source:MGI Symbol;Acc:MGI:1921827]	chr1	-	2.48617	1.39748e-11
Tspan12	tetraspanin 12 [Source:MGI Symbol;Acc:MGI:1889818]	chr6	-	2.48585	8.64418e-17
Dnaic1	dynein, axonemal, intermediate chain 1 [Source:MGI Symbol;Acc:MGI:1916172]	chr4	+	2.48499	4.5824e-09
Klf15	Kruppel-like factor 15 [Source:MGI Symbol;Acc:MGI:1929988]	chr6	+	2.48482	2.31773e-11
Spef2	sperm flagellar 2 [Source:MGI Symbol;Acc:MGI:2443727]	chr15	-	2.48353	9.09154e-06
Prdx1	peroxiredoxin 1 [Source:MGI Symbol;Acc:MGI:99523]	chr4	+	2.48074	4.0158e-16
Etfdh	electron transferring flavoprotein, dehydrogenase [Source:MGI Symbol;Acc:MGI:106100]	chr3	-	2.48042	8.62149e-19
A330033J07Rik	RIKEN cDNA A330033J07 gene [Source:MGI Symbol;Acc:MGI:2444369]	chr13	-	2.47854	2.20701e-06
Bcl2l12	BCL2-like 12 (proline rich) [Source:MGI Symbol;Acc:MGI:1922986]	chr7	-	2.47775	2.65036e-08
9530051G07Rik	RIKEN cDNA 9530051G07 gene [Source:MGI Symbol;Acc:MGI:2442715]	chrX	+	2.47735	4.13922e-05
I830012O16Rik	RIKEN cDNA I830012O16 gene [Source:MGI Symbol;Acc:MGI:3698419]	chr19	+	2.47678	5.52527e-10
Cdc42ep1	CDC42 effector protein (Rho GTPase binding) 1 [Source:MGI Symbol;Acc:MGI:1929763]	chr15	+	2.47603	2.59825e-11
1190005I06Rik	RIKEN cDNA 1190005I06 gene [Source:MGI Symbol;Acc:MGI:1916168]	chr8	-	2.47435	5.18682e-07
Ugp2	UDP-glucose pyrophosphorylase 2 [Source:MGI Symbol;Acc:MGI:2183447]	chr11	-	2.47268	5.45376e-18
Gabrb1	gamma-aminobutyric acid (GABA) A receptor, subunit beta 1 [Source:MGI Symbol;Acc:MGI:95619]	chr5	+	2.47212	1.25858e-18
Pxn	paxillin [Source:MGI Symbol;Acc:MGI:108295]	chr5	+	2.47163	1.3847e-15
Tekt1	tektin 1 [Source:MGI Symbol;Acc:MGI:1333819]	chr11	-	2.47119	3.81129e-07
Olfr920	olfactory receptor 920 [Source:MGI Symbol;Acc:MGI:3030754]	chr9	+	2.46551	0.000516333
Etfb	electron transferring flavoprotein, beta polypeptide [Source:MGI Symbol;Acc:MGI:106098]	chr7	+	2.46516	4.38595e-17
Ptplb	protein tyrosine phosphatase-like (proline instead of catalytic arginine), member b [Source:MGI Symbol;Acc:MGI:1918007]	chr16	+	2.46509	4.55019e-14
Elmo3	engulfment and cell motility 3 [Source:MGI Symbol;Acc:MGI:2679007]	chr8	+	2.46446	1.16213e-07
Fzd1	frizzled homolog 1 (Drosophila) [Source:MGI Symbol;Acc:MGI:1196625]	chr5	-	2.46446	1.63233e-13
Hist1h2bc	histone cluster 1, H2bc [Source:MGI Symbol;Acc:MGI:1915274]	chr13	+	2.46164	1.15114e-13
Aldoc	aldolase C, fructose-bisphosphate [Source:MGI Symbol;Acc:MGI:101863]	chr11	+	2.4611	4.62646e-19
Ptpn22	protein tyrosine phosphatase, non-receptor type 22 (lymphoid) [Source:MGI Symbol;Acc:MGI:107170]	chr3	+	2.46099	7.31272e-06
Npc2	Niemann Pick type C2 [Source:MGI Symbol;Acc:MGI:1915213]	chr12	-	2.46078	4.27698e-18
Muc1	mucin 1, transmembrane [Source:MGI Symbol;Acc:MGI:97231]	chr3	+	2.45953	1.85497e-05
Il17rc	interleukin 17 receptor C [Source:MGI Symbol;Acc:MGI:2159336]	chr6	+	2.4592	3.92011e-09
Syt15	synaptotagmin XV [Source:MGI Symbol;Acc:MGI:2442166]	chr14	+	2.45919	3.08683e-05
Nusap1	nucleolar and spindle associated protein 1 [Source:MGI Symbol;Acc:MGI:2675669]	chr2	+	2.45878	3.41989e-05
Hsd17b4	hydroxysteroid (17-beta) dehydrogenase 4 [Source:MGI Symbol;Acc:MGI:105089]	chr18	+	2.45871	6.6146e-18
Masp1	mannan-binding lectin serine peptidase 1 [Source:MGI Symbol;Acc:MGI:88492]	chr16	-	2.45468	9.0301e-12
H2-Ab1	histocompatibility 2, class II antigen A, beta 1 [Source:MGI Symbol;Acc:MGI:103070]	chr17	+	2.45408	6.56796e-05
Gbp7	guanylate binding protein 7 [Source:MGI Symbol;Acc:MGI:2444421]	chr3	+	2.44854	2.13375e-13
Hibch	3-hydroxyisobutyryl-Coenzyme A hydrolase [Source:MGI Symbol;Acc:MGI:1923792]	chr1	+	2.44849	2.67741e-16
Isg20	interferon-stimulated protein [Source:MGI Symbol;Acc:MGI:1928895]	chr7	+	2.44567	0.00151031
Tox2	TOX high mobility group box family member 2 [Source:MGI Symbol;Acc:MGI:3611233]	chr2	+	2.44525	1.10968e-09
Lrrc58	leucine rich repeat containing 58 [Source:MGI Symbol;Acc:MGI:2443542]	chr16	+	2.44409	3.15867e-15
Rb1	retinoblastoma 1 [Source:MGI Symbol;Acc:MGI:97874]	chr14	-	2.44236	9.46482e-18
Lhx2	LIM homeobox protein 2 [Source:MGI Symbol;Acc:MGI:96785]	chr2	+	2.44039	4.49385e-17
Smad5	SMAD family member 5 [Source:MGI Symbol;Acc:MGI:1328787]	chr13	+	2.4396	2.70702e-18
Tgif2	TGFB-induced factor homeobox 2 [Source:MGI Symbol;Acc:MGI:1915299]	chr2	+	2.43925	0.00113274
Ctbs	chitobiase, di-N-acetyl- [Source:MGI Symbol;Acc:MGI:1921495]	chr3	+	2.43586	2.54487e-14
Apobec1	apolipoprotein B mRNA editing enzyme, catalytic polypeptide 1 [Source:MGI Symbol;Acc:MGI:103298]	chr6	-	2.43579	1.5964e-08
Pmp22	peripheral myelin protein 22 [Source:MGI Symbol;Acc:MGI:97631]	chr11	+	2.43396	4.67495e-15
Fbxo2	F-box protein 2 [Source:MGI Symbol;Acc:MGI:2446216]	chr4	+	2.43242	1.41744e-18
Slc22a4	solute carrier family 22 (organic cation transporter), member 4 [Source:MGI Symbol;Acc:MGI:1353479]	chr11	-	2.43076	3.13117e-11
Hes5	hairy and enhancer of split 5 (Drosophila) [Source:MGI Symbol;Acc:MGI:104876]	chr4	+	2.42955	5.4319e-07
S100b	S100 protein, beta polypeptide, neural [Source:MGI Symbol;Acc:MGI:98217]	chr10	+	2.42913	1.86774e-17
6430503K07Rik	RIKEN cDNA 6430503K07 gene [Source:MGI Symbol;Acc:MGI:1925318]	chr2	+	2.42871	0.00670653
Cd97	CD97 antigen [Source:MGI Symbol;Acc:MGI:1347095]	chr8	-	2.427	1.83047e-11
Hs3st6	heparan sulfate (glucosamine) 3-O-sulfotransferase 6 [Source:MGI Symbol;Acc:MGI:3580487]	chr17	+	2.42603	0.00292948
Dok7	docking protein 7 [Source:MGI Symbol;Acc:MGI:3584043]	chr5	+	2.42204	2.04083e-13
Cyp4f16	cytochrome P450, family 4, subfamily f, polypeptide 16 [Source:MGI Symbol;Acc:MGI:1917351]	chr17	+	2.42155	2.76687e-09
Clu	clusterin [Source:MGI Symbol;Acc:MGI:88423]	chr14	+	2.42144	4.20933e-19
Gdf11	growth differentiation factor 11 [Source:MGI Symbol;Acc:MGI:1338027]	chr10	-	2.42065	1.64611e-12
Gbp6	guanylate binding protein 6 [Source:MGI Symbol;Acc:MGI:2140937]	chr5	-	2.4195	1.68751e-07
Otx1	orthodenticle homolog 1 (Drosophila) [Source:MGI Symbol;Acc:MGI:97450]	chr11	-	2.41936	1.21079e-11
Parp12	poly (ADP-ribose) polymerase family, member 12 [Source:MGI Symbol;Acc:MGI:2143990]	chr6	-	2.4191	6.8753e-14
Ldlr	low density lipoprotein receptor [Source:MGI Symbol;Acc:MGI:96765]	chr9	+	2.41828	1.48919e-11
Batf2	basic leucine zipper transcription factor, ATF-like 2 [Source:MGI Symbol;Acc:MGI:1921731]	chr19	+	2.41766	0.000916633
Kntc1	kinetochore associated 1 [Source:MGI Symbol;Acc:MGI:2673709]	chr5	+	2.41612	0.000368881
Crispld2	cysteine-rich secretory protein LCCL domain containing 2 [Source:MGI Symbol;Acc:MGI:1926142]	chr8	+	2.41459	0.000351015
Cdh20	cadherin 20 [Source:MGI Symbol;Acc:MGI:1346069]	chr1	+	2.4141	6.66783e-16
Acsl3	acyl-CoA synthetase long-chain family member 3 [Source:MGI Symbol;Acc:MGI:1921455]	chr1	+	2.41375	6.6146e-18
Dnm2	dynamin 2 [Source:MGI Symbol;Acc:MGI:109547]	chr9	+	2.41353	2.68577e-17
Nat6	N-acetyltransferase 6 [Source:MGI Symbol;Acc:MGI:1888902]	chr9	+	2.41169	3.05971e-14
Hspb6	heat shock protein, alpha-crystallin-related, B6 [Source:MGI Symbol;Acc:MGI:2685325]	chr7	+	2.41122	4.88528e-10
Zcchc24	zinc finger, CCHC domain containing 24 [Source:MGI Symbol;Acc:MGI:1919168]	chr14	-	2.40995	1.62372e-18
Osmr	oncostatin M receptor [Source:MGI Symbol;Acc:MGI:1330819]	chr15	-	2.40958	8.45959e-06
Necap2	NECAP endocytosis associated 2 [Source:MGI Symbol;Acc:MGI:1913397]	chr4	-	2.40912	1.05856e-15
Syde2	synapse defective 1, Rho GTPase, homolog 2 (C. elegans) [Source:MGI Symbol;Acc:MGI:3036264]	chr3	+	2.40764	1.08145e-10
Rras	Harvey rat sarcoma oncogene, subgroup R [Source:MGI Symbol;Acc:MGI:98179]	chr7	+	2.40719	2.84975e-11
Dpy19l3	dpy-19-like 3 (C. elegans) [Source:MGI Symbol;Acc:MGI:2443952]	chr7	-	2.40658	5.55656e-16
Afap1	actin filament associated protein 1 [Source:MGI Symbol;Acc:MGI:1917542]	chr5	+	2.40467	1.6377e-17
Akt2	thymoma viral proto-oncogene 2 [Source:MGI Symbol;Acc:MGI:104874]	chr7	+	2.40424	4.39707e-16
Car2	carbonic anhydrase 2 [Source:MGI Symbol;Acc:MGI:88269]	chr3	+	2.40358	6.6146e-18
Itga5	integrin alpha 5 (fibronectin receptor alpha) [Source:MGI Symbol;Acc:MGI:96604]	chr15	-	2.4023	2.99067e-05
Rhod	ras homolog gene family, member D [Source:MGI Symbol;Acc:MGI:108446]	chr19	-	2.40148	0.00024105
Fkbp9	FK506 binding protein 9 [Source:MGI Symbol;Acc:MGI:1350921]	chr6	+	2.40121	3.6678e-18
Maoa	monoamine oxidase A [Source:MGI Symbol;Acc:MGI:96915]	chrX	+	2.40018	1.67793e-16
L3hypdh	L-3-hydroxyproline dehydratase (trans-) [Source:MGI Symbol;Acc:MGI:1914467]	chr12	-	2.39935	6.6507e-08
Chd7	chromodomain helicase DNA binding protein 7 [Source:MGI Symbol;Acc:MGI:2444748]	chr4	+	2.39916	2.53256e-14
Ech1	enoyl coenzyme A hydratase 1, peroxisomal [Source:MGI Symbol;Acc:MGI:1858208]	chr7	+	2.39831	2.42882e-16
Hps1	Hermansky-Pudlak syndrome 1 homolog (human) [Source:MGI Symbol;Acc:MGI:2177763]	chr19	-	2.39765	1.65514e-10
Sc5d	sterol-C5-desaturase (fungal ERG3, delta-5-desaturase) homolog (S. cerevisae) [Source:MGI Symbol;Acc:MGI:1353611]	chr9	-	2.39724	2.89897e-19
E130112N10Rik	NA	NA	NA	2.3969	0.000677955
Adcyap1r1	adenylate cyclase activating polypeptide 1 receptor 1 [Source:MGI Symbol;Acc:MGI:108449]	chr6	+	2.3957	1.51359e-17
Trim12a	tripartite motif-containing 12A [Source:MGI Symbol;Acc:MGI:1923931]	chr7	-	2.39551	7.1988e-07
Mt1	metallothionein 1 [Source:MGI Symbol;Acc:MGI:97171]	chr8	+	2.39273	8.96763e-15
Sec14l2	SEC14-like 2 (S. cerevisiae) [Source:MGI Symbol;Acc:MGI:1915065]	chr11	-	2.39089	1.32532e-15
Hcfc1	host cell factor C1 [Source:MGI Symbol;Acc:MGI:105942]	chrX	-	2.38865	1.13641e-12
Kifc3	kinesin family member C3 [Source:MGI Symbol;Acc:MGI:109202]	chr8	-	2.38837	2.88206e-16
Fjx1	four jointed box 1 (Drosophila) [Source:MGI Symbol;Acc:MGI:1341907]	chr2	-	2.38601	1.18385e-15
Hist2h2be	histone cluster 2, H2be [Source:MGI Symbol;Acc:MGI:2448415]	chr3	+	2.38417	2.4836e-12
Shroom4	shroom family member 4 [Source:MGI Symbol;Acc:MGI:2685570]	chrX	+	2.3839	3.47055e-08
Pfn4	profilin family, member 4 [Source:MGI Symbol;Acc:MGI:1920121]	chr12	+	2.38117	1.65837e-13
Fam179a	family with sequence similarity 179, member A [Source:MGI Symbol;Acc:MGI:2443498]	chr17	+	2.37801	1.14461e-06
Gm6498	predicted gene 6498 [Source:MGI Symbol;Acc:MGI:3647773]	chr14	+	2.37747	0.000623848
Kmt2c	lysine (K)-specific methyltransferase 2C [Source:MGI Symbol;Acc:MGI:2444959]	chr5	-	2.3774	3.42264e-17
Aco1	aconitase 1 [Source:MGI Symbol;Acc:MGI:87879]	chr4	+	2.37725	2.67347e-16
Gm13031	predicted gene 13031 [Source:MGI Symbol;Acc:MGI:3702680]	chr4	-	2.37535	1.3981e-08
Avpr1a	arginine vasopressin receptor 1A [Source:MGI Symbol;Acc:MGI:1859216]	chr10	+	2.37488	0.00111807
Hus1	Hus1 homolog (S. pombe) [Source:MGI Symbol;Acc:MGI:1277962]	chr11	-	2.37484	8.5112e-16
Cyp27a1	cytochrome P450, family 27, subfamily a, polypeptide 1 [Source:MGI Symbol;Acc:MGI:88594]	chr1	+	2.37442	3.71923e-09
Zhx3	zinc fingers and homeoboxes 3 [Source:MGI Symbol;Acc:MGI:2444772]	chr2	-	2.37437	2.7949e-17
Gm2a	GM2 ganglioside activator protein [Source:MGI Symbol;Acc:MGI:95762]	chr11	+	2.37272	9.03449e-18
C030037D09Rik	RIKEN cDNA C030037D09 gene [Source:MGI Symbol;Acc:MGI:1924865]	chr11	+	2.37264	6.648e-11
Kif15	kinesin family member 15 [Source:MGI Symbol;Acc:MGI:1098258]	chr9	+	2.37107	0.000147744
Fmo1	flavin containing monooxygenase 1 [Source:MGI Symbol;Acc:MGI:1310002]	chr1	-	2.37057	5.35189e-09
Rbm47	RNA binding motif protein 47 [Source:MGI Symbol;Acc:MGI:2384294]	chr5	-	2.37043	0.000936634
Mthfd1	methylenetetrahydrofolate dehydrogenase (NADP+ dependent), methenyltetrahydrofolate cyclohydrolase, formyltetrahydrofolate synthase [Source:MGI Symbol;Acc:MGI:1342005]	chr12	+	2.37032	4.02608e-17
Ccbl1	cysteine conjugate-beta lyase 1 [Source:MGI Symbol;Acc:MGI:1917516]	chr2	-	2.36957	1.14244e-12
Ephb1	Eph receptor B1 [Source:MGI Symbol;Acc:MGI:1096337]	chr9	-	2.36947	1.52171e-12
Mir6374	NA	NA	NA	2.36928	0.00266679
Ndrg2	N-myc downstream regulated gene 2 [Source:MGI Symbol;Acc:MGI:1352498]	chr14	-	2.36732	2.68516e-18
Llgl1	lethal giant larvae homolog 1 (Drosophila) [Source:MGI Symbol;Acc:MGI:102682]	chr11	+	2.36728	3.85842e-17
Fat4	FAT tumor suppressor homolog 4 (Drosophila) [Source:MGI Symbol;Acc:MGI:3045256]	chr3	+	2.36482	8.988e-15
Socs4	suppressor of cytokine signaling 4 [Source:MGI Symbol;Acc:MGI:1914546]	chr14	+	2.36456	1.03768e-11
Slc26a6	solute carrier family 26, member 6 [Source:MGI Symbol;Acc:MGI:2159728]	chr9	+	2.3642	3.16767e-09
Sowahc	sosondowah ankyrin repeat domain family member C [Source:MGI Symbol;Acc:MGI:3606051]	chr10	+	2.36176	4.05581e-16
Rhcg	Rhesus blood group-associated C glycoprotein [Source:MGI Symbol;Acc:MGI:1888517]	chr7	-	2.35953	0.00019902
Wscd1	WSC domain containing 1 [Source:MGI Symbol;Acc:MGI:2448493]	chr11	+	2.3591	1.59066e-16
Csrp1	cysteine and glycine-rich protein 1 [Source:MGI Symbol;Acc:MGI:88549]	chr1	+	2.35902	2.47052e-17
Shmt2	serine hydroxymethyltransferase 2 (mitochondrial) [Source:MGI Symbol;Acc:MGI:1277989]	chr10	-	2.35833	9.08828e-16
Nphs2	nephrosis 2, podocin [Source:MGI Symbol;Acc:MGI:2157018]	chr1	+	2.35724	0.0110146
Hip1	huntingtin interacting protein 1 [Source:MGI Symbol;Acc:MGI:1099804]	chr5	-	2.35672	6.47834e-15
Kif18a	kinesin family member 18A [Source:MGI Symbol;Acc:MGI:2446977]	chr2	+	2.35308	1.07137e-07
Arid5a	AT rich interactive domain 5A (MRF1-like) [Source:MGI Symbol;Acc:MGI:2443039]	chr1	+	2.35293	8.59777e-14
Chpt1	choline phosphotransferase 1 [Source:MGI Symbol;Acc:MGI:2384841]	chr10	-	2.35253	1.54154e-17
Dhrs7	dehydrogenase/reductase (SDR family) member 7 [Source:MGI Symbol;Acc:MGI:1913625]	chr12	-	2.35112	9.57591e-15
Abcc6	ATP-binding cassette, sub-family C (CFTR/MRP), member 6 [Source:MGI Symbol;Acc:MGI:1351634]	chr7	-	2.35101	0.00533477
Mroh7	maestro heat-like repeat family member 7 [Source:MGI Symbol;Acc:MGI:2685873]	chr4	-	2.35043	1.9387e-06
Tlr6	toll-like receptor 6 [Source:MGI Symbol;Acc:MGI:1341296]	chr5	-	2.34948	2.94938e-06
Tap2	transporter 2, ATP-binding cassette, sub-family B (MDR/TAP) [Source:MGI Symbol;Acc:MGI:98484]	chr17	+	2.34899	4.6125e-11
Mkrn3	makorin, ring finger protein, 3 [Source:MGI Symbol;Acc:MGI:2181178]	chr7	-	2.34764	7.57503e-05
Pole	polymerase (DNA directed), epsilon [Source:MGI Symbol;Acc:MGI:1196391]	chr5	+	2.3458	1.21965e-06
Spsb4	splA/ryanodine receptor domain and SOCS box containing 4 [Source:MGI Symbol;Acc:MGI:2183445]	chr9	-	2.34507	2.25311e-10
Hibadh	3-hydroxyisobutyrate dehydrogenase [Source:MGI Symbol;Acc:MGI:1889802]	chr6	-	2.34305	1.12618e-18
Igfbp5	insulin-like growth factor binding protein 5 [Source:MGI Symbol;Acc:MGI:96440]	chr1	-	2.34155	2.26979e-13
Prob1	proline rich basic protein 1 [Source:MGI Symbol;Acc:MGI:2686460]	chr18	-	2.34027	3.08866e-13
Slc46a1	solute carrier family 46, member 1 [Source:MGI Symbol;Acc:MGI:1098733]	chr11	+	2.34003	1.32283e-12
Atg4a	autophagy related 4A, cysteine peptidase [Source:MGI Symbol;Acc:MGI:2147903]	chrX	+	2.33976	8.14569e-09
Hhatl	hedgehog acyltransferase-like [Source:MGI Symbol;Acc:MGI:1922020]	chr9	-	2.33954	1.08866e-12
Usp53	ubiquitin specific peptidase 53 [Source:MGI Symbol;Acc:MGI:2139607]	chr3	-	2.33825	2.88206e-16
Kctd5	potassium channel tetramerisation domain containing 5 [Source:MGI Symbol;Acc:MGI:1916509]	chr17	-	2.33807	3.30866e-15
Epb4.1l2	erythrocyte protein band 4.1-like 2 [Source:MGI Symbol;Acc:MGI:103009]	chr10	+	2.3365	5.46854e-19
Pcdhgb8	NA	NA	NA	2.33594	2.46412e-07
Aldh1l2	aldehyde dehydrogenase 1 family, member L2 [Source:MGI Symbol;Acc:MGI:2444680]	chr10	-	2.3354	9.81534e-08
Galc	galactosylceramidase [Source:MGI Symbol;Acc:MGI:95636]	chr12	-	2.33292	6.31092e-13
Mob3b	MOB kinase activator 3B [Source:MGI Symbol;Acc:MGI:2664539]	chr4	-	2.33176	8.37155e-08
Crtc3	CREB regulated transcription coactivator 3 [Source:MGI Symbol;Acc:MGI:1917711]	chr7	-	2.33118	4.96619e-15
Fam107b	family with sequence similarity 107, member B [Source:MGI Symbol;Acc:MGI:1913790]	chr2	+	2.32789	2.19777e-12
Efemp1	epidermal growth factor-containing fibulin-like extracellular matrix protein 1 [Source:MGI Symbol;Acc:MGI:1339998]	chr11	+	2.32786	3.00565e-10
Gng12	guanine nucleotide binding protein (G protein), gamma 12 [Source:MGI Symbol;Acc:MGI:1336171]	chr6	+	2.3226	1.28163e-16
Lpo	lactoperoxidase [Source:MGI Symbol;Acc:MGI:1923363]	chr11	-	2.32211	1.33631e-05
Emx2os	Emx2 opposite strand/antisense transcript (non-protein coding) [Source:MGI Symbol;Acc:MGI:3052329]	chr19	-	2.32191	6.78269e-09
Lix1l	Lix1-like [Source:MGI Symbol;Acc:MGI:3036267]	chr3	+	2.3217	1.04239e-13
Gpt2	glutamic pyruvate transaminase (alanine aminotransferase) 2 [Source:MGI Symbol;Acc:MGI:1915391]	chr8	+	2.31962	7.00974e-14
1810014B01Rik	RIKEN cDNA 1810014B01 gene [Source:MGI Symbol;Acc:MGI:1913513]	chr10	+	2.31763	1.52852e-09
Ltbp3	latent transforming growth factor beta binding protein 3 [Source:MGI Symbol;Acc:MGI:1101355]	chr19	+	2.31738	3.80229e-11
Mtmr10	myotubularin related protein 10 [Source:MGI Symbol;Acc:MGI:2142292]	chr7	+	2.31513	9.00248e-17
Unc13c	unc-13 homolog C (C. elegans) [Source:MGI Symbol;Acc:MGI:2149021]	chr9	-	2.31232	8.82727e-12
Rab34	RAB34, member of RAS oncogene family [Source:MGI Symbol;Acc:MGI:104606]	chr11	+	2.31092	1.02422e-12
Golim4	golgi integral membrane protein 4 [Source:MGI Symbol;Acc:MGI:1920374]	chr3	-	2.30888	3.33469e-13
Il33	interleukin 33 [Source:MGI Symbol;Acc:MGI:1924375]	chr19	+	2.30794	4.36175e-13
Cyp7b1	cytochrome P450, family 7, subfamily b, polypeptide 1 [Source:MGI Symbol;Acc:MGI:104978]	chr3	-	2.30769	4.75045e-14
Ccdc114	coiled-coil domain containing 114 [Source:MGI Symbol;Acc:MGI:2446120]	chr7	+	2.30398	8.69695e-07
Slc12a7	solute carrier family 12, member 7 [Source:MGI Symbol;Acc:MGI:1342283]	chr13	+	2.30161	3.73371e-07
Plxnb2	plexin B2 [Source:MGI Symbol;Acc:MGI:2154239]	chr15	-	2.30139	3.1807e-14
Sall2	sal-like 2 (Drosophila) [Source:MGI Symbol;Acc:MGI:1354373]	chr14	-	2.30117	4.90988e-14
Nedd9	neural precursor cell expressed, developmentally down-regulated gene 9 [Source:MGI Symbol;Acc:MGI:97302]	chr13	-	2.30108	3.87873e-13
Cox4i2	cytochrome c oxidase subunit IV isoform 2 [Source:MGI Symbol;Acc:MGI:2135755]	chr2	+	2.29932	2.50702e-08
Adamtsl3	ADAMTS-like 3 [Source:MGI Symbol;Acc:MGI:3028499]	chr7	+	2.29278	7.98078e-06
Rom1	rod outer segment membrane protein 1 [Source:MGI Symbol;Acc:MGI:97998]	chr19	-	2.29267	1.53531e-12
Zmpste24	zinc metallopeptidase, STE24 [Source:MGI Symbol;Acc:MGI:1890508]	chr4	-	2.28959	2.47052e-17
Ptger4	prostaglandin E receptor 4 (subtype EP4) [Source:MGI Symbol;Acc:MGI:104311]	chr15	-	2.28724	0.000130179
Fasn	fatty acid synthase [Source:MGI Symbol;Acc:MGI:95485]	chr11	-	2.28627	3.41652e-13
Cad	carbamoyl-phosphate synthetase 2, aspartate transcarbamylase, and dihydroorotase [Source:MGI Symbol;Acc:MGI:1916969]	chr5	+	2.28614	1.32684e-11
Arhgef5	Rho guanine nucleotide exchange factor (GEF) 5 [Source:MGI Symbol;Acc:MGI:1858952]	chr6	+	2.28494	1.21698e-09
Scel	sciellin [Source:MGI Symbol;Acc:MGI:1891228]	chr14	+	2.28397	7.64868e-08
Pak4	p21 protein (Cdc42/Rac)-activated kinase 4 [Source:MGI Symbol;Acc:MGI:1917834]	chr7	-	2.28129	4.63244e-13
Mccc2	methylcrotonoyl-Coenzyme A carboxylase 2 (beta) [Source:MGI Symbol;Acc:MGI:1925288]	chr13	-	2.27973	3.39567e-14
Tnpo1	transportin 1 [Source:MGI Symbol;Acc:MGI:2681523]	chr13	-	2.27756	6.35281e-17
Iqgap3	IQ motif containing GTPase activating protein 3 [Source:MGI Symbol;Acc:MGI:3028642]	chr3	+	2.27737	2.56986e-05
Slc25a1	solute carrier family 25 (mitochondrial carrier, citrate transporter), member 1 [Source:MGI Symbol;Acc:MGI:1345283]	chr16	-	2.27657	4.92879e-16
Itgav	integrin alpha V [Source:MGI Symbol;Acc:MGI:96608]	chr2	+	2.27592	1.86602e-16
Rhoc	ras homolog gene family, member C [Source:MGI Symbol;Acc:MGI:106028]	chr3	+	2.27456	6.42249e-15
Phkb	phosphorylase kinase beta [Source:MGI Symbol;Acc:MGI:97578]	chr8	+	2.27443	3.82849e-17
Arhgap17	Rho GTPase activating protein 17 [Source:MGI Symbol;Acc:MGI:1917747]	chr7	-	2.27441	7.89519e-11
Fabp5	fatty acid binding protein 5, epidermal [Source:MGI Symbol;Acc:MGI:101790]	chr3	+	2.27395	3.41975e-15
Olfml2a	olfactomedin-like 2A [Source:MGI Symbol;Acc:MGI:2444741]	chr2	+	2.27341	2.76085e-06
Gins2	GINS complex subunit 2 (Psf2 homolog) [Source:MGI Symbol;Acc:MGI:1921019]	chr8	-	2.27224	0.00044284
Nedd1	neural precursor cell expressed, developmentally down-regulated gene 1 [Source:MGI Symbol;Acc:MGI:97293]	chr10	-	2.27171	2.53377e-10
Ttyh1	tweety homolog 1 (Drosophila) [Source:MGI Symbol;Acc:MGI:1889007]	chr7	+	2.27017	3.16697e-18
Wipi1	WD repeat domain, phosphoinositide interacting 1 [Source:MGI Symbol;Acc:MGI:1261864]	chr11	-	2.26912	1.08241e-14
Vstm4	V-set and transmembrane domain containing 4 [Source:MGI Symbol;Acc:MGI:2444633]	chr14	+	2.26804	5.56807e-10
Tgif1	TGFB-induced factor homeobox 1 [Source:MGI Symbol;Acc:MGI:1194497]	chr17	-	2.26799	1.53484e-06
Cadm1	cell adhesion molecule 1 [Source:MGI Symbol;Acc:MGI:1889272]	chr9	+	2.26674	1.25858e-18
Musk	muscle, skeletal, receptor tyrosine kinase [Source:MGI Symbol;Acc:MGI:103581]	chr4	+	2.26494	0.00232675
Sh3d21	SH3 domain containing 21 [Source:MGI Symbol;Acc:MGI:1914188]	chr4	-	2.26461	4.03262e-06
Ak3	adenylate kinase 3 [Source:MGI Symbol;Acc:MGI:1860835]	chr19	-	2.25984	3.07592e-18
Pfas	phosphoribosylformylglycinamidine synthase (FGAR amidotransferase) [Source:MGI Symbol;Acc:MGI:2684864]	chr11	-	2.25929	6.93439e-16
Ganc	glucosidase, alpha; neutral C [Source:MGI Symbol;Acc:MGI:1923301]	chr2	+	2.25725	1.51901e-14
Elf4	E74-like factor 4 (ets domain transcription factor) [Source:MGI Symbol;Acc:MGI:1928377]	chrX	-	2.25715	7.55101e-05
Rdm1	RAD52 motif 1 [Source:MGI Symbol;Acc:MGI:1913849]	chr11	+	2.25685	2.25235e-08
Yes1	Yamaguchi sarcoma viral (v-yes) oncogene homolog 1 [Source:MGI Symbol;Acc:MGI:99147]	chr5	+	2.25584	3.65795e-16
Slc2a12	solute carrier family 2 (facilitated glucose transporter), member 12 [Source:MGI Symbol;Acc:MGI:3052471]	chr10	+	2.25453	2.67176e-10
Reep3	receptor accessory protein 3 [Source:MGI Symbol;Acc:MGI:88930]	chr10	-	2.2538	3.31603e-16
Rab29	NA	NA	NA	2.25317	7.5329e-09
Lrrc8c	leucine rich repeat containing 8 family, member C [Source:MGI Symbol;Acc:MGI:2140839]	chr5	+	2.25195	3.92011e-09
Lef1	lymphoid enhancer binding factor 1 [Source:MGI Symbol;Acc:MGI:96770]	chr3	+	2.25191	1.82096e-11
Cdk5rap2	CDK5 regulatory subunit associated protein 2 [Source:MGI Symbol;Acc:MGI:2384875]	chr4	-	2.2489	2.12131e-15
Naga	N-acetyl galactosaminidase, alpha [Source:MGI Symbol;Acc:MGI:1261422]	chr15	-	2.24802	9.20758e-15
Echs1	enoyl Coenzyme A hydratase, short chain, 1, mitochondrial [Source:MGI Symbol;Acc:MGI:2136460]	chr7	-	2.24726	2.82531e-16
G6pdx	glucose-6-phosphate dehydrogenase X-linked [Source:MGI Symbol;Acc:MGI:105979]	chrX	-	2.24679	1.93583e-17
Egfl8	EGF-like domain 8 [Source:MGI Symbol;Acc:MGI:1932094]	chr17	-	2.24637	1.57589e-06
Rsg1	REM2 and RAB-like small GTPase 1 [Source:MGI Symbol;Acc:MGI:1923416]	chr4	+	2.24612	0.000480081
Amer2	APC membrane recruitment 2 [Source:MGI Symbol;Acc:MGI:1919375]	chr14	+	2.24426	1.24998e-13
Fut10	fucosyltransferase 10 [Source:MGI Symbol;Acc:MGI:2384748]	chr8	+	2.24417	3.00476e-10
Sox6	SRY-box containing gene 6 [Source:MGI Symbol;Acc:MGI:98368]	chr7	-	2.24386	6.70937e-16
Ddx11	DEAD/H (Asp-Glu-Ala-Asp/His) box helicase 11 [Source:MGI Symbol;Acc:MGI:2443590]	chr17	+	2.24333	4.12757e-06
Scp2	sterol carrier protein 2, liver [Source:MGI Symbol;Acc:MGI:98254]	chr4	-	2.24305	9.33603e-15
1110054M08Rik	RIKEN cDNA 1110054M08 gene [Source:MGI Symbol;Acc:MGI:1916091]	chr16	-	2.24213	3.74205e-08
P4ha1	procollagen-proline, 2-oxoglutarate 4-dioxygenase (proline 4-hydroxylase), alpha 1 polypeptide [Source:MGI Symbol;Acc:MGI:97463]	chr10	+	2.24101	1.81445e-13
Txnrd3	thioredoxin reductase 3 [Source:MGI Symbol;Acc:MGI:2386711]	chr6	+	2.23985	3.94159e-11
Slc6a1	solute carrier family 6 (neurotransmitter transporter, GABA), member 1 [Source:MGI Symbol;Acc:MGI:95627]	chr6	+	2.23643	2.7933e-19
Gab1	growth factor receptor bound protein 2-associated protein 1 [Source:MGI Symbol;Acc:MGI:108088]	chr8	-	2.23478	4.43877e-14
Plod2	procollagen lysine, 2-oxoglutarate 5-dioxygenase 2 [Source:MGI Symbol;Acc:MGI:1347007]	chr9	+	2.23464	1.20103e-10
Plekhb1	pleckstrin homology domain containing, family B (evectins) member 1 [Source:MGI Symbol;Acc:MGI:1351469]	chr7	-	2.23398	6.62708e-17
Myl2	myosin, light polypeptide 2, regulatory, cardiac, slow [Source:MGI Symbol;Acc:MGI:97272]	chr5	+	2.23115	4.1688e-05
Chek2	checkpoint kinase 2 [Source:MGI Symbol;Acc:MGI:1355321]	chr5	+	2.23044	2.74243e-08
Pcdhga12	NA	NA	NA	2.23041	1.65817e-13
Gm7102	predicted gene 7102 [Source:MGI Symbol;Acc:MGI:3648735]	chr19	-	2.22982	1.09491e-05
Colq	collagen-like tail subunit (single strand of homotrimer) of asymmetric acetylcholinesterase [Source:MGI Symbol;Acc:MGI:1338761]	chr14	-	2.22933	0.000104882
Ide	insulin degrading enzyme [Source:MGI Symbol;Acc:MGI:96412]	chr19	-	2.22645	1.98335e-17
Alpk1	alpha-kinase 1 [Source:MGI Symbol;Acc:MGI:1918731]	chr3	-	2.2263	4.49389e-12
Slitrk2	SLIT and NTRK-like family, member 2 [Source:MGI Symbol;Acc:MGI:2679449]	chrX	+	2.22542	2.17257e-17
Orai1	ORAI calcium release-activated calcium modulator 1 [Source:MGI Symbol;Acc:MGI:1925542]	chr5	+	2.2248	3.17764e-11
Lhpp	phospholysine phosphohistidine inorganic pyrophosphate phosphatase [Source:MGI Symbol;Acc:MGI:1923679]	chr7	+	2.22379	1.31146e-13
Rrbp1	ribosome binding protein 1 [Source:MGI Symbol;Acc:MGI:1932395]	chr2	-	2.22282	2.66077e-13
Itfg3	integrin alpha FG-GAP repeat containing 3 [Source:MGI Symbol;Acc:MGI:2146854]	chr17	-	2.22235	1.64044e-13
Fbxl7	F-box and leucine-rich repeat protein 7 [Source:MGI Symbol;Acc:MGI:3052506]	chr15	-	2.22132	3.24752e-05
Il6st	interleukin 6 signal transducer [Source:MGI Symbol;Acc:MGI:96560]	chr13	+	2.21962	6.38955e-18
Itpripl2	inositol 1,4,5-triphosphate receptor interacting protein-like 2 [Source:MGI Symbol;Acc:MGI:2442416]	chr7	-	2.21762	1.12112e-13
St5	suppression of tumorigenicity 5 [Source:MGI Symbol;Acc:MGI:108517]	chr7	-	2.21717	5.81993e-13
Pccb	propionyl Coenzyme A carboxylase, beta polypeptide [Source:MGI Symbol;Acc:MGI:1914154]	chr9	-	2.21691	1.35545e-16
Cyp2r1	cytochrome P450, family 2, subfamily r, polypeptide 1 [Source:MGI Symbol;Acc:MGI:2449771]	chr7	-	2.21638	0.00192357
Sesn3	sestrin 3 [Source:MGI Symbol;Acc:MGI:1922997]	chr9	+	2.21636	1.49739e-15
Slc2a9	solute carrier family 2 (facilitated glucose transporter), member 9 [Source:MGI Symbol;Acc:MGI:2152844]	chr5	-	2.21582	0.000629433
Erbb2ip	Erbb2 interacting protein [Source:MGI Symbol;Acc:MGI:1890169]	chr13	-	2.21544	1.90046e-16
Sgsh	N-sulfoglucosamine sulfohydrolase (sulfamidase) [Source:MGI Symbol;Acc:MGI:1350341]	chr11	-	2.21425	1.01865e-14
Bmpr1a	bone morphogenetic protein receptor, type 1A [Source:MGI Symbol;Acc:MGI:1338938]	chr14	-	2.21174	1.17455e-17
Me1	malic enzyme 1, NADP(+)-dependent, cytosolic [Source:MGI Symbol;Acc:MGI:97043]	chr9	-	2.21154	1.56614e-14
Akna	AT-hook transcription factor [Source:MGI Symbol;Acc:MGI:2140340]	chr4	-	2.20988	1.586e-11
Hmgcs1	3-hydroxy-3-methylglutaryl-Coenzyme A synthase 1 [Source:MGI Symbol;Acc:MGI:107592]	chr13	+	2.20948	6.3662e-15
St6galnac5	ST6 (alpha-N-acetyl-neuraminyl-2,3-beta-galactosyl-1,3)-N-acetylgalactosaminide alpha-2,6-sialyltransferase 5 [Source:MGI Symbol;Acc:MGI:1349471]	chr3	-	2.20807	3.88458e-16
Id1	inhibitor of DNA binding 1 [Source:MGI Symbol;Acc:MGI:96396]	chr2	+	2.20417	2.81145e-09
2900052N01Rik	NA	NA	NA	2.20309	1.49077e-15
Gm11837	predicted gene 11837 [Source:MGI Symbol;Acc:MGI:3702175]	chr4	+	2.20264	4.70029e-05
Cib1	calcium and integrin binding 1 (calmyrin) [Source:MGI Symbol;Acc:MGI:1344418]	chr7	-	2.20238	3.23535e-12
Pcdhga7	NA	NA	NA	2.20147	8.17124e-11
Rreb1	ras responsive element binding protein 1 [Source:MGI Symbol;Acc:MGI:2443664]	chr13	+	2.20026	3.43115e-09
Limch1	LIM and calponin homology domains 1 [Source:MGI Symbol;Acc:MGI:1924819]	chr5	+	2.19839	2.27772e-16
Dtna	dystrobrevin alpha [Source:MGI Symbol;Acc:MGI:106039]	chr18	+	2.19489	3.45106e-18
9030617O03Rik	RIKEN cDNA 9030617O03 gene [Source:MGI Symbol;Acc:MGI:2444813]	chr12	+	2.19452	1.95774e-12
Echdc2	enoyl Coenzyme A hydratase domain containing 2 [Source:MGI Symbol;Acc:MGI:1289238]	chr4	+	2.19422	5.18257e-09
Ginm1	glycoprotein integral membrane 1 [Source:MGI Symbol;Acc:MGI:2384905]	chr10	-	2.19417	2.3425e-14
Sema3b	sema domain, immunoglobulin domain (Ig), short basic domain, secreted, (semaphorin) 3B [Source:MGI Symbol;Acc:MGI:107561]	chr9	-	2.19131	6.14669e-08
Nr1h3	nuclear receptor subfamily 1, group H, member 3 [Source:MGI Symbol;Acc:MGI:1352462]	chr2	-	2.19129	1.56178e-09
Parvb	parvin, beta [Source:MGI Symbol;Acc:MGI:2153063]	chr15	+	2.19126	2.36547e-07
Ptar1	protein prenyltransferase alpha subunit repeat containing 1 [Source:MGI Symbol;Acc:MGI:1921875]	chr19	+	2.19102	3.44987e-15
Ahcyl1	S-adenosylhomocysteine hydrolase-like 1 [Source:MGI Symbol;Acc:MGI:2385184]	chr3	-	2.19079	4.60173e-14
Acot6	acyl-CoA thioesterase 6 [Source:MGI Symbol;Acc:MGI:1921287]	chr12	+	2.19004	3.77353e-09
Fanci	Fanconi anemia, complementation group I [Source:MGI Symbol;Acc:MGI:2384790]	chr7	+	2.1872	0.000390294
Gyk	glycerol kinase [Source:MGI Symbol;Acc:MGI:106594]	chrX	-	2.18717	2.45496e-16
Qk	quaking [Source:MGI Symbol;Acc:MGI:97837]	chr17	-	2.18711	1.94294e-18
Wfikkn2	WAP, follistatin/kazal, immunoglobulin, kunitz and netrin domain containing 2 [Source:MGI Symbol;Acc:MGI:2669209]	chr11	-	2.18666	0.00033591
Pxmp4	peroxisomal membrane protein 4 [Source:MGI Symbol;Acc:MGI:1891701]	chr2	-	2.18557	6.27385e-15
Pygl	liver glycogen phosphorylase [Source:MGI Symbol;Acc:MGI:97829]	chr12	-	2.18358	2.0188e-07
Creb3l2	cAMP responsive element binding protein 3-like 2 [Source:MGI Symbol;Acc:MGI:2442695]	chr6	-	2.18224	7.6755e-12
Phyh	phytanoyl-CoA hydroxylase [Source:MGI Symbol;Acc:MGI:891978]	chr2	+	2.18214	9.63502e-18
2610020H08Rik	RIKEN cDNA 2610020H08 gene [Source:MGI Symbol;Acc:MGI:1919402]	chr7	+	2.18183	9.24268e-05
Pstpip1	proline-serine-threonine phosphatase-interacting protein 1 [Source:MGI Symbol;Acc:MGI:1321396]	chr9	+	2.17875	2.54794e-06
Cst3	cystatin C [Source:MGI Symbol;Acc:MGI:102519]	chr2	-	2.17804	1.31158e-15
Xkr8	X Kell blood group precursor related family member 8 homolog [Source:MGI Symbol;Acc:MGI:2685877]	chr4	-	2.17757	3.56503e-11
Arfip1	ADP-ribosylation factor interacting protein 1 [Source:MGI Symbol;Acc:MGI:1277120]	chr3	-	2.177	1.04117e-15
Aga	aspartylglucosaminidase [Source:MGI Symbol;Acc:MGI:104873]	chr8	+	2.17648	1.68266e-08
Amigo3	adhesion molecule with Ig like domain 3 [Source:MGI Symbol;Acc:MGI:2444854]	chr9	+	2.17499	9.11411e-05
Efcab14	EF-hand calcium binding domain 14 [Source:MGI Symbol;Acc:MGI:2442397]	chr4	+	2.17389	2.11759e-15
Hsd17b12	hydroxysteroid (17-beta) dehydrogenase 12 [Source:MGI Symbol;Acc:MGI:1926967]	chr2	-	2.17238	2.76869e-16
Med12	mediator of RNA polymerase II transcription, subunit 12 homolog (yeast) [Source:MGI Symbol;Acc:MGI:1926212]	chrX	+	2.17211	7.64478e-16
Htra3	HtrA serine peptidase 3 [Source:MGI Symbol;Acc:MGI:1925808]	chr5	-	2.17033	2.70705e-09
Rock1	Rho-associated coiled-coil containing protein kinase 1 [Source:MGI Symbol;Acc:MGI:107927]	chr18	-	2.1695	1.31887e-16
Edar	ectodysplasin-A receptor [Source:MGI Symbol;Acc:MGI:1343498]	chr10	-	2.16724	0.00607205
Mxra8	matrix-remodelling associated 8 [Source:MGI Symbol;Acc:MGI:1922011]	chr4	+	2.16715	1.57152e-08
Mpv17l2	MPV17 mitochondrial membrane protein-like 2 [Source:MGI Symbol;Acc:MGI:2681846]	chr8	-	2.16666	7.00974e-14
Gm6194	NA	NA	NA	2.16615	3.89921e-05
Rhobtb3	Rho-related BTB domain containing 3 [Source:MGI Symbol;Acc:MGI:1920546]	chr13	-	2.16559	5.97294e-13
Vwa8	von Willebrand factor A domain containing 8 [Source:MGI Symbol;Acc:MGI:1919008]	chr14	+	2.1648	1.4036e-17
Zic2	zinc finger protein of the cerebellum 2 [Source:MGI Symbol;Acc:MGI:106679]	chr14	+	2.16429	1.34383e-13
Kcnj13	potassium inwardly-rectifying channel, subfamily J, member 13 [Source:MGI Symbol;Acc:MGI:3781032]	chr1	-	2.16363	0.00038544
Hs3st3a1	heparan sulfate (glucosamine) 3-O-sulfotransferase 3A1 [Source:MGI Symbol;Acc:MGI:1333861]	chr11	+	2.1619	5.58725e-07
Pir	pirin [Source:MGI Symbol;Acc:MGI:1916906]	chrX	+	2.15722	1.06489e-10
Pcdhga6	NA	NA	NA	2.15567	3.18797e-11
Dhrs13	dehydrogenase/reductase (SDR family) member 13 [Source:MGI Symbol;Acc:MGI:1917701]	chr11	+	2.15565	4.11149e-11
Gpnmb	glycoprotein (transmembrane) nmb [Source:MGI Symbol;Acc:MGI:1934765]	chr6	+	2.15418	8.82132e-07
Rnaset2b	ribonuclease T2B [Source:MGI Symbol;Acc:MGI:3702087]	chr17	+	2.15359	6.06799e-05
Nkd1	naked cuticle 1 homolog (Drosophila) [Source:MGI Symbol;Acc:MGI:2135954]	chr8	+	2.15329	1.41459e-11
Alpk3	alpha-kinase 3 [Source:MGI Symbol;Acc:MGI:2151224]	chr7	+	2.15247	1.21867e-05
Ghdc	GH3 domain containing [Source:MGI Symbol;Acc:MGI:1931556]	chr11	-	2.15237	1.41418e-11
Prdm6	PR domain containing 6 [Source:MGI Symbol;Acc:MGI:2684938]	chr18	+	2.15053	0.00258943
Hps5	Hermansky-Pudlak syndrome 5 homolog (human) [Source:MGI Symbol;Acc:MGI:2180307]	chr7	-	2.1472	4.04882e-13
Shpk	sedoheptulokinase [Source:MGI Symbol;Acc:MGI:1921887]	chr11	+	2.14351	1.61112e-08
Atp6v0a2	ATPase, H+ transporting, lysosomal V0 subunit A2 [Source:MGI Symbol;Acc:MGI:104855]	chr5	+	2.14185	4.45342e-18
Ggh	gamma-glutamyl hydrolase [Source:MGI Symbol;Acc:MGI:1329035]	chr4	+	2.14151	2.39661e-13
Gsto2	glutathione S-transferase omega 2 [Source:MGI Symbol;Acc:MGI:1915464]	chr19	+	2.14142	0.000198656
Tsc22d3	TSC22 domain family, member 3 [Source:MGI Symbol;Acc:MGI:1196284]	chrX	-	2.13955	1.52002e-09
Slc22a21	solute carrier family 22 (organic cation transporter), member 21 [Source:MGI Symbol;Acc:MGI:1929481]	chr11	-	2.13932	0.000573451
Gm20337	NA	NA	NA	2.138	0.000995484
2017-03-03	membrane-associated ring finger (C3HC4) 3 [Source:MGI Symbol;Acc:MGI:2443667]	chr18	-	2.13792	2.56478e-05
Csad	cysteine sulfinic acid decarboxylase [Source:MGI Symbol;Acc:MGI:2180098]	chr15	-	2.13664	6.09893e-14
Pld1	phospholipase D1 [Source:MGI Symbol;Acc:MGI:109585]	chr3	+	2.13634	5.07164e-10
8430431K14Rik	NA	NA	NA	2.13613	0.00126546
Efemp2	epidermal growth factor-containing fibulin-like extracellular matrix protein 2 [Source:MGI Symbol;Acc:MGI:1891209]	chr19	+	2.13611	9.19884e-13
Farp2	FERM, RhoGEF and pleckstrin domain protein 2 [Source:MGI Symbol;Acc:MGI:2385126]	chr1	+	2.13533	2.70707e-08
Elf1	E74-like factor 1 [Source:MGI Symbol;Acc:MGI:107180]	chr14	+	2.13482	5.16665e-12
E2f5	E2F transcription factor 5 [Source:MGI Symbol;Acc:MGI:105091]	chr3	+	2.13352	1.05084e-13
Flna	filamin, alpha [Source:MGI Symbol;Acc:MGI:95556]	chrX	-	2.13182	1.24345e-09
Zfp516	zinc finger protein 516 [Source:MGI Symbol;Acc:MGI:2443957]	chr18	+	2.13166	6.80391e-15
Prorsd1	prolyl-tRNA synthetase domain containing 1 [Source:MGI Symbol;Acc:MGI:1915189]	chr11	-	2.13108	8.74655e-06
Capsl	calcyphosine-like [Source:MGI Symbol;Acc:MGI:1922818]	chr15	+	2.12676	0.00145825
Sepp1	selenoprotein P, plasma, 1 [Source:MGI Symbol;Acc:MGI:894288]	chr15	+	2.12632	1.11608e-15
Mks1	Meckel syndrome, type 1 [Source:MGI Symbol;Acc:MGI:3584243]	chr11	+	2.12573	1.05075e-09
Ggta1	glycoprotein galactosyltransferase alpha 1, 3 [Source:MGI Symbol;Acc:MGI:95704]	chr2	-	2.1231	9.92962e-07
Pkd2	polycystic kidney disease 2 [Source:MGI Symbol;Acc:MGI:1099818]	chr5	+	2.12285	5.96806e-16
Ankmy1	ankyrin repeat and MYND domain containing 1 [Source:MGI Symbol;Acc:MGI:3045261]	chr1	-	2.12197	0.0012294
Nek9	NIMA (never in mitosis gene a)-related expressed kinase 9 [Source:MGI Symbol;Acc:MGI:2387995]	chr12	-	2.1217	7.55869e-17
Dctd	dCMP deaminase [Source:MGI Symbol;Acc:MGI:2444529]	chr8	+	2.12085	9.82791e-08
1700003M07Rik	RIKEN cDNA 1700003M07 gene [Source:MGI Symbol;Acc:MGI:1919475]	chr4	+	2.12035	3.57432e-13
Asap3	ArfGAP with SH3 domain, ankyrin repeat and PH domain 3 [Source:MGI Symbol;Acc:MGI:2684986]	chr4	+	2.11964	1.22284e-08
Stard5	StAR-related lipid transfer (START) domain containing 5 [Source:MGI Symbol;Acc:MGI:2156765]	chr7	+	2.11795	7.6633e-08
Pex11a	peroxisomal biogenesis factor 11 alpha [Source:MGI Symbol;Acc:MGI:1338788]	chr7	-	2.11791	6.11597e-09
Mettl20	methyltransferase like 20 [Source:MGI Symbol;Acc:MGI:2443575]	chr6	+	2.11617	4.11249e-07
Vamp8	vesicle-associated membrane protein 8 [Source:MGI Symbol;Acc:MGI:1336882]	chr6	-	2.11609	2.76025e-10
Abcc4	ATP-binding cassette, sub-family C (CFTR/MRP), member 4 [Source:MGI Symbol;Acc:MGI:2443111]	chr14	-	2.11595	1.87722e-12
Espl1	extra spindle poles-like 1 (S. cerevisiae) [Source:MGI Symbol;Acc:MGI:2146156]	chr15	+	2.11473	2.69359e-07
Mns1	meiosis-specific nuclear structural protein 1 [Source:MGI Symbol;Acc:MGI:107933]	chr9	+	2.1147	6.17819e-06
Dnase1l1	deoxyribonuclease 1-like 1 [Source:MGI Symbol;Acc:MGI:109628]	chrX	-	2.11426	1.34824e-06
Polr3h	polymerase (RNA) III (DNA directed) polypeptide H [Source:MGI Symbol;Acc:MGI:1926179]	chr15	-	2.1118	2.74841e-15
Morn5	MORN repeat containing 5 [Source:MGI Symbol;Acc:MGI:1922745]	chr2	+	2.11143	0.00130899
Aldh3b1	aldehyde dehydrogenase 3 family, member B1 [Source:MGI Symbol;Acc:MGI:1914939]	chr19	-	2.11067	9.27187e-09
Htr6	5-hydroxytryptamine (serotonin) receptor 6 [Source:MGI Symbol;Acc:MGI:1196627]	chr4	-	2.11065	2.41232e-05
Ifit3	interferon-induced protein with tetratricopeptide repeats 3 [Source:MGI Symbol;Acc:MGI:1101055]	chr19	+	2.11002	3.97926e-07
Cdca7	cell division cycle associated 7 [Source:MGI Symbol;Acc:MGI:1914203]	chr2	+	2.10928	1.41415e-06
Slc44a2	solute carrier family 44, member 2 [Source:MGI Symbol;Acc:MGI:1915932]	chr9	+	2.10926	3.12353e-16
C1qtnf6	C1q and tumor necrosis factor related protein 6 [Source:MGI Symbol;Acc:MGI:1919959]	chr15	-	2.10882	4.18589e-06
Paqr7	progestin and adipoQ receptor family member VII [Source:MGI Symbol;Acc:MGI:1919154]	chr4	+	2.10873	1.2748e-16
Tex15	testis expressed gene 15 [Source:MGI Symbol;Acc:MGI:1934816]	chr8	+	2.10701	0.000696537
Acox1	acyl-Coenzyme A oxidase 1, palmitoyl [Source:MGI Symbol;Acc:MGI:1330812]	chr11	-	2.10632	6.46713e-17
Elp4	elongation protein 4 homolog (S. cerevisiae) [Source:MGI Symbol;Acc:MGI:1925016]	chr2	-	2.10624	8.83633e-15
Fah	fumarylacetoacetate hydrolase [Source:MGI Symbol;Acc:MGI:95482]	chr7	-	2.10415	1.20037e-12
Kcnn2	potassium intermediate/small conductance calcium-activated channel, subfamily N, member 2 [Source:MGI Symbol;Acc:MGI:2153182]	chr18	+	2.10381	2.85921e-13
Ppp1r3d	protein phosphatase 1, regulatory subunit 3D [Source:MGI Symbol;Acc:MGI:1917664]	chr2	-	2.10212	3.55274e-14
Kif1c	kinesin family member 1C [Source:MGI Symbol;Acc:MGI:1098260]	chr11	+	2.10203	1.55149e-17
Rgs12	regulator of G-protein signaling 12 [Source:MGI Symbol;Acc:MGI:1918979]	chr5	+	2.10024	1.14631e-15
Inhbb	inhibin beta-B [Source:MGI Symbol;Acc:MGI:96571]	chr1	-	2.10006	5.75174e-09
Slc5a8	solute carrier family 5 (iodide transporter), member 8 [Source:MGI Symbol;Acc:MGI:2384916]	chr10	+	2.09789	0.00276993
Vegfa	vascular endothelial growth factor A [Source:MGI Symbol;Acc:MGI:103178]	chr17	-	2.09499	2.3952e-10
Vangl1	vang-like 1 (van gogh, Drosophila) [Source:MGI Symbol;Acc:MGI:2159344]	chr3	-	2.09483	1.50632e-09
Snord111	small nucleolar RNA, C/D box 111 [Source:MGI Symbol;Acc:MGI:3819518]	chr8	-	2.09406	0.00492415
Asgr1	asialoglycoprotein receptor 1 [Source:MGI Symbol;Acc:MGI:88081]	chr11	+	2.09373	0.00496087
Igsf11	immunoglobulin superfamily, member 11 [Source:MGI Symbol;Acc:MGI:2388477]	chr16	+	2.0916	2.08291e-17
Acy3	aspartoacylase (aminoacylase) 3 [Source:MGI Symbol;Acc:MGI:1918920]	chr19	+	2.08996	5.24093e-07
Nynrin	NYN domain and retroviral integrase containing [Source:MGI Symbol;Acc:MGI:2652872]	chr14	+	2.08982	4.17588e-13
Stc2	stanniocalcin 2 [Source:MGI Symbol;Acc:MGI:1316731]	chr11	-	2.08941	0.000450296
Xpnpep2	X-prolyl aminopeptidase (aminopeptidase P) 2, membrane-bound [Source:MGI Symbol;Acc:MGI:2180001]	chrX	+	2.08835	0.00697051
Vmn2r57	vomeronasal 2, receptor 57 [Source:MGI Symbol;Acc:MGI:3703084]	chr7	-	2.08653	3.97767e-05
Zfp438	zinc finger protein 438 [Source:MGI Symbol;Acc:MGI:2444919]	chr18	-	2.08497	7.4986e-14
A430105I19Rik	RIKEN cDNA A430105I19 gene [Source:MGI Symbol;Acc:MGI:2685199]	chr2	-	2.08326	8.06506e-11
Raver2	ribonucleoprotein, PTB-binding 2 [Source:MGI Symbol;Acc:MGI:2443623]	chr4	+	2.08307	5.73312e-15
Tlr4	toll-like receptor 4 [Source:MGI Symbol;Acc:MGI:96824]	chr4	+	2.08292	1.24943e-08
Adh5	alcohol dehydrogenase 5 (class III), chi polypeptide [Source:MGI Symbol;Acc:MGI:87929]	chr3	+	2.08266	1.98178e-14
Plekhf2	pleckstrin homology domain containing, family F (with FYVE domain) member 2 [Source:MGI Symbol;Acc:MGI:1919051]	chr4	-	2.08119	2.32593e-12
Heatr5a	HEAT repeat containing 5A [Source:MGI Symbol;Acc:MGI:2444133]	chr12	-	2.08092	2.9738e-13
Mmgt2	membrane magnesium transporter 2 [Source:MGI Symbol;Acc:MGI:2448491]	chr11	+	2.08041	3.67356e-13
Gamt	guanidinoacetate methyltransferase [Source:MGI Symbol;Acc:MGI:1098221]	chr10	-	2.08007	1.15053e-10
Sox8	SRY-box containing gene 8 [Source:MGI Symbol;Acc:MGI:98370]	chr17	-	2.0794	2.40231e-14
Hrh1	histamine receptor H1 [Source:MGI Symbol;Acc:MGI:107619]	chr6	+	2.07564	2.01194e-13
Fam114a1	family with sequence similarity 114, member A1 [Source:MGI Symbol;Acc:MGI:1915553]	chr5	+	2.07548	4.93135e-12
Fubp3	far upstream element (FUSE) binding protein 3 [Source:MGI Symbol;Acc:MGI:2443699]	chr2	+	2.0754	4.87737e-15
Pomt1	protein-O-mannosyltransferase 1 [Source:MGI Symbol;Acc:MGI:2138994]	chr2	+	2.07255	5.56171e-15
Abhd15	abhydrolase domain containing 15 [Source:MGI Symbol;Acc:MGI:1914727]	chr11	+	2.07231	6.95697e-06
Slc22a2	solute carrier family 22 (organic cation transporter), member 2 [Source:MGI Symbol;Acc:MGI:1335072]	chr17	+	2.07201	0.00743494
Ift27	intraflagellar transport 27 [Source:MGI Symbol;Acc:MGI:1914292]	chr15	-	2.07181	2.47858e-12
Rbm38	RNA binding motif protein 38 [Source:MGI Symbol;Acc:MGI:1889294]	chr2	+	2.07115	9.5592e-05
Nebl	nebulette [Source:MGI Symbol;Acc:MGI:1921353]	chr2	-	2.071	6.25867e-17
Pdk2	pyruvate dehydrogenase kinase, isoenzyme 2 [Source:MGI Symbol;Acc:MGI:1343087]	chr11	-	2.07005	3.23509e-13
Cflar	CASP8 and FADD-like apoptosis regulator [Source:MGI Symbol;Acc:MGI:1336166]	chr1	+	2.06919	3.78072e-14
Mir3070b	microRNA 3070b [Source:MGI Symbol;Acc:MGI:4834244]	chr12	+	2.06872	0.0349083
Apoe	apolipoprotein E [Source:MGI Symbol;Acc:MGI:88057]	chr7	-	2.06676	1.03585e-16
Nrros	negative regulator of reactive oxygen species [Source:MGI Symbol;Acc:MGI:2445095]	chr16	-	2.0657	6.77407e-05
Mif4gd	MIF4G domain containing [Source:MGI Symbol;Acc:MGI:1916924]	chr11	-	2.06494	7.1643e-13
Prkcdbp	protein kinase C, delta binding protein [Source:MGI Symbol;Acc:MGI:1923422]	chr7	-	2.06485	4.83883e-13
Gm4980	predicted gene 4980 [Source:MGI Symbol;Acc:MGI:3646425]	chr7	-	2.06458	7.64746e-05
Tm7sf2	transmembrane 7 superfamily member 2 [Source:MGI Symbol;Acc:MGI:1920416]	chr19	-	2.06069	1.47992e-10
Parp3	poly (ADP-ribose) polymerase family, member 3 [Source:MGI Symbol;Acc:MGI:1891258]	chr9	-	2.06044	1.76779e-09
Klhl25	kelch-like 25 [Source:MGI Symbol;Acc:MGI:2668031]	chr7	+	2.05973	7.27978e-10
Rassf2	Ras association (RalGDS/AF-6) domain family member 2 [Source:MGI Symbol;Acc:MGI:2442060]	chr2	-	2.05925	5.55656e-16
Bcl6	B cell leukemia/lymphoma 6 [Source:MGI Symbol;Acc:MGI:107187]	chr16	-	2.05809	4.17105e-11
Sqle	squalene epoxidase [Source:MGI Symbol;Acc:MGI:109296]	chr15	+	2.05781	4.89717e-14
Gbp5	guanylate binding protein 5 [Source:MGI Symbol;Acc:MGI:2429943]	chr3	+	2.05633	1.33746e-05
Ttc32	tetratricopeptide repeat domain 32 [Source:MGI Symbol;Acc:MGI:1922766]	chr12	+	2.05546	9.38893e-07
Eln	elastin [Source:MGI Symbol;Acc:MGI:95317]	chr5	-	2.05479	2.87099e-07
Ddhd1	DDHD domain containing 1 [Source:MGI Symbol;Acc:MGI:2150302]	chr14	-	2.05464	1.23006e-15
Gbp3	guanylate binding protein 3 [Source:MGI Symbol;Acc:MGI:1926263]	chr3	+	2.05328	4.21297e-09
Tbcel	tubulin folding cofactor E-like [Source:MGI Symbol;Acc:MGI:1925543]	chr9	-	2.05266	3.66555e-18
Eno1b	NA	NA	NA	2.05182	3.39932e-14
Fadd	Fas (TNFRSF6)-associated via death domain [Source:MGI Symbol;Acc:MGI:109324]	chr7	-	2.05069	9.33979e-09
Rnft1	ring finger protein, transmembrane 1 [Source:MGI Symbol;Acc:MGI:1924142]	chr11	+	2.05003	1.12598e-13
Enah	enabled homolog (Drosophila) [Source:MGI Symbol;Acc:MGI:108360]	chr1	-	2.04945	1.1106e-15
Gca	grancalcin [Source:MGI Symbol;Acc:MGI:1918521]	chr2	+	2.04923	2.10169e-11
H2-Aa	histocompatibility 2, class II antigen A, alpha [Source:MGI Symbol;Acc:MGI:95895]	chr17	-	2.04918	0.000689286
Sdcbp2	syndecan binding protein (syntenin) 2 [Source:MGI Symbol;Acc:MGI:2385156]	chr2	+	2.04717	0.011443
Svil	supervillin [Source:MGI Symbol;Acc:MGI:2147319]	chr18	+	2.04596	1.57214e-10
Bcl2	B cell leukemia/lymphoma 2 [Source:MGI Symbol;Acc:MGI:88138]	chr1	-	2.04284	8.66318e-16
Sgpl1	sphingosine phosphate lyase 1 [Source:MGI Symbol;Acc:MGI:1261415]	chr10	-	2.04102	1.30124e-15
Fkbp7	FK506 binding protein 7 [Source:MGI Symbol;Acc:MGI:1336879]	chr2	-	2.04042	4.07194e-07
Fhod1	formin homology 2 domain containing 1 [Source:MGI Symbol;Acc:MGI:2679008]	chr8	-	2.04039	0.0001133
Ceacam1	carcinoembryonic antigen-related cell adhesion molecule 1 [Source:MGI Symbol;Acc:MGI:1347245]	chr7	-	2.04003	6.54639e-07
Serpinb1a	serine (or cysteine) peptidase inhibitor, clade B, member 1a [Source:MGI Symbol;Acc:MGI:1913472]	chr13	-	2.03773	6.7434e-08
Cables1	CDK5 and Abl enzyme substrate 1 [Source:MGI Symbol;Acc:MGI:1927065]	chr18	+	2.03472	8.57556e-15
Fam115c	family with sequence similarity 115, member C [Source:MGI Symbol;Acc:MGI:2385258]	chr6	-	2.03367	0.000829173
Nt5c1a	5'-nucleotidase, cytosolic IA [Source:MGI Symbol;Acc:MGI:2155700]	chr4	+	2.03202	9.43744e-07
Ctsf	cathepsin F [Source:MGI Symbol;Acc:MGI:1861434]	chr19	+	2.02919	2.196e-15
Spata5l1	spermatogenesis associated 5-like 1 [Source:MGI Symbol;Acc:MGI:3036261]	chr2	+	2.0285	1.98886e-07
1700113A16Rik	RIKEN cDNA 1700113A16 gene [Source:MGI Symbol;Acc:MGI:1923892]	chr3	-	2.02793	3.593e-07
Slc3a2	solute carrier family 3 (activators of dibasic and neutral amino acid transport), member 2 [Source:MGI Symbol;Acc:MGI:96955]	chr19	-	2.02664	6.95757e-18
Ampd3	adenosine monophosphate deaminase 3 [Source:MGI Symbol;Acc:MGI:1096344]	chr7	+	2.02359	1.82991e-13
9530026P05Rik	RIKEN cDNA 9530026P05 gene [Source:MGI Symbol;Acc:MGI:1924659]	chr6	+	2.0223	0.000786062
Pigv	phosphatidylinositol glycan anchor biosynthesis, class V [Source:MGI Symbol;Acc:MGI:2442480]	chr4	-	2.02193	1.78726e-10
3930402G23Rik	RIKEN cDNA 3930402G23 gene [Source:MGI Symbol;Acc:MGI:1921277]	chr8	-	2.02091	0.0140891
Blvrb	biliverdin reductase B (flavin reductase (NADPH)) [Source:MGI Symbol;Acc:MGI:2385271]	chr7	+	2.02018	4.17254e-11
Cdk2	cyclin-dependent kinase 2 [Source:MGI Symbol;Acc:MGI:104772]	chr10	-	2.01998	4.29542e-06
Ikzf2	IKAROS family zinc finger 2 [Source:MGI Symbol;Acc:MGI:1342541]	chr1	-	2.01948	9.5055e-10
Cd74	CD74 antigen (invariant polypeptide of major histocompatibility complex, class II antigen-associated) [Source:MGI Symbol;Acc:MGI:96534]	chr18	+	2.01876	0.00359812
Rilp	Rab interacting lysosomal protein [Source:MGI Symbol;Acc:MGI:2144271]	chr11	+	2.01759	6.55754e-07
Kdm1b	lysine (K)-specific demethylase 1B [Source:MGI Symbol;Acc:MGI:2145261]	chr13	+	2.01608	1.09609e-12
Fam86	family with sequence similarity 86 [Source:MGI Symbol;Acc:MGI:1917761]	chr16	-	2.01268	1.77055e-09
Prkd2	protein kinase D2 [Source:MGI Symbol;Acc:MGI:2141917]	chr7	+	2.01239	3.14621e-09
Zfp862-ps	NA	NA	NA	2.01204	2.02912e-11
Mt3	metallothionein 3 [Source:MGI Symbol;Acc:MGI:97173]	chr8	+	2.01195	5.23569e-17
Gabpa	GA repeat binding protein, alpha [Source:MGI Symbol;Acc:MGI:95610]	chr16	+	2.01085	2.52196e-16
Slc26a11	solute carrier family 26, member 11 [Source:MGI Symbol;Acc:MGI:2444589]	chr11	+	2.01072	2.42145e-09
Cebpd	CCAAT/enhancer binding protein (C/EBP), delta [Source:MGI Symbol;Acc:MGI:103573]	chr16	+	2.01	7.2728e-07
Acot2	acyl-CoA thioesterase 2 [Source:MGI Symbol;Acc:MGI:2159605]	chr12	+	2.00901	4.77729e-10
Tsc22d4	TSC22 domain family, member 4 [Source:MGI Symbol;Acc:MGI:1926079]	chr5	+	2.00859	1.26806e-16
Nadsyn1	NAD synthetase 1 [Source:MGI Symbol;Acc:MGI:1926164]	chr7	-	2.00846	3.33079e-08
Pitpnc1	phosphatidylinositol transfer protein, cytoplasmic 1 [Source:MGI Symbol;Acc:MGI:1919045]	chr11	-	2.00721	1.23057e-13
Ephx1	epoxide hydrolase 1, microsomal [Source:MGI Symbol;Acc:MGI:95405]	chr1	-	2.00712	4.9066e-14
Gpx2-ps1	glutathione peroxidase 2, pseudogene 1 [Source:MGI Symbol;Acc:MGI:106627]	chr7	+	2.00629	0.00118007
Cdc45	cell division cycle 45 [Source:MGI Symbol;Acc:MGI:1338073]	chr16	-	2.00611	7.57247e-07
Gusb	glucuronidase, beta [Source:MGI Symbol;Acc:MGI:95872]	chr5	-	2.00588	7.93555e-14
Insig1	insulin induced gene 1 [Source:MGI Symbol;Acc:MGI:1916289]	chr5	+	2.00585	1.49038e-11
Capn11	calpain 11 [Source:MGI Symbol;Acc:MGI:1352490]	chr17	-	2.00468	0.00478126
Mmp11	matrix metallopeptidase 11 [Source:MGI Symbol;Acc:MGI:97008]	chr10	-	2.00331	4.21888e-07
Anks1	ankyrin repeat and SAM domain containing 1 [Source:MGI Symbol;Acc:MGI:2446180]	chr17	+	2.00138	9.25402e-16
BC006965	cDNA sequence BC006965 [Source:MGI Symbol;Acc:MGI:2384955]	chr11	-	2.00123	0.000243859
Tap1	transporter 1, ATP-binding cassette, sub-family B (MDR/TAP) [Source:MGI Symbol;Acc:MGI:98483]	chr17	+	2.00069	2.34571e-05
Rrp8	ribosomal RNA processing 8, methyltransferase, homolog (yeast) [Source:MGI Symbol;Acc:MGI:1914251]	chr7	-	2.00044	3.50668e-09
Scd2	stearoyl-Coenzyme A desaturase 2 [Source:MGI Symbol;Acc:MGI:98240]	chr19	+	1.99944	3.45372e-15
Efhc1	EF-hand domain (C-terminal) containing 1 [Source:MGI Symbol;Acc:MGI:1919127]	chr1	+	1.99843	1.37041e-06
Dag1	dystroglycan 1 [Source:MGI Symbol;Acc:MGI:101864]	chr9	-	1.99737	6.62389e-19
Lrrc8a	leucine rich repeat containing 8A [Source:MGI Symbol;Acc:MGI:2652847]	chr2	+	1.99696	1.61168e-13
Dnajc3	DnaJ (Hsp40) homolog, subfamily C, member 3 [Source:MGI Symbol;Acc:MGI:107373]	chr14	+	1.99685	1.74916e-15
Metrn	meteorin, glial cell differentiation regulator [Source:MGI Symbol;Acc:MGI:1917333]	chr17	-	1.99672	1.75913e-13
Gm16576	predicted gene 16576 [Source:MGI Symbol;Acc:MGI:4414996]	chr15	+	1.99666	6.84192e-05
2017-09-02	septin 2 [Source:MGI Symbol;Acc:MGI:97298]	chr1	+	1.99641	2.44302e-17
Fnbp1	formin binding protein 1 [Source:MGI Symbol;Acc:MGI:109606]	chr2	-	1.99527	1.75361e-14
Adamts5	a disintegrin-like and metallopeptidase (reprolysin type) with thrombospondin type 1 motif, 5 (aggrecanase-2) [Source:MGI Symbol;Acc:MGI:1346321]	chr16	-	1.99495	1.00189e-05
Gm16897	predicted gene, 16897 [Source:MGI Symbol;Acc:MGI:4439821]	chr1	-	1.99471	0.00312841
Ptgfr	prostaglandin F receptor [Source:MGI Symbol;Acc:MGI:97796]	chr3	-	1.99349	0.00019505
Gm3219	NA	NA	NA	1.99234	2.79589e-09
Lats1	large tumor suppressor [Source:MGI Symbol;Acc:MGI:1333883]	chr10	+	1.99195	8.74075e-18
Gm2027	NA	NA	NA	1.99188	0.000200422
Parp9	poly (ADP-ribose) polymerase family, member 9 [Source:MGI Symbol;Acc:MGI:1933117]	chr16	+	1.99135	3.95377e-10
Rdh11	retinol dehydrogenase 11 [Source:MGI Symbol;Acc:MGI:102581]	chr12	-	1.99022	1.72855e-14
Abca4	ATP-binding cassette, sub-family A (ABC1), member 4 [Source:MGI Symbol;Acc:MGI:109424]	chr3	+	1.98987	2.68141e-06
Tbc1d2	TBC1 domain family, member 2 [Source:MGI Symbol;Acc:MGI:2652885]	chr4	-	1.98925	6.87669e-08
Snap23	synaptosomal-associated protein 23 [Source:MGI Symbol;Acc:MGI:109356]	chr2	+	1.98747	2.49017e-11
Pacsin3	protein kinase C and casein kinase substrate in neurons 3 [Source:MGI Symbol;Acc:MGI:1891410]	chr2	+	1.98655	6.36336e-15
Apeh	acylpeptide hydrolase [Source:MGI Symbol;Acc:MGI:88041]	chr9	-	1.98624	5.54252e-11
Nudt22	nudix (nucleoside diphosphate linked moiety X)-type motif 22 [Source:MGI Symbol;Acc:MGI:1915573]	chr19	-	1.98568	1.83094e-09
Atf7	activating transcription factor 7 [Source:MGI Symbol;Acc:MGI:2443472]	chr15	-	1.98556	1.51901e-14
Kif24	kinesin family member 24 [Source:MGI Symbol;Acc:MGI:1918345]	chr4	-	1.98512	7.40591e-05
Chst11	carbohydrate sulfotransferase 11 [Source:MGI Symbol;Acc:MGI:1927166]	chr10	+	1.98406	7.4285e-15
Nim1k	NA	NA	NA	1.98368	8.10984e-14
Ppfibp2	PTPRF interacting protein, binding protein 2 (liprin beta 2) [Source:MGI Symbol;Acc:MGI:894649]	chr7	+	1.98342	5.27118e-12
Galnt1	UDP-N-acetyl-alpha-D-galactosamine:polypeptide N-acetylgalactosaminyltransferase 1 [Source:MGI Symbol;Acc:MGI:894693]	chr18	+	1.98281	7.89151e-17
Fbrsl1	fibrosin-like 1 [Source:MGI Symbol;Acc:MGI:1920907]	chr5	-	1.98006	1.31158e-15
Col9a1	collagen, type IX, alpha 1 [Source:MGI Symbol;Acc:MGI:88465]	chr1	+	1.97928	5.06286e-05
4930488L21Rik	NA	NA	NA	1.97812	0.000295729
Zfp953	zinc finger protein 953 [Source:MGI Symbol;Acc:MGI:3612873]	chr13	-	1.97729	5.9488e-06
Inca1	inhibitor of CDK, cyclin A1 interacting protein 1 [Source:MGI Symbol;Acc:MGI:2144284]	chr11	-	1.9769	9.6819e-08
Eda	ectodysplasin-A [Source:MGI Symbol;Acc:MGI:1195272]	chrX	+	1.97629	1.8844e-09
Cryz	crystallin, zeta [Source:MGI Symbol;Acc:MGI:88527]	chr3	+	1.9759	8.72002e-14
Gadd45g	growth arrest and DNA-damage-inducible 45 gamma [Source:MGI Symbol;Acc:MGI:1346325]	chr13	+	1.97578	3.40877e-08
Hspa1l	heat shock protein 1-like [Source:MGI Symbol;Acc:MGI:96231]	chr17	+	1.97459	0.00330548
Pgm1	phosphoglucomutase 1 [Source:MGI Symbol;Acc:MGI:97564]	chr5	+	1.97359	1.08516e-12
Kcnk1	potassium channel, subfamily K, member 1 [Source:MGI Symbol;Acc:MGI:109322]	chr8	+	1.97346	5.06073e-16
Smim4	small itegral membrane protein 4 [Source:MGI Symbol;Acc:MGI:1913737]	chr14	-	1.96845	6.20572e-07
D2hgdh	D-2-hydroxyglutarate dehydrogenase [Source:MGI Symbol;Acc:MGI:2138209]	chr1	+	1.9682	2.36716e-08
Tmem164	transmembrane protein 164 [Source:MGI Symbol;Acc:MGI:2148020]	chrX	+	1.96799	1.85706e-15
Stat3	signal transducer and activator of transcription 3 [Source:MGI Symbol;Acc:MGI:103038]	chr11	-	1.96783	2.39211e-17
Plagl1	pleiomorphic adenoma gene-like 1 [Source:MGI Symbol;Acc:MGI:1100874]	chr10	+	1.967	1.81992e-10
Fgfbp1	fibroblast growth factor binding protein 1 [Source:MGI Symbol;Acc:MGI:1096350]	chr5	-	1.96445	0.00134266
Hes1	hairy and enhancer of split 1 (Drosophila) [Source:MGI Symbol;Acc:MGI:104853]	chr16	+	1.96385	4.19838e-12
Usp40	ubiquitin specific peptidase 40 [Source:MGI Symbol;Acc:MGI:2443184]	chr1	-	1.96378	4.52925e-10
Fam195a	family with sequence similarity 195, member A [Source:MGI Symbol;Acc:MGI:1915491]	chr17	-	1.96177	6.29528e-10
Ppp2r3a	protein phosphatase 2, regulatory subunit B'', alpha [Source:MGI Symbol;Acc:MGI:2442104]	chr9	-	1.9614	1.00755e-16
Spg11	spastic paraplegia 11 [Source:MGI Symbol;Acc:MGI:2444989]	chr2	-	1.96059	6.58079e-14
5930412G12Rik	RIKEN cDNA 5930412G12 gene [Source:MGI Symbol;Acc:MGI:2442398]	chr5	-	1.96056	3.7985e-05
Rassf10	Ras association (RalGDS/AF-6) domain family (N-terminal) member 10 [Source:MGI Symbol;Acc:MGI:1925998]	chr7	+	1.96053	3.71559e-05
Ttc16	tetratricopeptide repeat domain 16 [Source:MGI Symbol;Acc:MGI:2443048]	chr2	-	1.95882	0.000617323
Sdc2	syndecan 2 [Source:MGI Symbol;Acc:MGI:1349165]	chr15	+	1.95842	2.03969e-16
Scarb2	scavenger receptor class B, member 2 [Source:MGI Symbol;Acc:MGI:1196458]	chr5	-	1.95801	3.29656e-17
Wls	wntless homolog (Drosophila) [Source:MGI Symbol;Acc:MGI:1915401]	chr3	+	1.95739	1.34412e-14
Rho	rhodopsin [Source:MGI Symbol;Acc:MGI:97914]	chr6	+	1.95627	0.0221675
Chdh	choline dehydrogenase [Source:MGI Symbol;Acc:MGI:1860776]	chr14	+	1.95572	4.51124e-08
Zbtb41	zinc finger and BTB domain containing 41 homolog [Source:MGI Symbol;Acc:MGI:2444487]	chr1	+	1.9556	4.04491e-17
Rsu1	Ras suppressor protein 1 [Source:MGI Symbol;Acc:MGI:103040]	chr2	-	1.95454	2.3982e-15
Pcdhga10	NA	NA	NA	1.9538	1.31562e-10
Trim30d	tripartite motif-containing 30D [Source:MGI Symbol;Acc:MGI:3035181]	chr7	-	1.95141	2.57017e-06
Cep85l	centrosomal protein 85-like [Source:MGI Symbol;Acc:MGI:3642684]	chr10	-	1.9509	9.89476e-14
Tom1	target of myb1 homolog (chicken) [Source:MGI Symbol;Acc:MGI:1338026]	chr8	+	1.95089	4.91754e-06
Xylt1	xylosyltransferase 1 [Source:MGI Symbol;Acc:MGI:2451073]	chr7	+	1.94719	3.04439e-13
Pex12	peroxisomal biogenesis factor 12 [Source:MGI Symbol;Acc:MGI:2144177]	chr11	-	1.94617	2.29812e-10
Gdf9	growth differentiation factor 9 [Source:MGI Symbol;Acc:MGI:95692]	chr11	+	1.94529	1.29697e-06
Cd151	CD151 antigen [Source:MGI Symbol;Acc:MGI:1096360]	chr7	+	1.94497	2.93844e-15
Ttyh3	tweety homolog 3 (Drosophila) [Source:MGI Symbol;Acc:MGI:1925589]	chr5	-	1.9439	2.36661e-12
Gm684	predicted gene 684 [Source:MGI Symbol;Acc:MGI:2685530]	chr9	-	1.94338	1.09316e-06
Ogfod3	2-oxoglutarate and iron-dependent oxygenase domain containing 3 [Source:MGI Symbol;Acc:MGI:1913429]	chr11	-	1.94292	1.54247e-10
Zfp395	zinc finger protein 395 [Source:MGI Symbol;Acc:MGI:2682318]	chr14	+	1.94097	1.1579e-07
Wnk1	WNK lysine deficient protein kinase 1 [Source:MGI Symbol;Acc:MGI:2442092]	chr6	-	1.94032	2.04679e-15
Gm2061	predicted gene 2061 [Source:MGI Symbol;Acc:MGI:3780228]	chr1	-	1.93913	1.22635e-08
Wwc1	WW, C2 and coiled-coil domain containing 1 [Source:MGI Symbol;Acc:MGI:2388637]	chr11	-	1.9388	1.98479e-15
Rab31	RAB31, member RAS oncogene family [Source:MGI Symbol;Acc:MGI:1914603]	chr17	-	1.93739	5.44929e-17
Fads6	fatty acid desaturase domain family, member 6 [Source:MGI Symbol;Acc:MGI:3039592]	chr11	-	1.93501	4.38925e-12
Sil1	endoplasmic reticulum chaperone SIL1 homolog (S. cerevisiae) [Source:MGI Symbol;Acc:MGI:1932040]	chr18	-	1.93251	3.98591e-12
Npr2	natriuretic peptide receptor 2 [Source:MGI Symbol;Acc:MGI:97372]	chr4	+	1.93242	1.60572e-13
Spag1	sperm associated antigen 1 [Source:MGI Symbol;Acc:MGI:1349387]	chr15	+	1.93127	8.93473e-13
Pcdhgb2	NA	NA	NA	1.9307	2.56703e-10
Pak2	p21 protein (Cdc42/Rac)-activated kinase 2 [Source:MGI Symbol;Acc:MGI:1339984]	chr16	-	1.92934	2.05512e-16
Hspa2	heat shock protein 2 [Source:MGI Symbol;Acc:MGI:96243]	chr12	+	1.92925	7.80442e-11
Dhtkd1	dehydrogenase E1 and transketolase domain containing 1 [Source:MGI Symbol;Acc:MGI:2445096]	chr2	-	1.92794	7.42612e-08
Hmox1	heme oxygenase (decycling) 1 [Source:MGI Symbol;Acc:MGI:96163]	chr8	+	1.9278	5.1631e-09
Pik3ip1	phosphoinositide-3-kinase interacting protein 1 [Source:MGI Symbol;Acc:MGI:1917016]	chr11	+	1.92582	4.57111e-10
Aspm	asp (abnormal spindle)-like, microcephaly associated (Drosophila) [Source:MGI Symbol;Acc:MGI:1334448]	chr1	+	1.9232	0.00126111
AW011738	expressed sequence AW011738 [Source:MGI Symbol;Acc:MGI:2140540]	chr4	+	1.92303	5.16741e-07
Gclm	glutamate-cysteine ligase, modifier subunit [Source:MGI Symbol;Acc:MGI:104995]	chr3	+	1.92159	1.91916e-14
Carhsp1	calcium regulated heat stable protein 1 [Source:MGI Symbol;Acc:MGI:1196368]	chr16	-	1.92021	3.5575e-14
Cebpa	CCAAT/enhancer binding protein (C/EBP), alpha [Source:MGI Symbol;Acc:MGI:99480]	chr7	+	1.9202	1.72907e-06
Mamdc4	MAM domain containing 4 [Source:MGI Symbol;Acc:MGI:2685841]	chr2	-	1.91961	0.00587748
Ston1	stonin 1 [Source:MGI Symbol;Acc:MGI:1924307]	chr17	+	1.91913	0.000326926
Ppic	peptidylprolyl isomerase C [Source:MGI Symbol;Acc:MGI:97751]	chr18	-	1.91872	6.51121e-07
Cspg5	chondroitin sulfate proteoglycan 5 [Source:MGI Symbol;Acc:MGI:1352747]	chr9	+	1.9179	2.44994e-16
Vsig10l	ZV-set and immunoglobulin domain containing 10 like [Source:MGI Symbol;Acc:MGI:1922940]	chr7	+	1.91557	2.54708e-05
Tkt	transketolase [Source:MGI Symbol;Acc:MGI:105992]	chr14	+	1.91505	1.31158e-15
Dnajc24	DnaJ (Hsp40) homolog, subfamily C, member 24 [Source:MGI Symbol;Acc:MGI:1919522]	chr2	-	1.91446	7.95788e-11
Ttc38	tetratricopeptide repeat domain 38 [Source:MGI Symbol;Acc:MGI:2146198]	chr15	+	1.91364	2.71468e-12
Arhgap12	Rho GTPase activating protein 12 [Source:MGI Symbol;Acc:MGI:1922665]	chr18	-	1.91335	2.27168e-17
Tmcc3	transmembrane and coiled coil domains 3 [Source:MGI Symbol;Acc:MGI:2442900]	chr10	+	1.91243	6.67535e-11
Ccnd3	cyclin D3 [Source:MGI Symbol;Acc:MGI:88315]	chr17	+	1.91222	4.16137e-12
Atp6v0e	ATPase, H+ transporting, lysosomal V0 subunit E [Source:MGI Symbol;Acc:MGI:1328318]	chr17	+	1.91156	4.80693e-11
Gucy2f	guanylate cyclase 2f [Source:MGI Symbol;Acc:MGI:105119]	chrX	-	1.91146	0.000300187
Zfp607	zinc finger proten 607 [Source:MGI Symbol;Acc:MGI:3584526]	chr7	+	1.91128	2.05831e-05
Lzic	leucine zipper and CTNNBIP1 domain containing [Source:MGI Symbol;Acc:MGI:1916401]	chr4	+	1.91079	2.70764e-10
Ctsz	cathepsin Z [Source:MGI Symbol;Acc:MGI:1891190]	chr2	-	1.91036	8.92034e-15
Iqck	IQ motif containing K [Source:MGI Symbol;Acc:MGI:3612188]	chr7	+	1.90847	1.62381e-07
Phyhd1	phytanoyl-CoA dioxygenase domain containing 1 [Source:MGI Symbol;Acc:MGI:3612860]	chr2	+	1.90624	4.38903e-05
Pcdhga11	NA	NA	NA	1.90618	8.8521e-14
1110001J03Rik	RIKEN cDNA 1110001J03 gene [Source:MGI Symbol;Acc:MGI:1913367]	chr6	+	1.90582	2.67279e-11
Rnf215	ring finger protein 215 [Source:MGI Symbol;Acc:MGI:1918923]	chr11	+	1.90453	1.19504e-13
Kirrel	kin of IRRE like (Drosophila) [Source:MGI Symbol;Acc:MGI:1891396]	chr3	-	1.90308	7.12091e-09
Ficd	FIC domain containing [Source:MGI Symbol;Acc:MGI:1098550]	chr5	+	1.90272	1.56489e-13
Slc20a2	solute carrier family 20, member 2 [Source:MGI Symbol;Acc:MGI:97851]	chr8	+	1.90181	4.21039e-15
Fbln2	fibulin 2 [Source:MGI Symbol;Acc:MGI:95488]	chr6	+	1.9008	0.000185329
Eaf2	ELL associated factor 2 [Source:MGI Symbol;Acc:MGI:2146616]	chr16	-	1.89961	0.00123017
Klhl13	kelch-like 13 [Source:MGI Symbol;Acc:MGI:1914705]	chrX	-	1.89902	4.27798e-14
Disc1	disrupted in schizophrenia 1 [Source:MGI Symbol;Acc:MGI:2447658]	chr8	+	1.8987	3.52808e-06
Calu	calumenin [Source:MGI Symbol;Acc:MGI:1097158]	chr6	+	1.89501	5.59131e-17
Fbxo36	F-box protein 36 [Source:MGI Symbol;Acc:MGI:1289192]	chr1	+	1.89496	2.64768e-07
Mir1898	microRNA 1898 [Source:MGI Symbol;Acc:MGI:3811421]	chr15	+	1.89438	0.0150228
Qser1	glutamine and serine rich 1 [Source:MGI Symbol;Acc:MGI:2138986]	chr2	-	1.89375	1.25826e-14
Gpd2	glycerol phosphate dehydrogenase 2, mitochondrial [Source:MGI Symbol;Acc:MGI:99778]	chr2	+	1.89351	5.31713e-17
Skap2	src family associated phosphoprotein 2 [Source:MGI Symbol;Acc:MGI:1889206]	chr6	-	1.89103	2.10912e-11
Gpx8	glutathione peroxidase 8 (putative) [Source:MGI Symbol;Acc:MGI:1916840]	chr13	-	1.89039	1.06795e-06
Crybb3	crystallin, beta B3 [Source:MGI Symbol;Acc:MGI:102717]	chr5	-	1.88985	0.0158682
Rasa2	RAS p21 protein activator 2 [Source:MGI Symbol;Acc:MGI:2149960]	chr9	-	1.88949	1.05621e-12
Dnah7b	dynein, axonemal, heavy chain 7B [Source:MGI Symbol;Acc:MGI:2684953]	chr1	+	1.88901	3.62149e-08
Gnai3	guanine nucleotide binding protein (G protein), alpha inhibiting 3 [Source:MGI Symbol;Acc:MGI:95773]	chr3	-	1.88899	3.13385e-16
Pcdhgb1	NA	NA	NA	1.88873	8.87097e-09
Itgal	integrin alpha L [Source:MGI Symbol;Acc:MGI:96606]	chr7	+	1.88859	0.0028718
Pcyt1a	phosphate cytidylyltransferase 1, choline, alpha isoform [Source:MGI Symbol;Acc:MGI:88557]	chr16	+	1.88801	1.43884e-17
Phykpl	5-phosphohydroxy-L-lysine phospholyase [Source:MGI Symbol;Acc:MGI:1920197]	chr11	+	1.88783	9.64937e-06
Nthl1	nth (endonuclease III)-like 1 (E.coli) [Source:MGI Symbol;Acc:MGI:1313275]	chr17	+	1.88574	5.9072e-06
Pfkfb4	6-phosphofructo-2-kinase/fructose-2,6-biphosphatase 4 [Source:MGI Symbol;Acc:MGI:2687284]	chr9	+	1.88524	1.12966e-10
Sgca	sarcoglycan, alpha (dystrophin-associated glycoprotein) [Source:MGI Symbol;Acc:MGI:894698]	chr11	-	1.88513	0.00615428
Agpat3	1-acylglycerol-3-phosphate O-acyltransferase 3 [Source:MGI Symbol;Acc:MGI:1336186]	chr10	-	1.88506	2.7775e-18
Slc6a9	solute carrier family 6 (neurotransmitter transporter, glycine), member 9 [Source:MGI Symbol;Acc:MGI:95760]	chr4	+	1.884	8.209e-12
Fam21	family with sequence similarity 21 [Source:MGI Symbol;Acc:MGI:106463]	chr6	+	1.88184	2.45329e-16
Nbeal2	neurobeachin-like 2 [Source:MGI Symbol;Acc:MGI:2448554]	chr9	-	1.88139	1.19363e-08
Asah1	N-acylsphingosine amidohydrolase 1 [Source:MGI Symbol;Acc:MGI:1277124]	chr8	-	1.88103	2.66549e-15
Ogdhl	oxoglutarate dehydrogenase-like [Source:MGI Symbol;Acc:MGI:3616088]	chr14	+	1.88087	2.91465e-15
Arhgap31	Rho GTPase activating protein 31 [Source:MGI Symbol;Acc:MGI:1333857]	chr16	-	1.88069	6.07739e-12
Kat6a	K(lysine) acetyltransferase 6A [Source:MGI Symbol;Acc:MGI:2442415]	chr8	+	1.87837	1.37843e-13
Trp53inp2	transformation related protein 53 inducible nuclear protein 2 [Source:MGI Symbol;Acc:MGI:1915978]	chr2	+	1.87702	1.34918e-15
Timm21	tranlocase of inner mitochondrial membrane 21 [Source:MGI Symbol;Acc:MGI:1920595]	chr18	-	1.87584	2.42568e-10
Ptbp1	polypyrimidine tract binding protein 1 [Source:MGI Symbol;Acc:MGI:97791]	chr10	+	1.87584	1.47921e-12
Hhipl1	hedgehog interacting protein-like 1 [Source:MGI Symbol;Acc:MGI:1919265]	chr12	+	1.87414	1.93524e-08
Kat2b	K(lysine) acetyltransferase 2B [Source:MGI Symbol;Acc:MGI:1343094]	chr17	+	1.87213	2.8423e-15
Piezo1	piezo-type mechanosensitive ion channel component 1 [Source:MGI Symbol;Acc:MGI:3603204]	chr8	-	1.8721	1.18283e-07
Bdkrb2	bradykinin receptor, beta 2 [Source:MGI Symbol;Acc:MGI:102845]	chr12	+	1.87171	0.0148676
Dhrs1	dehydrogenase/reductase (SDR family) member 1 [Source:MGI Symbol;Acc:MGI:1196314]	chr14	-	1.87084	7.11166e-15
Cuedc1	CUE domain containing 1 [Source:MGI Symbol;Acc:MGI:2144281]	chr11	+	1.87007	1.79195e-12
Tprkb	Tp53rk binding protein [Source:MGI Symbol;Acc:MGI:1917036]	chr6	+	1.87005	4.72865e-13
Pgm3	phosphoglucomutase 3 [Source:MGI Symbol;Acc:MGI:97566]	chr9	-	1.86965	4.83372e-14
Acad10	acyl-Coenzyme A dehydrogenase family, member 10 [Source:MGI Symbol;Acc:MGI:1919235]	chr5	-	1.86874	6.79763e-06
6720489N17Rik	RIKEN cDNA 6720489N17 gene [Source:MGI Symbol;Acc:MGI:2443901]	chr13	-	1.86811	4.03449e-10
Lamp2	lysosomal-associated membrane protein 2 [Source:MGI Symbol;Acc:MGI:96748]	chrX	-	1.86705	3.24537e-17
6530411M01Rik	RIKEN cDNA 6530411M01 gene [Source:MGI Symbol;Acc:MGI:1915041]	chr17	-	1.86583	0.000798219
Tax1bp3	Tax1 (human T cell leukemia virus type I) binding protein 3 [Source:MGI Symbol;Acc:MGI:1923531]	chr11	+	1.86545	0.000185341
Kif13a	kinesin family member 13A [Source:MGI Symbol;Acc:MGI:1098264]	chr13	-	1.86468	3.74515e-15
9330188P03Rik	NA	NA	NA	1.86288	1.08685e-05
Islr	immunoglobulin superfamily containing leucine-rich repeat [Source:MGI Symbol;Acc:MGI:1349645]	chr9	-	1.86003	4.7042e-09
Sap30	sin3 associated polypeptide [Source:MGI Symbol;Acc:MGI:1929129]	chr8	-	1.85987	6.08759e-09
Mir1188	microRNA 1188 [Source:MGI Symbol;Acc:MGI:3783362]	chr12	+	1.85951	0.00634733
Chd1l	chromodomain helicase DNA binding protein 1-like [Source:MGI Symbol;Acc:MGI:1915308]	chr3	-	1.85941	7.25302e-12
Esr1	estrogen receptor 1 (alpha) [Source:MGI Symbol;Acc:MGI:1352467]	chr10	+	1.85926	2.83833e-07
Bhlhe41	basic helix-loop-helix family, member e41 [Source:MGI Symbol;Acc:MGI:1930704]	chr6	-	1.85911	1.35093e-09
Pomt2	protein-O-mannosyltransferase 2 [Source:MGI Symbol;Acc:MGI:2444430]	chr12	-	1.85713	1.55101e-15
Lrig3	leucine-rich repeats and immunoglobulin-like domains 3 [Source:MGI Symbol;Acc:MGI:2443955]	chr10	+	1.85703	7.62859e-08
Wipf1	WAS/WASL interacting protein family, member 1 [Source:MGI Symbol;Acc:MGI:2178801]	chr2	-	1.85701	7.23913e-11
St6gal1	beta galactoside alpha 2,6 sialyltransferase 1 [Source:MGI Symbol;Acc:MGI:108470]	chr16	+	1.85242	4.07155e-14
Enho	energy homeostasis associated [Source:MGI Symbol;Acc:MGI:1916888]	chr4	-	1.85197	3.9302e-17
Rorb	RAR-related orphan receptor beta [Source:MGI Symbol;Acc:MGI:1343464]	chr19	-	1.85061	1.03862e-16
4632427E13Rik	RIKEN cDNA 4632427E13 gene [Source:MGI Symbol;Acc:MGI:1915436]	chr7	-	1.84943	7.63228e-05
Crb2	crumbs homolog 2 (Drosophila) [Source:MGI Symbol;Acc:MGI:2679260]	chr2	+	1.84669	7.57847e-09
Col1a2	collagen, type I, alpha 2 [Source:MGI Symbol;Acc:MGI:88468]	chr6	+	1.84614	3.48323e-08
Rasl11a	RAS-like, family 11, member A [Source:MGI Symbol;Acc:MGI:1916145]	chr5	+	1.84594	6.75404e-08
Cd109	CD109 antigen [Source:MGI Symbol;Acc:MGI:2445221]	chr9	+	1.84538	0.0013545
Clic4	chloride intracellular channel 4 (mitochondrial) [Source:MGI Symbol;Acc:MGI:1352754]	chr4	-	1.84413	1.23732e-14
Vil1	villin 1 [Source:MGI Symbol;Acc:MGI:98930]	chr1	+	1.84399	0.00128207
Ror1	receptor tyrosine kinase-like orphan receptor 1 [Source:MGI Symbol;Acc:MGI:1347520]	chr4	+	1.84384	1.37573e-05
Tjp1	tight junction protein 1 [Source:MGI Symbol;Acc:MGI:98759]	chr7	-	1.84365	7.38814e-14
Trdmt1	tRNA aspartic acid methyltransferase 1 [Source:MGI Symbol;Acc:MGI:1274787]	chr2	-	1.84338	1.65612e-11
Abcd1	ATP-binding cassette, sub-family D (ALD), member 1 [Source:MGI Symbol;Acc:MGI:1349215]	chrX	+	1.83966	4.03886e-12
Zbtb33	zinc finger and BTB domain containing 33 [Source:MGI Symbol;Acc:MGI:1927290]	chrX	+	1.83925	3.66302e-14
Gstt1	glutathione S-transferase, theta 1 [Source:MGI Symbol;Acc:MGI:107379]	chr10	-	1.83836	1.2123e-10
Ddx19a	DEAD (Asp-Glu-Ala-Asp) box polypeptide 19a [Source:MGI Symbol;Acc:MGI:99526]	chr8	-	1.83701	2.63126e-12
Ubc	ubiquitin C [Source:MGI Symbol;Acc:MGI:98889]	chr5	-	1.83691	7.99489e-11
Slc31a1	solute carrier family 31, member 1 [Source:MGI Symbol;Acc:MGI:1333843]	chr4	+	1.83691	1.20056e-12
S1pr2	sphingosine-1-phosphate receptor 2 [Source:MGI Symbol;Acc:MGI:99569]	chr9	-	1.83582	1.87736e-06
Cutal	cutA divalent cation tolerance homolog-like [Source:MGI Symbol;Acc:MGI:1925246]	chr2	+	1.83308	0.00749082
Pdgfc	platelet-derived growth factor, C polypeptide [Source:MGI Symbol;Acc:MGI:1859631]	chr3	+	1.83161	6.39113e-09
Cd81	CD81 antigen [Source:MGI Symbol;Acc:MGI:1096398]	chr7	+	1.83085	9.71151e-17
Hyal3	hyaluronoglucosaminidase 3 [Source:MGI Symbol;Acc:MGI:1330288]	chr9	+	1.83062	0.00248377
Cdh2	cadherin 2 [Source:MGI Symbol;Acc:MGI:88355]	chr18	-	1.82683	3.22132e-16
Chst7	carbohydrate (N-acetylglucosamino) sulfotransferase 7 [Source:MGI Symbol;Acc:MGI:1891767]	chrX	+	1.82671	9.03106e-06
Nln	neurolysin (metallopeptidase M3 family) [Source:MGI Symbol;Acc:MGI:1923055]	chr13	-	1.82479	3.45985e-14
2017-03-02	mitochondrial amidoxime reducing component 2 [Source:MGI Symbol;Acc:MGI:1914497]	chr17	-	1.8246	2.63771e-14
Birc3	baculoviral IAP repeat-containing 3 [Source:MGI Symbol;Acc:MGI:1197007]	chr9	-	1.82331	6.23907e-07
Dab2	disabled 2, mitogen-responsive phosphoprotein [Source:MGI Symbol;Acc:MGI:109175]	chr15	+	1.82245	4.42626e-10
Thap6	NA	NA	NA	1.8214	2.4435e-08
Card6	caspase recruitment domain family, member 6 [Source:MGI Symbol;Acc:MGI:3032959]	chr15	-	1.82132	0.000288195
Fam83f	family with sequence similarity 83, member F [Source:MGI Symbol;Acc:MGI:2146227]	chr15	+	1.82117	0.000103438
Slc25a35	solute carrier family 25, member 35 [Source:MGI Symbol;Acc:MGI:1919248]	chr11	+	1.81974	6.64907e-10
Anxa9	annexin A9 [Source:MGI Symbol;Acc:MGI:1923711]	chr3	-	1.81829	0.00323645
Rtp4	receptor transporter protein 4 [Source:MGI Symbol;Acc:MGI:1915025]	chr16	+	1.8158	6.65331e-06
Ddit4	DNA-damage-inducible transcript 4 [Source:MGI Symbol;Acc:MGI:1921997]	chr10	-	1.81535	1.96724e-07
Cxcr4	chemokine (C-X-C motif) receptor 4 [Source:MGI Symbol;Acc:MGI:109563]	chr1	-	1.81515	0.00227683
1700010I14Rik	RIKEN cDNA 1700010I14 gene [Source:MGI Symbol;Acc:MGI:1914181]	chr17	+	1.81479	0.000716476
Sat1	spermidine/spermine N1-acetyl transferase 1 [Source:MGI Symbol;Acc:MGI:98233]	chrX	-	1.81407	2.87218e-13
Tph2	tryptophan hydroxylase 2 [Source:MGI Symbol;Acc:MGI:2651811]	chr10	-	1.81398	0.000144034
Laptm4a	lysosomal-associated protein transmembrane 4A [Source:MGI Symbol;Acc:MGI:108017]	chr12	+	1.81398	3.23814e-16
Acy1	aminoacylase 1 [Source:MGI Symbol;Acc:MGI:87913]	chr9	-	1.8113	3.15753e-09
Bambi-ps1	BMP and activin membrane-bound inhibitor, pseudogene (Xenopus laevis) [Source:MGI Symbol;Acc:MGI:1932402]	chr2	-	1.81015	0.000542935
Helb	helicase (DNA) B [Source:MGI Symbol;Acc:MGI:2152895]	chr10	-	1.80955	6.59955e-10
AI197445	NA	NA	NA	1.80951	0.000299441
Olig2	oligodendrocyte transcription factor 2 [Source:MGI Symbol;Acc:MGI:1355331]	chr16	+	1.80877	1.06328e-06
Lpin1	lipin 1 [Source:MGI Symbol;Acc:MGI:1891340]	chr12	-	1.80466	9.1354e-14
Tmem129	transmembrane protein 129 [Source:MGI Symbol;Acc:MGI:1915616]	chr5	-	1.80326	9.0759e-15
Slc39a11	solute carrier family 39 (metal ion transporter), member 11 [Source:MGI Symbol;Acc:MGI:1917056]	chr11	-	1.80319	1.56073e-12
Zdhhc12	zinc finger, DHHC domain containing 12 [Source:MGI Symbol;Acc:MGI:1913470]	chr2	-	1.80303	9.56034e-07
Hdac1	histone deacetylase 1 [Source:MGI Symbol;Acc:MGI:108086]	chr4	-	1.8026	5.60206e-10
Pgf	placental growth factor [Source:MGI Symbol;Acc:MGI:105095]	chr12	-	1.80232	7.86468e-06
Cox7a1	cytochrome c oxidase subunit VIIa 1 [Source:MGI Symbol;Acc:MGI:1316714]	chr7	+	1.80231	4.81346e-05
Pgpep1	pyroglutamyl-peptidase I [Source:MGI Symbol;Acc:MGI:1913772]	chr8	-	1.80186	7.00087e-14
Mospd3	motile sperm domain containing 3 [Source:MGI Symbol;Acc:MGI:1916179]	chr5	-	1.80183	1.25424e-06
Olig1	oligodendrocyte transcription factor 1 [Source:MGI Symbol;Acc:MGI:1355334]	chr16	+	1.8015	3.11364e-11
Il11ra1	interleukin 11 receptor, alpha chain 1 [Source:MGI Symbol;Acc:MGI:107426]	chr4	+	1.80129	1.49152e-13
Tgfa	transforming growth factor alpha [Source:MGI Symbol;Acc:MGI:98724]	chr6	+	1.8009	3.73141e-11
Angpt1	angiopoietin 1 [Source:MGI Symbol;Acc:MGI:108448]	chr15	-	1.80061	2.43105e-11
Nr1d1	nuclear receptor subfamily 1, group D, member 1 [Source:MGI Symbol;Acc:MGI:2444210]	chr11	-	1.80003	4.96343e-12
Atic	5-aminoimidazole-4-carboxamide ribonucleotide formyltransferase/IMP cyclohydrolase [Source:MGI Symbol;Acc:MGI:1351352]	chr1	+	1.79955	1.37331e-13
Mfsd1	major facilitator superfamily domain containing 1 [Source:MGI Symbol;Acc:MGI:1914118]	chr3	+	1.79945	2.3036e-14
Rassf8	Ras association (RalGDS/AF-6) domain family (N-terminal) member 8 [Source:MGI Symbol;Acc:MGI:1918573]	chr6	+	1.79763	8.48901e-10
Slc39a8	solute carrier family 39 (metal ion transporter), member 8 [Source:MGI Symbol;Acc:MGI:1914797]	chr3	+	1.79752	1.15201e-07
Zeb1	zinc finger E-box binding homeobox 1 [Source:MGI Symbol;Acc:MGI:1344313]	chr18	+	1.7974	6.65124e-16
4833411C07Rik	NA	NA	NA	1.79679	0.00628702
Ccdc122	coiled-coil domain containing 122 [Source:MGI Symbol;Acc:MGI:1918358]	chr14	+	1.79329	2.67614e-09
Fuca2	fucosidase, alpha-L- 2, plasma [Source:MGI Symbol;Acc:MGI:1914098]	chr10	+	1.79298	5.41738e-16
Gm14057	predicted gene 14057 [Source:MGI Symbol;Acc:MGI:3705433]	chr2	-	1.79235	1.41323e-05
Entpd5	ectonucleoside triphosphate diphosphohydrolase 5 [Source:MGI Symbol;Acc:MGI:1321385]	chr12	-	1.79196	7.66215e-16
Fhl1	four and a half LIM domains 1 [Source:MGI Symbol;Acc:MGI:1298387]	chrX	+	1.79134	6.87532e-14
Gramd1c	GRAM domain containing 1C [Source:MGI Symbol;Acc:MGI:2443024]	chr16	-	1.78968	0.000328416
Kcng4	potassium voltage-gated channel, subfamily G, member 4 [Source:MGI Symbol;Acc:MGI:1913983]	chr8	-	1.78891	6.96127e-08
Slc2a1	solute carrier family 2 (facilitated glucose transporter), member 1 [Source:MGI Symbol;Acc:MGI:95755]	chr4	+	1.78865	2.04034e-12
Tmem38b	transmembrane protein 38B [Source:MGI Symbol;Acc:MGI:1098718]	chr4	+	1.7869	1.42913e-08
Hk2	hexokinase 2 [Source:MGI Symbol;Acc:MGI:1315197]	chr6	-	1.78646	1.6347e-06
Haus7	HAUS augmin-like complex, subunit 7 [Source:MGI Symbol;Acc:MGI:1920988]	chrX	-	1.78625	2.2643e-08
Acaa1a	acetyl-Coenzyme A acyltransferase 1A [Source:MGI Symbol;Acc:MGI:2148491]	chr9	+	1.78561	1.16487e-12
Fars2	phenylalanine-tRNA synthetase 2 (mitochondrial) [Source:MGI Symbol;Acc:MGI:1917205]	chr13	+	1.78456	3.69428e-12
Ramp1	receptor (calcitonin) activity modifying protein 1 [Source:MGI Symbol;Acc:MGI:1858418]	chr1	+	1.7844	2.17458e-13
Rnls	renalase, FAD-dependent amine oxidase [Source:MGI Symbol;Acc:MGI:1915045]	chr19	-	1.78422	0.000992737
Gm1966	predicted gene 1966 [Source:MGI Symbol;Acc:MGI:3584360]	chr7	-	1.78377	0.0107457
Tirap	toll-interleukin 1 receptor (TIR) domain-containing adaptor protein [Source:MGI Symbol;Acc:MGI:2152213]	chr9	-	1.78188	9.97833e-08
Gnao1	guanine nucleotide binding protein, alpha O [Source:MGI Symbol;Acc:MGI:95775]	chr8	+	1.78173	1.69278e-14
Stk38	serine/threonine kinase 38 [Source:MGI Symbol;Acc:MGI:2442572]	chr17	-	1.78101	1.6034e-11
AA986860	expressed sequence AA986860 [Source:MGI Symbol;Acc:MGI:2138143]	chr1	+	1.78084	1.65161e-09
Ptplad2	protein tyrosine phosphatase-like A domain containing 2 [Source:MGI Symbol;Acc:MGI:1914025]	chr4	-	1.78064	1.3438e-07
Ccr2	chemokine (C-C motif) receptor 2 [Source:MGI Symbol;Acc:MGI:106185]	chr9	+	1.7802	0.000552814
Csgalnact1	chondroitin sulfate N-acetylgalactosaminyltransferase 1 [Source:MGI Symbol;Acc:MGI:2442354]	chr8	-	1.77969	1.39432e-13
Rdx	radixin [Source:MGI Symbol;Acc:MGI:97887]	chr9	+	1.7796	4.04861e-17
Hdac7	histone deacetylase 7 [Source:MGI Symbol;Acc:MGI:1891835]	chr15	-	1.77894	2.82697e-10
Man2b2	mannosidase 2, alpha B2 [Source:MGI Symbol;Acc:MGI:1195262]	chr5	-	1.77838	3.11601e-12
Pcdhgb6	NA	NA	NA	1.77767	1.5953e-10
Neo1	neogenin [Source:MGI Symbol;Acc:MGI:1097159]	chr9	-	1.77752	8.79141e-17
Dpy19l4	dpy-19-like 4 (C. elegans) [Source:MGI Symbol;Acc:MGI:2685869]	chr4	-	1.7774	2.92586e-14
Ptn	pleiotrophin [Source:MGI Symbol;Acc:MGI:97804]	chr6	-	1.77704	3.37067e-18
Nfatc2ip	nuclear factor of activated T cells, cytoplasmic, calcineurin dependent 2 interacting protein [Source:MGI Symbol;Acc:MGI:1329015]	chr7	-	1.77633	3.31662e-07
Itgb1	integrin beta 1 (fibronectin receptor beta) [Source:MGI Symbol;Acc:MGI:96610]	chr8	+	1.77504	1.89947e-15
2810055G20Rik	RIKEN cDNA 2810055G20 gene [Source:MGI Symbol;Acc:MGI:1919929]	chr16	+	1.77379	4.50046e-07
Mgll	monoglyceride lipase [Source:MGI Symbol;Acc:MGI:1346042]	chr6	+	1.77357	2.13792e-14
Atp7b	ATPase, Cu++ transporting, beta polypeptide [Source:MGI Symbol;Acc:MGI:103297]	chr8	-	1.77234	9.8942e-08
AI848285	expressed sequence AI848285 [Source:MGI Symbol;Acc:MGI:2146080]	chr15	-	1.77225	5.64295e-07
Slfn9	schlafen 9 [Source:MGI Symbol;Acc:MGI:2445121]	chr11	-	1.77221	0.000890628
1700018L02Rik	NA	NA	NA	1.77214	0.00541539
Omd	osteomodulin [Source:MGI Symbol;Acc:MGI:1350918]	chr13	+	1.772	0.00204906
Oxnad1	oxidoreductase NAD-binding domain containing 1 [Source:MGI Symbol;Acc:MGI:1916953]	chr14	+	1.77181	6.432e-14
1810021B22Rik	RIKEN cDNA 1810021B22 gene [Source:MGI Symbol;Acc:MGI:1916370]	chr15	-	1.77158	6.07712e-05
Tank	TRAF family member-associated Nf-kappa B activator [Source:MGI Symbol;Acc:MGI:107676]	chr2	+	1.76631	4.83883e-13
Mad2l2	MAD2 mitotic arrest deficient-like 2 [Source:MGI Symbol;Acc:MGI:1919140]	chr4	+	1.76586	3.22024e-10
Fam63a	family with sequence similarity 63, member A [Source:MGI Symbol;Acc:MGI:1922257]	chr3	+	1.76558	2.92646e-14
Pcdhga4	NA	NA	NA	1.7647	1.28889e-10
Gpr125	G protein-coupled receptor 125 [Source:MGI Symbol;Acc:MGI:1917943]	chr5	-	1.76293	5.53415e-13
Lrp1	low density lipoprotein receptor-related protein 1 [Source:MGI Symbol;Acc:MGI:96828]	chr10	-	1.76256	1.53114e-12
Neu3	neuraminidase 3 [Source:MGI Symbol;Acc:MGI:1355305]	chr7	-	1.76249	1.46062e-07
Mtap	methylthioadenosine phosphorylase [Source:MGI Symbol;Acc:MGI:1914152]	chr4	+	1.76132	1.00134e-10
Mpst	mercaptopyruvate sulfurtransferase [Source:MGI Symbol;Acc:MGI:2179733]	chr15	+	1.75914	6.19508e-13
Foxo4	forkhead box O4 [Source:MGI Symbol;Acc:MGI:1891915]	chrX	+	1.759	1.2551e-10
Ifi27	interferon, alpha-inducible protein 27 [Source:MGI Symbol;Acc:MGI:1277180]	chr12	+	1.75844	9.14391e-10
Uhrf1	ubiquitin-like, containing PHD and RING finger domains, 1 [Source:MGI Symbol;Acc:MGI:1338889]	chr17	+	1.75806	0.00108504
Mipol1	mirror-image polydactyly gene 1 homolog (human) [Source:MGI Symbol;Acc:MGI:1920740]	chr12	+	1.75727	1.18901e-11
Snx9	sorting nexin 9 [Source:MGI Symbol;Acc:MGI:1913866]	chr17	+	1.75451	1.74109e-13
Col5a3	collagen, type V, alpha 3 [Source:MGI Symbol;Acc:MGI:1858212]	chr9	-	1.75433	0.000361866
Adam17	a disintegrin and metallopeptidase domain 17 [Source:MGI Symbol;Acc:MGI:1096335]	chr12	-	1.75419	1.25801e-12
Fdft1	farnesyl diphosphate farnesyl transferase 1 [Source:MGI Symbol;Acc:MGI:102706]	chr14	-	1.75344	8.84672e-13
Tspan9	tetraspanin 9 [Source:MGI Symbol;Acc:MGI:1924558]	chr6	-	1.75339	4.67495e-15
Dpyd	dihydropyrimidine dehydrogenase [Source:MGI Symbol;Acc:MGI:2139667]	chr3	+	1.75278	2.36178e-07
Cecr5	cat eye syndrome chromosome region, candidate 5 [Source:MGI Symbol;Acc:MGI:2136976]	chr6	-	1.7525	1.05854e-09
Actl6a	actin-like 6A [Source:MGI Symbol;Acc:MGI:1861453]	chr3	+	1.75249	1.59098e-09
Scamp2	secretory carrier membrane protein 2 [Source:MGI Symbol;Acc:MGI:1346518]	chr9	+	1.75088	7.62442e-14
Acadsb	acyl-Coenzyme A dehydrogenase, short/branched chain [Source:MGI Symbol;Acc:MGI:1914135]	chr7	+	1.75011	4.8464e-16
Cotl1	coactosin-like 1 (Dictyostelium) [Source:MGI Symbol;Acc:MGI:1919292]	chr8	-	1.74962	2.41037e-14
Fam63b	family with sequence similarity 63, member B [Source:MGI Symbol;Acc:MGI:2443086]	chr9	-	1.74926	5.78436e-18
Gnai2	guanine nucleotide binding protein (G protein), alpha inhibiting 2 [Source:MGI Symbol;Acc:MGI:95772]	chr9	-	1.74886	1.75286e-17
Ccdc88a	coiled coil domain containing 88A [Source:MGI Symbol;Acc:MGI:1925177]	chr11	+	1.74779	1.96733e-12
Mob1a	MOB kinase activator 1A [Source:MGI Symbol;Acc:MGI:2442631]	chr6	+	1.74753	6.17317e-12
Rnf135	ring finger protein 135 [Source:MGI Symbol;Acc:MGI:1919206]	chr11	+	1.7475	1.78399e-09
Cnnm3	cyclin M3 [Source:MGI Symbol;Acc:MGI:2151055]	chr1	+	1.74584	3.75426e-15
Fuz	fuzzy homolog (Drosophila) [Source:MGI Symbol;Acc:MGI:1917550]	chr7	+	1.74459	1.76915e-10
Mir341	microRNA 341 [Source:MGI Symbol;Acc:MGI:3619357]	chr12	+	1.74359	0.0210215
Ak4	adenylate kinase 4 [Source:MGI Symbol;Acc:MGI:87979]	chr4	+	1.74275	4.11327e-10
Myo1g	myosin IG [Source:MGI Symbol;Acc:MGI:1927091]	chr11	-	1.742	0.0167167
Shisa2	shisa homolog 2 (Xenopus laevis) [Source:MGI Symbol;Acc:MGI:2444716]	chr14	+	1.74121	7.59046e-05
Naf1	nuclear assembly factor 1 homolog (S. cerevisiae) [Source:MGI Symbol;Acc:MGI:2682306]	chr8	+	1.74109	2.90507e-11
Lacc1	laccase (multicopper oxidoreductase) domain containing 1 [Source:MGI Symbol;Acc:MGI:2445077]	chr14	-	1.74076	1.81307e-09
Tcirg1	T cell, immune regulator 1, ATPase, H+ transporting, lysosomal V0 protein A3 [Source:MGI Symbol;Acc:MGI:1350931]	chr19	-	1.74066	5.19451e-11
Zadh2	zinc binding alcohol dehydrogenase, domain containing 2 [Source:MGI Symbol;Acc:MGI:2444835]	chr18	+	1.73956	1.67675e-11
Impa2	inositol (myo)-1(or 4)-monophosphatase 2 [Source:MGI Symbol;Acc:MGI:2149728]	chr18	+	1.7385	1.39571e-06
Accs	1-aminocyclopropane-1-carboxylate synthase (non-functional) [Source:MGI Symbol;Acc:MGI:1919717]	chr2	-	1.73797	1.09587e-08
Rab21	RAB21, member RAS oncogene family [Source:MGI Symbol;Acc:MGI:894308]	chr10	-	1.73572	8.04726e-16
Rab9	RAB9, member RAS oncogene family [Source:MGI Symbol;Acc:MGI:1890695]	chrX	-	1.73505	9.70787e-14
Rgs3	regulator of G-protein signaling 3 [Source:MGI Symbol;Acc:MGI:1354734]	chr4	+	1.73463	3.96989e-11
Efcab9	EF-hand calcium binding domain 9 [Source:MGI Symbol;Acc:MGI:1916556]	chr11	-	1.73435	0.02622
Col4a6	collagen, type IV, alpha 6 [Source:MGI Symbol;Acc:MGI:2152695]	chrX	-	1.73421	3.99757e-06
Exosc5	exosome component 5 [Source:MGI Symbol;Acc:MGI:107889]	chr7	+	1.7337	2.99141e-11
Amotl2	angiomotin-like 2 [Source:MGI Symbol;Acc:MGI:1929286]	chr9	+	1.7322	1.26222e-12
Zbed3	zinc finger, BED domain containing 3 [Source:MGI Symbol;Acc:MGI:1919364]	chr13	+	1.73046	1.0885e-08
Rcn3	reticulocalbin 3, EF-hand calcium binding domain [Source:MGI Symbol;Acc:MGI:1277122]	chr7	-	1.73032	6.38817e-08
Nnt	nicotinamide nucleotide transhydrogenase [Source:MGI Symbol;Acc:MGI:109279]	chr13	-	1.73013	2.75588e-15
Pard3	par-3 (partitioning defective 3) homolog (C. elegans) [Source:MGI Symbol;Acc:MGI:2135608]	chr8	+	1.73008	4.1316e-15
Rpa2	replication protein A2 [Source:MGI Symbol;Acc:MGI:1339939]	chr4	+	1.72849	9.93855e-11
Ctbp2	C-terminal binding protein 2 [Source:MGI Symbol;Acc:MGI:1201686]	chr7	-	1.72665	5.58815e-15
Gins1	GINS complex subunit 1 (Psf1 homolog) [Source:MGI Symbol;Acc:MGI:1916520]	chr2	+	1.72385	0.00432819
Dazap2	DAZ associated protein 2 [Source:MGI Symbol;Acc:MGI:1344344]	chr15	+	1.72249	2.16997e-15
Klf3	Kruppel-like factor 3 (basic) [Source:MGI Symbol;Acc:MGI:1342773]	chr5	+	1.72212	1.95144e-13
Lmod1	leiomodin 1 (smooth muscle) [Source:MGI Symbol;Acc:MGI:2135671]	chr1	+	1.72077	0.00110989
Pm20d2	peptidase M20 domain containing 2 [Source:MGI Symbol;Acc:MGI:2685270]	chr4	-	1.72076	1.25909e-10
Mmp15	matrix metallopeptidase 15 [Source:MGI Symbol;Acc:MGI:109320]	chr8	+	1.72057	8.2338e-12
Cdh4	cadherin 4 [Source:MGI Symbol;Acc:MGI:99218]	chr2	+	1.71951	6.60092e-13
Wasf3	WAS protein family, member 3 [Source:MGI Symbol;Acc:MGI:2658986]	chr5	+	1.71823	6.45294e-15
Pcdh17	protocadherin 17 [Source:MGI Symbol;Acc:MGI:2684924]	chr14	+	1.71806	4.34212e-16
B230319C09Rik	RIKEN cDNA B230319C09 gene [Source:MGI Symbol;Acc:MGI:2444713]	chr6	+	1.71729	0.00813472
Vmn2r86	vomeronasal 2, receptor 86 [Source:MGI Symbol;Acc:MGI:3649066]	chr10	-	1.71713	0.0114361
Hfe	hemochromatosis [Source:MGI Symbol;Acc:MGI:109191]	chr13	-	1.71623	2.57541e-06
Mcmbp	MCM (minichromosome maintenance deficient) binding protein [Source:MGI Symbol;Acc:MGI:1920977]	chr7	-	1.71578	1.73459e-13
Tbc1d10a	TBC1 domain family, member 10a [Source:MGI Symbol;Acc:MGI:2144164]	chr11	+	1.71511	2.85424e-14
Tmco3	transmembrane and coiled-coil domains 3 [Source:MGI Symbol;Acc:MGI:2444946]	chr8	+	1.71244	7.64478e-16
Ahcyl2	S-adenosylhomocysteine hydrolase-like 2 [Source:MGI Symbol;Acc:MGI:1921590]	chr6	+	1.71237	2.29769e-17
Ccs	copper chaperone for superoxide dismutase [Source:MGI Symbol;Acc:MGI:1333783]	chr19	-	1.7108	1.55167e-11
Fpgs	folylpolyglutamyl synthetase [Source:MGI Symbol;Acc:MGI:95576]	chr2	-	1.71067	1.41841e-07
Pag1	phosphoprotein associated with glycosphingolipid microdomains 1 [Source:MGI Symbol;Acc:MGI:2443160]	chr3	-	1.70849	1.74653e-14
Tmbim6	transmembrane BAX inhibitor motif containing 6 [Source:MGI Symbol;Acc:MGI:99682]	chr15	+	1.70839	3.07085e-17
Aspg	asparaginase homolog (S. cerevisiae) [Source:MGI Symbol;Acc:MGI:2144822]	chr12	+	1.70611	1.77585e-05
H2-Ke6	H2-K region expressed gene 6 [Source:MGI Symbol;Acc:MGI:95911]	chr17	-	1.70528	6.04492e-11
Fhit	fragile histidine triad gene [Source:MGI Symbol;Acc:MGI:1277947]	chr14	-	1.70522	5.6767e-07
0610040J01Rik	RIKEN cDNA 0610040J01 gene [Source:MGI Symbol;Acc:MGI:1923511]	chr5	+	1.70513	3.82393e-06
Wnt6	wingless-related MMTV integration site 6 [Source:MGI Symbol;Acc:MGI:98960]	chr1	+	1.70461	0.000472705
Dner	delta/notch-like EGF-related receptor [Source:MGI Symbol;Acc:MGI:2152889]	chr1	-	1.70442	6.47834e-15
Ptgs1	prostaglandin-endoperoxide synthase 1 [Source:MGI Symbol;Acc:MGI:97797]	chr2	+	1.70385	1.21674e-08
Clcc1	chloride channel CLIC-like 1 [Source:MGI Symbol;Acc:MGI:2385186]	chr3	+	1.70271	6.23531e-14
Sp1	trans-acting transcription factor 1 [Source:MGI Symbol;Acc:MGI:98372]	chr15	+	1.7026	3.55147e-13
Nt5dc1	5'-nucleotidase domain containing 1 [Source:MGI Symbol;Acc:MGI:2442446]	chr10	-	1.70222	3.40631e-06
Ralgds	ral guanine nucleotide dissociation stimulator [Source:MGI Symbol;Acc:MGI:107485]	chr2	+	1.70148	2.28593e-15
Ttll9	tubulin tyrosine ligase-like family, member 9 [Source:MGI Symbol;Acc:MGI:1913589]	chr2	+	1.70008	0.00975668
Nit2	nitrilase family, member 2 [Source:MGI Symbol;Acc:MGI:1261838]	chr16	-	1.69999	2.0773e-08
Ptprf	protein tyrosine phosphatase, receptor type, F [Source:MGI Symbol;Acc:MGI:102695]	chr4	-	1.69816	1.24512e-14
Usp6nl	USP6 N-terminal like [Source:MGI Symbol;Acc:MGI:2138893]	chr2	+	1.69457	9.378e-12
[truncated: 9,810 more rows]

## Sheet: StressIP vs StressINPUT
Gene	description	chromosome	strand	Stress.IP_vs_Stress.INPUT (Log2Foldchange)	p.value.adj.Stress.IP_vs_Stress.INPUT
Erv3	endogenous retroviral sequence 3 [Source:MGI Symbol;Acc:MGI:1919245]	chr2	-	5.7452	1.01208e-08
Gm17455	predicted gene, 17455 [Source:MGI Symbol;Acc:MGI:4937089]	chr10	+	5.31406	1.03654e-08
A2m	alpha-2-macroglobulin [Source:MGI Symbol;Acc:MGI:2449119]	chr6	+	5.24953	2.28698e-08
Ugt1a6a	UDP glucuronosyltransferase 1 family, polypeptide A6A [Source:MGI Symbol;Acc:MGI:2137698]	chr1	+	5.17434	2.22246e-08
Rtp1	receptor transporter protein 1 [Source:MGI Symbol;Acc:MGI:2685450]	chr16	+	5.12059	0.00126277
Gli2	GLI-Kruppel family member GLI2 [Source:MGI Symbol;Acc:MGI:95728]	chr1	-	5.11175	4.21613e-15
Mir568	microRNA 568 [Source:MGI Symbol;Acc:MGI:3718548]	chr16	+	5.09892	1.44667e-08
Slc2a10	solute carrier family 2 (facilitated glucose transporter), member 10 [Source:MGI Symbol;Acc:MGI:2156687]	chr2	+	5.08324	2.26702e-08
Fgf2	fibroblast growth factor 2 [Source:MGI Symbol;Acc:MGI:95516]	chr3	+	5.07698	1.69962e-07
Tcf7l1	transcription factor 7 like 1 (T cell specific, HMG box) [Source:MGI Symbol;Acc:MGI:1202876]	chr6	-	5.04741	4.06719e-08
Fsd2	fibronectin type III and SPRY domain containing 2 [Source:MGI Symbol;Acc:MGI:2444310]	chr7	-	4.99228	3.90566e-08
D630039A03Rik	RIKEN cDNA D630039A03 gene [Source:MGI Symbol;Acc:MGI:2442889]	chr4	-	4.97408	1.20619e-07
Serpinf2	serine (or cysteine) peptidase inhibitor, clade F, member 2 [Source:MGI Symbol;Acc:MGI:107173]	chr11	-	4.96144	4.71854e-08
Slc25a21	solute carrier family 25 (mitochondrial oxodicarboxylate carrier), member 21 [Source:MGI Symbol;Acc:MGI:2445059]	chr12	-	4.92985	3.1333e-08
Hpx	hemopexin [Source:MGI Symbol;Acc:MGI:105112]	chr7	-	4.8848	4.27218e-10
Spta1	spectrin alpha, erythrocytic 1 [Source:MGI Symbol;Acc:MGI:98385]	chr1	+	4.86565	1.74565e-07
Tead1	TEA domain family member 1 [Source:MGI Symbol;Acc:MGI:101876]	chr7	+	4.84626	5.12187e-15
Slc36a2	solute carrier family 36 (proton/amino acid symporter), member 2 [Source:MGI Symbol;Acc:MGI:1891430]	chr11	-	4.84242	3.95604e-08
Ackr4	atypical chemokine receptor 4 [Source:MGI Symbol;Acc:MGI:2181676]	chr9	-	4.83661	1.40687e-07
Celsr1	cadherin, EGF LAG seven-pass G-type receptor 1 (flamingo homolog, Drosophila) [Source:MGI Symbol;Acc:MGI:1100883]	chr15	-	4.81969	1.29185e-14
Dmp1	dentin matrix protein 1 [Source:MGI Symbol;Acc:MGI:94910]	chr5	+	4.78306	7.46457e-16
Gpr179	G protein-coupled receptor 179 [Source:MGI Symbol;Acc:MGI:2443409]	chr11	-	4.78051	6.08382e-07
Frem2	Fras1 related extracellular matrix protein 2 [Source:MGI Symbol;Acc:MGI:2444465]	chr3	-	4.76614	2.345e-14
Gli3	GLI-Kruppel family member GLI3 [Source:MGI Symbol;Acc:MGI:95729]	chr13	+	4.76339	4.95355e-19
Fgd6	FYVE, RhoGEF and PH domain containing 6 [Source:MGI Symbol;Acc:MGI:1261419]	chr10	+	4.76004	1.53613e-18
Arhgef16	Rho guanine nucleotide exchange factor (GEF) 16 [Source:MGI Symbol;Acc:MGI:2446219]	chr4	-	4.72702	1.54998e-07
Syt15	synaptotagmin XV [Source:MGI Symbol;Acc:MGI:2442166]	chr14	+	4.72553	5.75474e-07
Apol11b	apolipoprotein L 11b [Source:MGI Symbol;Acc:MGI:3036248]	chr15	-	4.7204	4.38138e-07
Prdx6b	peroxiredoxin 6B [Source:MGI Symbol;Acc:MGI:1336888]	chr2	+	4.70026	1.2331e-08
Acsm5	acyl-CoA synthetase medium-chain family member 5 [Source:MGI Symbol;Acc:MGI:2444086]	chr7	+	4.66408	1.35944e-06
Nphs1	nephrosis 1, nephrin [Source:MGI Symbol;Acc:MGI:1859637]	chr7	+	4.65664	4.93576e-14
Acsf2	acyl-CoA synthetase family member 2 [Source:MGI Symbol;Acc:MGI:2388287]	chr11	-	4.64774	4.54994e-16
Thbs4	thrombospondin 4 [Source:MGI Symbol;Acc:MGI:1101779]	chr13	-	4.62785	1.93226e-06
Rfx4	regulatory factor X, 4 (influences HLA class II expression) [Source:MGI Symbol;Acc:MGI:1918387]	chr10	+	4.6207	1.95545e-18
Tubb2a-ps2	NA	NA	NA	4.61157	1.84978e-11
Entpd2	ectonucleoside triphosphate diphosphohydrolase 2 [Source:MGI Symbol;Acc:MGI:1096863]	chr2	+	4.60749	8.8095e-13
Myoc	myocilin [Source:MGI Symbol;Acc:MGI:1202864]	chr1	+	4.60217	5.23318e-13
Creb3l4	cAMP responsive element binding protein 3-like 4 [Source:MGI Symbol;Acc:MGI:1916603]	chr3	-	4.59643	3.06371e-06
Rpe65	retinal pigment epithelium 65 [Source:MGI Symbol;Acc:MGI:98001]	chr3	+	4.58805	3.75321e-09
Echdc3	enoyl Coenzyme A hydratase domain containing 3 [Source:MGI Symbol;Acc:MGI:1915106]	chr2	-	4.57497	2.17388e-10
Tnfrsf22	tumor necrosis factor receptor superfamily, member 22 [Source:MGI Symbol;Acc:MGI:1930270]	chr7	-	4.56477	1.17326e-07
Ip6k3	inositol hexaphosphate kinase 3 [Source:MGI Symbol;Acc:MGI:3045325]	chr17	-	4.55395	1.14802e-07
Lgr6	leucine-rich repeat-containing G protein-coupled receptor 6 [Source:MGI Symbol;Acc:MGI:2441805]	chr1	-	4.54464	1.41538e-13
Rbm46	RNA binding motif protein 46 [Source:MGI Symbol;Acc:MGI:3645057]	chr3	-	4.54278	6.29102e-07
Tubb1	tubulin, beta 1 class VI [Source:MGI Symbol;Acc:MGI:107814]	chr2	+	4.53771	3.1428e-06
Kcnj10	potassium inwardly-rectifying channel, subfamily J, member 10 [Source:MGI Symbol;Acc:MGI:1194504]	chr1	+	4.53682	1.13787e-14
Synpo2	synaptopodin 2 [Source:MGI Symbol;Acc:MGI:2153070]	chr3	-	4.52912	3.10652e-09
Grifin	galectin-related inter-fiber protein [Source:MGI Symbol;Acc:MGI:1925248]	chr5	-	4.52602	2.5561e-07
Arhgef26	Rho guanine nucleotide exchange factor (GEF) 26 [Source:MGI Symbol;Acc:MGI:1918053]	chr3	+	4.52559	1.76449e-16
Arhgef19	Rho guanine nucleotide exchange factor (GEF) 19 [Source:MGI Symbol;Acc:MGI:1925912]	chr4	+	4.52086	5.3815e-17
Tmem52	transmembrane protein 52 [Source:MGI Symbol;Acc:MGI:1916921]	chr4	+	4.51797	4.69662e-06
Slc4a1	solute carrier family 4 (anion exchanger), member 1 [Source:MGI Symbol;Acc:MGI:109393]	chr11	-	4.50899	1.11468e-05
Hdc	histidine decarboxylase [Source:MGI Symbol;Acc:MGI:96062]	chr2	-	4.50605	8.70059e-11
Cml3	camello-like 3 [Source:MGI Symbol;Acc:MGI:2136449]	chr6	-	4.49809	1.49549e-09
Dlk1	delta-like 1 homolog (Drosophila) [Source:MGI Symbol;Acc:MGI:94900]	chr12	+	4.49457	0.000332421
Lrrc9	leucine rich repeat containing 9 [Source:MGI Symbol;Acc:MGI:1925507]	chr12	+	4.48559	1.25677e-11
Egfl6	EGF-like-domain, multiple 6 [Source:MGI Symbol;Acc:MGI:1858599]	chrX	-	4.48499	2.32391e-12
Prss50	protease, serine, 50 [Source:MGI Symbol;Acc:MGI:2447303]	chr9	+	4.48495	3.43398e-07
Heph	hephaestin [Source:MGI Symbol;Acc:MGI:1332240]	chrX	+	4.468	4.52259e-15
Bdh2	3-hydroxybutyrate dehydrogenase, type 2 [Source:MGI Symbol;Acc:MGI:1917022]	chr3	+	4.45723	5.36493e-08
4932443I19Rik	RIKEN cDNA 4932443I19 gene [Source:MGI Symbol;Acc:MGI:2685952]	chr8	+	4.44165	7.67699e-08
Sox9	SRY-box containing gene 9 [Source:MGI Symbol;Acc:MGI:98371]	chr11	+	4.44123	1.61105e-17
Hsf3	heat shock transcription factor 3 [Source:MGI Symbol;Acc:MGI:3045337]	chrX	-	4.43544	7.05136e-07
E330013P04Rik	RIKEN cDNA E330013P04 gene [Source:MGI Symbol;Acc:MGI:2147732]	chr19	+	4.41496	6.69939e-07
Plxnb1	plexin B1 [Source:MGI Symbol;Acc:MGI:2154238]	chr9	+	4.40655	9.11972e-20
Tlr3	toll-like receptor 3 [Source:MGI Symbol;Acc:MGI:2156367]	chr8	-	4.40603	6.24304e-19
Slc5a8	solute carrier family 5 (iodide transporter), member 8 [Source:MGI Symbol;Acc:MGI:2384916]	chr10	+	4.39552	2.88039e-07
Sfrp5	secreted frizzled-related sequence protein 5 [Source:MGI Symbol;Acc:MGI:1860298]	chr19	-	4.39002	1.07833e-06
Spata17	spermatogenesis associated 17 [Source:MGI Symbol;Acc:MGI:1921967]	chr1	-	4.37612	4.20678e-08
Lpin3	lipin 3 [Source:MGI Symbol;Acc:MGI:1891342]	chr2	+	4.37381	1.06177e-10
Pm20d1	peptidase M20 domain containing 1 [Source:MGI Symbol;Acc:MGI:2442939]	chr1	+	4.3725	2.28344e-10
Apoc1	apolipoprotein C-I [Source:MGI Symbol;Acc:MGI:88053]	chr7	-	4.3676	3.50049e-06
Bbox1	butyrobetaine (gamma), 2-oxoglutarate dioxygenase 1 (gamma-butyrobetaine hydroxylase) [Source:MGI Symbol;Acc:MGI:1891372]	chr2	-	4.36451	3.8061e-09
Kctd14	potassium channel tetramerisation domain containing 14 [Source:MGI Symbol;Acc:MGI:1289222]	chr7	+	4.36138	1.48058e-12
Aass	aminoadipate-semialdehyde synthase [Source:MGI Symbol;Acc:MGI:1353573]	chr6	-	4.35929	2.93472e-15
Aqp9	aquaporin 9 [Source:MGI Symbol;Acc:MGI:1891066]	chr9	-	4.35901	7.70567e-11
Slc26a5	solute carrier family 26, member 5 [Source:MGI Symbol;Acc:MGI:1933154]	chr5	-	4.35218	7.01753e-06
Cyp4f14	cytochrome P450, family 4, subfamily f, polypeptide 14 [Source:MGI Symbol;Acc:MGI:1927669]	chr17	-	4.34687	3.51039e-17
Upp1	uridine phosphorylase 1 [Source:MGI Symbol;Acc:MGI:1097668]	chr11	+	4.34622	6.41775e-13
Ccdc8	coiled-coil domain containing 8 [Source:MGI Symbol;Acc:MGI:3612184]	chr7	+	4.34462	1.11869e-13
Aadat	aminoadipate aminotransferase [Source:MGI Symbol;Acc:MGI:1345167]	chr8	+	4.3388	7.45223e-08
Tex11	testis expressed gene 11 [Source:MGI Symbol;Acc:MGI:1933237]	chrX	-	4.33726	2.73163e-05
Slc14a1	solute carrier family 14 (urea transporter), member 1 [Source:MGI Symbol;Acc:MGI:1351654]	chr18	-	4.33543	1.29635e-16
Exoc3l4	exocyst complex component 3-like 4 [Source:MGI Symbol;Acc:MGI:1921363]	chr12	+	4.3297	2.96912e-09
Aqp2	aquaporin 2 [Source:MGI Symbol;Acc:MGI:1096865]	chr15	+	4.32116	2.60689e-08
Papss2	3'-phosphoadenosine 5'-phosphosulfate synthase 2 [Source:MGI Symbol;Acc:MGI:1330223]	chr19	+	4.31777	4.17505e-17
Megf10	multiple EGF-like-domains 10 [Source:MGI Symbol;Acc:MGI:2685177]	chr18	+	4.31374	5.56771e-20
Naprt1	nicotinate phosphoribosyltransferase domain containing 1 [Source:MGI Symbol;Acc:MGI:2442664]	chr15	-	4.30252	9.78154e-12
Cybrd1	cytochrome b reductase 1 [Source:MGI Symbol;Acc:MGI:2654575]	chr2	+	4.30195	8.10588e-08
A330048O09Rik	RIKEN cDNA A330048O09 gene [Source:MGI Symbol;Acc:MGI:2443792]	chr13	-	4.30118	2.6079e-08
Elf5	E74-like factor 5 [Source:MGI Symbol;Acc:MGI:1335079]	chr2	+	4.28938	9.09021e-08
Spata3	spermatogenesis associated 3 [Source:MGI Symbol;Acc:MGI:1917310]	chr1	+	4.28454	1.42807e-07
Nat1	N-acetyl transferase 1 [Source:MGI Symbol;Acc:MGI:97279]	chr8	+	4.28165	1.14647e-12
Ston2	stonin 2 [Source:MGI Symbol;Acc:MGI:1918272]	chr12	-	4.28082	1.80644e-15
Notch1	notch 1 [Source:MGI Symbol;Acc:MGI:97363]	chr2	-	4.27889	3.91446e-17
4930550C14Rik	RIKEN cDNA 4930550C14 gene [Source:MGI Symbol;Acc:MGI:1922561]	chr9	+	4.2772	2.53131e-06
Rnase1	ribonuclease, RNase A family, 1 (pancreatic) [Source:MGI Symbol;Acc:MGI:97919]	chr14	-	4.26467	3.32347e-08
Atp1b2	ATPase, Na+/K+ transporting, beta 2 polypeptide [Source:MGI Symbol;Acc:MGI:88109]	chr11	-	4.25424	1.31118e-18
5930403L14Rik	NA	NA	NA	4.25119	1.09073e-16
4933427I22Rik	RIKEN cDNA 4933427I22 gene [Source:MGI Symbol;Acc:MGI:1918485]	chr4	-	4.24167	2.29492e-06
Cbs	cystathionine beta-synthase [Source:MGI Symbol;Acc:MGI:88285]	chr17	-	4.23184	9.97601e-18
Egfr	epidermal growth factor receptor [Source:MGI Symbol;Acc:MGI:95294]	chr11	+	4.23122	2.97089e-19
Tfcp2l1	transcription factor CP2-like 1 [Source:MGI Symbol;Acc:MGI:2444691]	chr1	+	4.23118	4.28367e-16
Fam181a	family with sequence similarity 181, member A [Source:MGI Symbol;Acc:MGI:3647570]	chr12	+	4.22259	1.88086e-07
Gm973	predicted gene 973 [Source:MGI Symbol;Acc:MGI:2685819]	chr1	+	4.219	1.83445e-15
Nr2e1	nuclear receptor subfamily 2, group E, member 1 [Source:MGI Symbol;Acc:MGI:1100526]	chr10	-	4.20487	3.12822e-16
Lhcgr	luteinizing hormone/choriogonadotropin receptor [Source:MGI Symbol;Acc:MGI:96783]	chr17	-	4.20394	3.76148e-05
A730036I17Rik	RIKEN cDNA A730036I17 gene [Source:MGI Symbol;Acc:MGI:3041182]	chr2	+	4.20039	9.49735e-09
Tcf7l2	transcription factor 7 like 2, T cell specific, HMG box [Source:MGI Symbol;Acc:MGI:1202879]	chr19	+	4.19753	1.85428e-11
BC026585	NA	NA	NA	4.19642	1.63502e-14
Gldc	glycine decarboxylase [Source:MGI Symbol;Acc:MGI:1341155]	chr19	-	4.1947	7.83507e-20
Pcdhgc3	NA	NA	NA	4.19274	5.32665e-21
Bcas1os2	NA	NA	NA	4.18319	1.15385e-07
Btbd17	BTB (POZ) domain containing 17 [Source:MGI Symbol;Acc:MGI:1919264]	chr11	-	4.17772	1.72704e-17
Klri1	killer cell lectin-like receptor family I member 1 [Source:MGI Symbol;Acc:MGI:3530275]	chr6	-	4.17579	2.83814e-06
Apoc3	apolipoprotein C-III [Source:MGI Symbol;Acc:MGI:88055]	chr9	-	4.17238	4.23482e-06
Cpt1a	carnitine palmitoyltransferase 1a, liver [Source:MGI Symbol;Acc:MGI:1098296]	chr19	+	4.1703	7.17959e-20
Ednra	endothelin receptor type A [Source:MGI Symbol;Acc:MGI:105923]	chr8	-	4.17014	1.40176e-08
Kcnn3	potassium intermediate/small conductance calcium-activated channel, subfamily N, member 3 [Source:MGI Symbol;Acc:MGI:2153183]	chr3	+	4.16597	1.98132e-18
Nphs1os	nephrosis 1 homolog, nephrin, opposite strand [Source:MGI Symbol;Acc:MGI:2675468]	chr7	-	4.16143	3.10741e-07
1700123L14Rik	RIKEN cDNA 1700123L14 gene [Source:MGI Symbol;Acc:MGI:1925732]	chr6	-	4.15701	3.32759e-07
Folh1	folate hydrolase 1 [Source:MGI Symbol;Acc:MGI:1858193]	chr7	-	4.1547	5.51321e-15
Cth	cystathionase (cystathionine gamma-lyase) [Source:MGI Symbol;Acc:MGI:1339968]	chr3	-	4.14881	9.41766e-13
Nup62cl	nucleoporin 62 C-terminal like [Source:MGI Symbol;Acc:MGI:2685565]	chrX	-	4.14688	4.69777e-06
Parp4	poly (ADP-ribose) polymerase family, member 4 [Source:MGI Symbol;Acc:MGI:2685589]	chr14	+	4.14676	5.13664e-11
Trp53cor1	tumor protein p53 pathway corepressor 1 [Source:MGI Symbol;Acc:MGI:3801771]	chr17	-	4.14528	2.38779e-06
Tshr	thyroid stimulating hormone receptor [Source:MGI Symbol;Acc:MGI:98849]	chr12	+	4.14355	2.15778e-07
D630003M21Rik	RIKEN cDNA D630003M21 gene [Source:MGI Symbol;Acc:MGI:3606579]	chr2	-	4.13971	7.04505e-14
Sdsl	serine dehydratase-like [Source:MGI Symbol;Acc:MGI:2182607]	chr5	-	4.13651	1.40262e-10
Etnppl	ethanolamine phosphate phospholyase [Source:MGI Symbol;Acc:MGI:1919010]	chr3	+	4.13269	6.19607e-14
Fkbp10	FK506 binding protein 10 [Source:MGI Symbol;Acc:MGI:104769]	chr11	+	4.13244	4.16108e-14
Lrrc14b	leucine rich repeat containing 14B [Source:MGI Symbol;Acc:MGI:2145269]	chr13	-	4.1261	8.60457e-07
Lrp4	low density lipoprotein receptor-related protein 4 [Source:MGI Symbol;Acc:MGI:2442252]	chr2	+	4.12063	1.05463e-19
Epx	eosinophil peroxidase [Source:MGI Symbol;Acc:MGI:107569]	chr11	-	4.1198	1.15428e-06
Gareml	GRB2 associated, regulator of MAPK1-like [Source:MGI Symbol;Acc:MGI:2685290]	chr5	+	4.11931	3.47531e-16
Prdm16	PR domain containing 16 [Source:MGI Symbol;Acc:MGI:1917923]	chr4	-	4.11265	1.74195e-17
Iyd	iodotyrosine deiodinase [Source:MGI Symbol;Acc:MGI:1917587]	chr10	+	4.10233	1.44073e-06
Pygm	muscle glycogen phosphorylase [Source:MGI Symbol;Acc:MGI:97830]	chr19	+	4.09791	9.76019e-20
Fam83b	family with sequence similarity 83, member B [Source:MGI Symbol;Acc:MGI:2685362]	chr9	-	4.09628	1.75484e-06
Zbtb20	zinc finger and BTB domain containing 20 [Source:MGI Symbol;Acc:MGI:1929213]	chr16	+	4.08919	2.82729e-19
Itih3	inter-alpha trypsin inhibitor, heavy chain 3 [Source:MGI Symbol;Acc:MGI:96620]	chr14	-	4.08875	4.85122e-19
Hyal1	hyaluronoglucosaminidase 1 [Source:MGI Symbol;Acc:MGI:96298]	chr9	+	4.08058	8.33107e-16
Chrdl1	chordin-like 1 [Source:MGI Symbol;Acc:MGI:1933172]	chrX	-	4.07543	1.90949e-18
Sall3	sal-like 3 (Drosophila) [Source:MGI Symbol;Acc:MGI:109295]	chr18	-	4.07483	1.0263e-14
Ptprz1	protein tyrosine phosphatase, receptor type Z, polypeptide 1 [Source:MGI Symbol;Acc:MGI:97816]	chr6	+	4.06153	1.45045e-20
Olfr288	olfactory receptor 288 [Source:MGI Symbol;Acc:MGI:3030122]	chr15	-	4.05502	4.23634e-07
Cdh19	cadherin 19, type 2 [Source:MGI Symbol;Acc:MGI:3588198]	chr1	-	4.05233	2.84387e-15
4921530L21Rik	RIKEN cDNA 4921530L21 gene [Source:MGI Symbol;Acc:MGI:1913982]	chr14	+	4.05198	1.82503e-06
Nhsl1	NHS-like 1 [Source:MGI Symbol;Acc:MGI:106390]	chr10	+	4.0516	5.21651e-18
Tnc	tenascin C [Source:MGI Symbol;Acc:MGI:101922]	chr4	-	4.05089	1.10772e-14
AI464131	expressed sequence AI464131 [Source:MGI Symbol;Acc:MGI:2140300]	chr4	-	4.05014	5.32665e-21
Ggt6	gamma-glutamyltransferase 6 [Source:MGI Symbol;Acc:MGI:1918772]	chr11	+	4.04188	9.19668e-06
Cml5	camello-like 5 [Source:MGI Symbol;Acc:MGI:1916299]	chr6	-	4.04099	1.41013e-07
Car5b	carbonic anhydrase 5b, mitochondrial [Source:MGI Symbol;Acc:MGI:1926249]	chrX	-	4.04077	4.97394e-15
Acot11	acyl-CoA thioesterase 11 [Source:MGI Symbol;Acc:MGI:1913736]	chr4	-	4.03642	9.2975e-21
Slc7a2	solute carrier family 7 (cationic amino acid transporter, y+ system), member 2 [Source:MGI Symbol;Acc:MGI:99828]	chr8	+	4.03331	1.38748e-17
Mgst1	microsomal glutathione S-transferase 1 [Source:MGI Symbol;Acc:MGI:1913850]	chr6	+	4.03285	2.73891e-12
Amot	angiomotin [Source:MGI Symbol;Acc:MGI:108440]	chrX	-	4.02703	4.23171e-19
Gm11992	predicted gene 11992 [Source:MGI Symbol;Acc:MGI:3651127]	chr11	+	4.02198	1.1271e-08
Slc39a12	solute carrier family 39 (zinc transporter), member 12 [Source:MGI Symbol;Acc:MGI:2139274]	chr2	+	4.02185	4.0913e-20
Steap3	STEAP family member 3 [Source:MGI Symbol;Acc:MGI:1915678]	chr1	-	4.02154	6.26349e-13
Glb1l2	galactosidase, beta 1-like 2 [Source:MGI Symbol;Acc:MGI:2388283]	chr9	-	4.01792	1.17445e-06
3110099E03Rik	RIKEN cDNA 3110099E03 gene [Source:MGI Symbol;Acc:MGI:1925761]	chr2	-	4.01757	3.18883e-09
Gpc2	glypican 2 (cerebroglycan) [Source:MGI Symbol;Acc:MGI:1919201]	chr5	-	4.01608	2.45354e-11
Aldh1a7	aldehyde dehydrogenase family 1, subfamily A7 [Source:MGI Symbol;Acc:MGI:1347050]	chr19	-	4.01571	1.14123e-06
Rdh5	retinol dehydrogenase 5 [Source:MGI Symbol;Acc:MGI:1201412]	chr10	-	4.01311	1.45739e-10
Trim29	tripartite motif-containing 29 [Source:MGI Symbol;Acc:MGI:1919419]	chr9	+	4.00623	7.79613e-07
2610034M16Rik	RIKEN cDNA 2610034M16 gene [Source:MGI Symbol;Acc:MGI:1916489]	chr17	-	4.00516	3.19189e-14
Nat8	N-acetyltransferase 8 (GCN5-related, putative) [Source:MGI Symbol;Acc:MGI:1915646]	chr6	-	4.00446	2.98014e-09
Mmp28	matrix metallopeptidase 28 (epilysin) [Source:MGI Symbol;Acc:MGI:2153062]	chr11	-	4.00275	2.0387e-12
Cxcl5	chemokine (C-X-C motif) ligand 5 [Source:MGI Symbol;Acc:MGI:1096868]	chr5	+	4.00271	6.96115e-06
Pdk4	pyruvate dehydrogenase kinase, isoenzyme 4 [Source:MGI Symbol;Acc:MGI:1351481]	chr6	-	3.99928	4.69432e-18
C4b	complement component 4B (Chido blood group) [Source:MGI Symbol;Acc:MGI:88228]	chr17	-	3.99823	1.27085e-13
Selenbp1	selenium binding protein 1 [Source:MGI Symbol;Acc:MGI:96825]	chr3	+	3.99518	2.3483e-14
Acads	acyl-Coenzyme A dehydrogenase, short chain [Source:MGI Symbol;Acc:MGI:87868]	chr5	-	3.98659	1.3055e-13
Plcb3	phospholipase C, beta 3 [Source:MGI Symbol;Acc:MGI:104778]	chr19	-	3.98546	1.64681e-19
Dspp	dentin sialophosphoprotein [Source:MGI Symbol;Acc:MGI:109172]	chr5	+	3.98386	4.41985e-07
Slc4a4	solute carrier family 4 (anion exchanger), member 4 [Source:MGI Symbol;Acc:MGI:1927555]	chr5	+	3.98218	5.32665e-21
Phkg1	phosphorylase kinase gamma 1 [Source:MGI Symbol;Acc:MGI:97579]	chr5	-	3.98125	1.45713e-18
Pnp2	purine-nucleoside phosphorylase 2 [Source:MGI Symbol;Acc:MGI:3712328]	chr14	+	3.97825	5.36185e-07
Cldn19	claudin 19 [Source:MGI Symbol;Acc:MGI:3033992]	chr4	+	3.97762	7.55073e-07
Fmo5	flavin containing monooxygenase 5 [Source:MGI Symbol;Acc:MGI:1310004]	chr3	+	3.97607	5.23882e-13
Myo10	myosin X [Source:MGI Symbol;Acc:MGI:107716]	chr15	+	3.97288	2.29981e-19
Slc22a18	solute carrier family 22 (organic cation transporter), member 18 [Source:MGI Symbol;Acc:MGI:1336884]	chr7	+	3.97055	4.65654e-07
Sctr	secretin receptor [Source:MGI Symbol;Acc:MGI:2441720]	chr1	+	3.96911	3.27623e-07
Epas1	endothelial PAS domain protein 1 [Source:MGI Symbol;Acc:MGI:109169]	chr17	+	3.96779	7.17959e-20
Chp2	calcineurin-like EF hand protein 2 [Source:MGI Symbol;Acc:MGI:1917511]	chr7	+	3.96764	5.07133e-10
Paqr6	progestin and adipoQ receptor family member VI [Source:MGI Symbol;Acc:MGI:1916207]	chr3	+	3.96349	6.23837e-08
Prss43	protease, serine, 43 [Source:MGI Symbol;Acc:MGI:2684822]	chr9	+	3.95993	5.41947e-06
Kirrel2	kin of IRRE like 2 (Drosophila) [Source:MGI Symbol;Acc:MGI:2442334]	chr7	-	3.9544	2.16127e-14
C030018K13Rik	NA	NA	NA	3.95406	6.94309e-13
Phgdh	3-phosphoglycerate dehydrogenase [Source:MGI Symbol;Acc:MGI:1355330]	chr3	-	3.95379	2.57331e-15
Sugct	NA	NA	NA	3.95273	6.45664e-12
Lrat	lecithin-retinol acyltransferase (phosphatidylcholine-retinol-O-acyltransferase) [Source:MGI Symbol;Acc:MGI:1891259]	chr3	-	3.94842	1.38176e-06
Tmem82	transmembrane protein 82 [Source:MGI Symbol;Acc:MGI:2384869]	chr4	-	3.94754	4.09843e-05
Pcsk6	proprotein convertase subtilisin/kexin type 6 [Source:MGI Symbol;Acc:MGI:102897]	chr7	+	3.9444	1.28083e-16
Cpt2	carnitine palmitoyltransferase 2 [Source:MGI Symbol;Acc:MGI:109176]	chr4	-	3.94341	6.89811e-15
Cideb	cell death-inducing DNA fragmentation factor, alpha subunit-like effector B [Source:MGI Symbol;Acc:MGI:1270844]	chr14	-	3.94198	1.84387e-14
1700003F12Rik	RIKEN cDNA 1700003F12 gene [Source:MGI Symbol;Acc:MGI:1922730]	chr2	+	3.93949	5.95124e-07
Ccdc121	coiled-coil domain containing 121 [Source:MGI Symbol;Acc:MGI:2685601]	chr1	-	3.93928	1.26176e-06
Palld	palladin, cytoskeletal associated protein [Source:MGI Symbol;Acc:MGI:1919583]	chr8	-	3.93875	1.17077e-13
Tst	thiosulfate sulfurtransferase, mitochondrial [Source:MGI Symbol;Acc:MGI:98852]	chr15	-	3.93752	5.96935e-15
Plcd4	phospholipase C, delta 4 [Source:MGI Symbol;Acc:MGI:107469]	chr1	+	3.93469	3.66688e-19
Cyp2d22	cytochrome P450, family 2, subfamily d, polypeptide 22 [Source:MGI Symbol;Acc:MGI:1929474]	chr15	-	3.93468	1.4092e-18
Gabrg1	gamma-aminobutyric acid (GABA) A receptor, subunit gamma 1 [Source:MGI Symbol;Acc:MGI:103156]	chr5	-	3.93454	2.10499e-19
Gm20597	NA	NA	NA	3.93412	2.75572e-07
Slc7a10	solute carrier family 7 (cationic amino acid transporter, y+ system), member 10 [Source:MGI Symbol;Acc:MGI:1858261]	chr7	+	3.93242	4.51662e-19
Adora2b	adenosine A2b receptor [Source:MGI Symbol;Acc:MGI:99403]	chr11	+	3.92958	2.39857e-11
Gpr56	G protein-coupled receptor 56 [Source:MGI Symbol;Acc:MGI:1340051]	chr8	+	3.92941	3.41619e-16
Gpc5	glypican 5 [Source:MGI Symbol;Acc:MGI:1194894]	chr14	+	3.92287	1.31016e-18
Slc15a2	solute carrier family 15 (H+/peptide transporter), member 2 [Source:MGI Symbol;Acc:MGI:1890457]	chr16	-	3.92232	3.38814e-19
Klhdc7a	kelch domain containing 7A [Source:MGI Symbol;Acc:MGI:2444612]	chr4	-	3.91701	1.23035e-17
Ddo	D-aspartate oxidase [Source:MGI Symbol;Acc:MGI:1925528]	chr10	+	3.91641	1.02069e-12
Aox1	aldehyde oxidase 1 [Source:MGI Symbol;Acc:MGI:88035]	chr1	+	3.91531	8.24943e-14
Sbk2	SH3-binding domain kinase family, member 2 [Source:MGI Symbol;Acc:MGI:2685925]	chr7	-	3.91251	0.00011341
Prex2	phosphatidylinositol-3,4,5-trisphosphate-dependent Rac exchange factor 2 [Source:MGI Symbol;Acc:MGI:1923385]	chr1	+	3.91134	1.27905e-19
A930001A20Rik	RIKEN cDNA A930001A20 gene [Source:MGI Symbol;Acc:MGI:1924377]	chr3	+	3.91125	6.92566e-06
Ucp3	uncoupling protein 3 (mitochondrial, proton carrier) [Source:MGI Symbol;Acc:MGI:1099787]	chr7	+	3.90985	8.77118e-15
Gm15787	predicted gene 15787 [Source:MGI Symbol;Acc:MGI:3783229]	chr5	-	3.90642	4.18075e-07
Cyp4f15	cytochrome P450, family 4, subfamily f, polypeptide 15 [Source:MGI Symbol;Acc:MGI:2146921]	chr17	+	3.90234	5.03941e-14
Cyp2j9	cytochrome P450, family 2, subfamily j, polypeptide 9 [Source:MGI Symbol;Acc:MGI:1921769]	chr4	-	3.89842	1.44842e-19
Itpr2	inositol 1,4,5-triphosphate receptor 2 [Source:MGI Symbol;Acc:MGI:99418]	chr6	-	3.89478	2.29981e-19
Gm4477	predicted gene 4477 [Source:MGI Symbol;Acc:MGI:3782661]	chr6	-	3.89365	6.65747e-05
Slc13a5	solute carrier family 13 (sodium-dependent citrate transporter), member 5 [Source:MGI Symbol;Acc:MGI:3037150]	chr11	-	3.8908	5.50053e-16
Nxnl1	nucleoredoxin-like 1 [Source:MGI Symbol;Acc:MGI:1924446]	chr8	-	3.88905	6.95575e-06
Cyp4f17	cytochrome P450, family 4, subfamily f, polypeptide 17 [Source:MGI Symbol;Acc:MGI:3646233]	chr17	+	3.88851	4.09275e-12
Ephx2	epoxide hydrolase 2, cytoplasmic [Source:MGI Symbol;Acc:MGI:99500]	chr14	-	3.88798	1.48801e-17
Pla2g7	phospholipase A2, group VII (platelet-activating factor acetylhydrolase, plasma) [Source:MGI Symbol;Acc:MGI:1351327]	chr17	+	3.88721	8.82018e-21
Axl	AXL receptor tyrosine kinase [Source:MGI Symbol;Acc:MGI:1347244]	chr7	-	3.88506	9.17691e-21
Tubb2b	tubulin, beta 2B class IIB [Source:MGI Symbol;Acc:MGI:1920960]	chr13	-	3.88342	2.50384e-19
Acat3	acetyl-Coenzyme A acetyltransferase 3 [Source:MGI Symbol;Acc:MGI:109182]	chr17	-	3.88335	3.15133e-15
Ermap	erythroblast membrane-associated protein [Source:MGI Symbol;Acc:MGI:1349816]	chr4	-	3.88206	6.73741e-08
Nwd1	NACHT and WD repeat domain containing 1 [Source:MGI Symbol;Acc:MGI:2442268]	chr8	+	3.8813	1.83851e-19
Lrrc2	leucine rich repeat containing 2 [Source:MGI Symbol;Acc:MGI:1921499]	chr9	+	3.88068	4.99236e-10
Mcc	mutated in colorectal cancers [Source:MGI Symbol;Acc:MGI:96930]	chr18	-	3.88025	2.10499e-19
Maml2	mastermind like 2 (Drosophila) [Source:MGI Symbol;Acc:MGI:2389460]	chr9	+	3.87806	1.49811e-16
Acadl	acyl-Coenzyme A dehydrogenase, long-chain [Source:MGI Symbol;Acc:MGI:87866]	chr1	-	3.87801	6.77451e-18
Prkd1	protein kinase D1 [Source:MGI Symbol;Acc:MGI:99879]	chr12	-	3.87726	1.27611e-18
Vcam1	vascular cell adhesion molecule 1 [Source:MGI Symbol;Acc:MGI:98926]	chr3	-	3.87464	1.89993e-18
Pld2	phospholipase D2 [Source:MGI Symbol;Acc:MGI:892877]	chr11	+	3.87165	5.52322e-19
Serhl	serine hydrolase-like [Source:MGI Symbol;Acc:MGI:1890404]	chr15	+	3.87088	1.22598e-13
Mettl11b	methyltransferase like 11B [Source:MGI Symbol;Acc:MGI:2685053]	chr1	-	3.8691	1.28161e-09
Agmo	alkylglycerol monooxygenase [Source:MGI Symbol;Acc:MGI:2442495]	chr12	+	3.86861	1.48176e-16
Dock1	dedicator of cytokinesis 1 [Source:MGI Symbol;Acc:MGI:2429765]	chr7	+	3.86576	5.16874e-21
Loxl3	lysyl oxidase-like 3 [Source:MGI Symbol;Acc:MGI:1337004]	chr6	+	3.86467	5.37625e-14
Gli1	GLI-Kruppel family member GLI1 [Source:MGI Symbol;Acc:MGI:95727]	chr10	-	3.86268	4.28801e-09
Gm7694	predicted gene 7694 [Source:MGI Symbol;Acc:MGI:3649135]	chr1	-	3.86055	1.32475e-10
Ltbp1	latent transforming growth factor beta binding protein 1 [Source:MGI Symbol;Acc:MGI:109151]	chr17	+	3.86052	6.18331e-18
Lpp	LIM domain containing preferred translocation partner in lipoma [Source:MGI Symbol;Acc:MGI:2441849]	chr16	+	3.85343	9.87166e-17
Pdlim4	PDZ and LIM domain 4 [Source:MGI Symbol;Acc:MGI:1353470]	chr11	-	3.85155	4.97494e-14
Dmrta2	doublesex and mab-3 related transcription factor like family A2 [Source:MGI Symbol;Acc:MGI:2653629]	chr4	+	3.84829	4.19056e-13
Rarres1	retinoic acid receptor responder (tazarotene induced) 1 [Source:MGI Symbol;Acc:MGI:1924461]	chr3	-	3.84726	5.62256e-06
Lpar4	lysophosphatidic acid receptor 4 [Source:MGI Symbol;Acc:MGI:1925384]	chrX	+	3.84648	5.69439e-08
Plbd1	phospholipase B domain containing 1 [Source:MGI Symbol;Acc:MGI:1914107]	chr6	-	3.84611	8.27915e-06
Ropn1l	ropporin 1-like [Source:MGI Symbol;Acc:MGI:2182357]	chr15	-	3.84536	1.86689e-06
Fam69c	family with sequence similarity 69, member C [Source:MGI Symbol;Acc:MGI:3041188]	chr18	+	3.84465	8.03454e-14
Maob	monoamine oxidase B [Source:MGI Symbol;Acc:MGI:96916]	chrX	-	3.84234	9.77265e-19
Kctd12b	potassium channel tetramerisation domain containing 12b [Source:MGI Symbol;Acc:MGI:2444667]	chrX	-	3.84162	4.00216e-13
Kcne1l	potassium voltage-gated channel, Isk-related family, member 1-like, pseudogene [Source:MGI Symbol;Acc:MGI:1913490]	chrX	-	3.84149	2.04069e-12
Rapgef3	Rap guanine nucleotide exchange factor (GEF) 3 [Source:MGI Symbol;Acc:MGI:2441741]	chr15	-	3.83971	1.0673e-18
Gpc6	glypican 6 [Source:MGI Symbol;Acc:MGI:1346322]	chr14	+	3.83825	5.7354e-17
Foxo1	forkhead box O1 [Source:MGI Symbol;Acc:MGI:1890077]	chr3	+	3.83425	2.32364e-14
Gstt3	glutathione S-transferase, theta 3 [Source:MGI Symbol;Acc:MGI:2143526]	chr10	-	3.8317	2.84013e-11
P2ry2	purinergic receptor P2Y, G-protein coupled 2 [Source:MGI Symbol;Acc:MGI:105107]	chr7	-	3.83129	1.39023e-05
Ppara	peroxisome proliferator activated receptor alpha [Source:MGI Symbol;Acc:MGI:104740]	chr15	+	3.8305	9.85098e-16
Slc38a3	solute carrier family 38, member 3 [Source:MGI Symbol;Acc:MGI:1923507]	chr9	-	3.82736	2.24722e-19
Gem	GTP binding protein (gene overexpressed in skeletal muscle) [Source:MGI Symbol;Acc:MGI:99844]	chr4	+	3.82527	4.10061e-12
Plin2	perilipin 2 [Source:MGI Symbol;Acc:MGI:87920]	chr4	-	3.8244	2.21383e-14
Slc6a11	solute carrier family 6 (neurotransmitter transporter, GABA), member 11 [Source:MGI Symbol;Acc:MGI:95630]	chr6	+	3.82393	2.40808e-20
Tril	TLR4 interactor with leucine-rich repeats [Source:MGI Symbol;Acc:MGI:1914123]	chr6	-	3.82316	9.76019e-20
Ptpn13	protein tyrosine phosphatase, non-receptor type 13 [Source:MGI Symbol;Acc:MGI:103293]	chr5	+	3.82214	2.10499e-19
2310022B05Rik	RIKEN cDNA 2310022B05 gene [Source:MGI Symbol;Acc:MGI:1916801]	chr8	-	3.82003	3.19471e-15
Lingo4	leucine rich repeat and Ig domain containing 4 [Source:MGI Symbol;Acc:MGI:2444651]	chr3	+	3.81909	1.855e-09
Gm11128	predicted gene 11128 [Source:MGI Symbol;Acc:MGI:3779382]	chr6	-	3.81891	8.49206e-06
Fzd2	frizzled homolog 2 (Drosophila) [Source:MGI Symbol;Acc:MGI:1888513]	chr11	+	3.81855	6.76949e-13
Cml2	camello-like 2 [Source:MGI Symbol;Acc:MGI:2136446]	chr6	-	3.8153	7.60421e-07
Gpld1	glycosylphosphatidylinositol specific phospholipase D1 [Source:MGI Symbol;Acc:MGI:106604]	chr13	+	3.81181	6.62797e-19
Tmem176a	transmembrane protein 176A [Source:MGI Symbol;Acc:MGI:1913308]	chr6	+	3.81035	4.51785e-16
Lcat	lecithin cholesterol acyltransferase [Source:MGI Symbol;Acc:MGI:96755]	chr8	-	3.80954	1.28322e-18
Slc12a4	solute carrier family 12, member 4 [Source:MGI Symbol;Acc:MGI:1309465]	chr8	-	3.80825	7.38349e-19
1700112E06Rik	RIKEN cDNA 1700112E06 gene [Source:MGI Symbol;Acc:MGI:1923883]	chr14	+	3.80745	2.83443e-07
Prodh	proline dehydrogenase [Source:MGI Symbol;Acc:MGI:97770]	chr16	-	3.80674	2.152e-18
Acaa2	acetyl-Coenzyme A acyltransferase 2 (mitochondrial 3-oxoacyl-Coenzyme A thiolase) [Source:MGI Symbol;Acc:MGI:1098623]	chr18	+	3.80673	2.86184e-18
Sox21	SRY-box containing gene 21 [Source:MGI Symbol;Acc:MGI:2654070]	chr14	-	3.8026	4.99986e-16
Erbb2	v-erb-b2 erythroblastic leukemia viral oncogene homolog 2, neuro/glioblastoma derived oncogene homolog (avian) [Source:MGI Symbol;Acc:MGI:95410]	chr11	+	3.80031	1.3418e-11
Gfap	glial fibrillary acidic protein [Source:MGI Symbol;Acc:MGI:95697]	chr11	-	3.79773	5.42954e-17
Slco1c1	solute carrier organic anion transporter family, member 1c1 [Source:MGI Symbol;Acc:MGI:1889679]	chr6	+	3.79452	7.953e-16
Ankrd66	ankyrin repeat domain 66 [Source:MGI Symbol;Acc:MGI:1925106]	chr17	-	3.79404	3.83201e-06
Phka1	phosphorylase kinase alpha 1 [Source:MGI Symbol;Acc:MGI:97576]	chrX	-	3.79278	8.53632e-19
Pbxip1	pre B cell leukemia transcription factor interacting protein 1 [Source:MGI Symbol;Acc:MGI:2441670]	chr3	+	3.7923	5.16874e-21
Notch2	notch 2 [Source:MGI Symbol;Acc:MGI:97364]	chr3	+	3.79013	4.14982e-19
Plekhg1	pleckstrin homology domain containing, family G (with RhoGef domain) member 1 [Source:MGI Symbol;Acc:MGI:2676551]	chr10	+	3.7871	8.8916e-15
Agl	amylo-1,6-glucosidase, 4-alpha-glucanotransferase [Source:MGI Symbol;Acc:MGI:1924809]	chr3	-	3.78689	3.50028e-20
Mertk	c-mer proto-oncogene tyrosine kinase [Source:MGI Symbol;Acc:MGI:96965]	chr2	+	3.78442	1.20191e-17
4931406C07Rik	RIKEN cDNA 4931406C07 gene [Source:MGI Symbol;Acc:MGI:1918234]	chr9	-	3.78418	2.18451e-15
Pdlim5	PDZ and LIM domain 5 [Source:MGI Symbol;Acc:MGI:1927489]	chr3	-	3.78291	1.06369e-20
Tdgf1	teratocarcinoma-derived growth factor 1 [Source:MGI Symbol;Acc:MGI:98658]	chr9	-	3.78264	5.16462e-09
Slc5a11	solute carrier family 5 (sodium/glucose cotransporter), member 11 [Source:MGI Symbol;Acc:MGI:1919316]	chr7	+	3.77712	4.0646e-08
Sardh	sarcosine dehydrogenase [Source:MGI Symbol;Acc:MGI:2183102]	chr2	-	3.77299	8.47158e-19
Dapp1	dual adaptor for phosphotyrosine and 3-phosphoinositides 1 [Source:MGI Symbol;Acc:MGI:1347063]	chr3	-	3.77145	5.04159e-13
Olfr287	olfactory receptor 287 [Source:MGI Symbol;Acc:MGI:3030121]	chr15	-	3.77038	2.02538e-16
Als2cl	ALS2 C-terminal like [Source:MGI Symbol;Acc:MGI:2447532]	chr9	+	3.76622	1.9898e-15
Padi2	peptidyl arginine deiminase, type II [Source:MGI Symbol;Acc:MGI:1338892]	chr4	+	3.76276	1.56971e-10
Trp63	transformation related protein 63 [Source:MGI Symbol;Acc:MGI:1330810]	chr16	+	3.76115	4.7187e-08
Sod3	superoxide dismutase 3, extracellular [Source:MGI Symbol;Acc:MGI:103181]	chr5	+	3.758	9.20165e-16
Prss45	protease, serine, 45 [Source:MGI Symbol;Acc:MGI:3605764]	chr9	+	3.75403	4.14757e-05
Gm266	predicted gene 266 [Source:MGI Symbol;Acc:MGI:2685112]	chr12	-	3.75113	4.92362e-11
Acss1	acyl-CoA synthetase short-chain family member 1 [Source:MGI Symbol;Acc:MGI:1915988]	chr2	-	3.75035	2.34695e-18
Daam2	dishevelled associated activator of morphogenesis 2 [Source:MGI Symbol;Acc:MGI:1923691]	chr17	-	3.74894	1.44842e-19
Gdpd2	glycerophosphodiester phosphodiesterase domain containing 2 [Source:MGI Symbol;Acc:MGI:1918834]	chrX	+	3.74711	1.19276e-12
Dbx2	developing brain homeobox 2 [Source:MGI Symbol;Acc:MGI:107445]	chr15	-	3.74695	3.0338e-18
Gpt	glutamic pyruvic transaminase, soluble [Source:MGI Symbol;Acc:MGI:95802]	chr15	+	3.74539	8.28108e-15
Perm1	NA	NA	NA	3.73876	6.70503e-08
Nfkb2	nuclear factor of kappa light polypeptide gene enhancer in B cells 2, p49/p100 [Source:MGI Symbol;Acc:MGI:1099800]	chr19	+	3.73865	8.33836e-12
Slc9a3r1	solute carrier family 9 (sodium/hydrogen exchanger), member 3 regulator 1 [Source:MGI Symbol;Acc:MGI:1349482]	chr11	+	3.7302	5.32665e-21
Abca1	ATP-binding cassette, sub-family A (ABC1), member 1 [Source:MGI Symbol;Acc:MGI:99607]	chr4	-	3.73011	9.6697e-18
Acsbg1	acyl-CoA synthetase bubblegum family member 1 [Source:MGI Symbol;Acc:MGI:2385656]	chr9	-	3.72933	7.17959e-20
Myo6	myosin VI [Source:MGI Symbol;Acc:MGI:104785]	chr9	+	3.72427	1.46525e-20
Rftn2	raftlin family member 2 [Source:MGI Symbol;Acc:MGI:1921263]	chr1	-	3.72247	5.35376e-19
Stat5a	signal transducer and activator of transcription 5A [Source:MGI Symbol;Acc:MGI:103036]	chr11	+	3.72024	5.79932e-13
Cpq	carboxypeptidase Q [Source:MGI Symbol;Acc:MGI:1889205]	chr15	+	3.72019	7.9662e-18
Ppp1r3g	protein phosphatase 1, regulatory (inhibitor) subunit 3G [Source:MGI Symbol;Acc:MGI:1923737]	chr13	+	3.71979	1.06093e-17
Retsat	retinol saturase (all trans retinol 13,14 reductase) [Source:MGI Symbol;Acc:MGI:1914692]	chr6	+	3.71933	4.97909e-15
Suclg2	succinate-Coenzyme A ligase, GDP-forming, beta subunit [Source:MGI Symbol;Acc:MGI:1306824]	chr6	-	3.71756	8.68269e-19
Jag1	jagged 1 [Source:MGI Symbol;Acc:MGI:1095416]	chr2	-	3.7174	9.15726e-11
Stxbp3b	syntaxin-binding protein 3B [Source:MGI Symbol;Acc:MGI:3586869]	chr19	-	3.71664	2.26123e-12
Sash1	SAM and SH3 domain containing 1 [Source:MGI Symbol;Acc:MGI:1917347]	chr10	-	3.71596	5.32665e-21
Gm15816	predicted gene 15816 [Source:MGI Symbol;Acc:MGI:3802114]	chr8	-	3.71541	5.59502e-06
Kcnj16	potassium inwardly-rectifying channel, subfamily J, member 16 [Source:MGI Symbol;Acc:MGI:1314842]	chr11	+	3.71118	1.94271e-18
3425401B19Rik	RIKEN cDNA 3425401B19 gene [Source:MGI Symbol;Acc:MGI:3588196]	chr14	-	3.70789	2.97763e-09
Fam181b	family with sequence similarity 181, member B [Source:MGI Symbol;Acc:MGI:1930951]	chr7	+	3.70039	3.35559e-15
Srebf1	sterol regulatory element binding transcription factor 1 [Source:MGI Symbol;Acc:MGI:107606]	chr11	-	3.6991	4.54215e-18
Smyd1	SET and MYND domain containing 1 [Source:MGI Symbol;Acc:MGI:104790]	chr6	-	3.69751	2.21265e-08
Mir6390	NA	NA	NA	3.69323	5.34712e-09
Col9a3	collagen, type IX, alpha 3 [Source:MGI Symbol;Acc:MGI:894686]	chr2	+	3.69198	4.44981e-15
Fgfr3	fibroblast growth factor receptor 3 [Source:MGI Symbol;Acc:MGI:95524]	chr5	+	3.6917	5.16874e-21
Cdc42bpg	CDC42 binding protein kinase gamma (DMPK-like) [Source:MGI Symbol;Acc:MGI:2652845]	chr19	+	3.69058	2.24951e-13
Ezr	ezrin [Source:MGI Symbol;Acc:MGI:98931]	chr17	-	3.69	2.08099e-18
Wdr93	WD repeat domain 93 [Source:MGI Symbol;Acc:MGI:3646885]	chr7	+	3.6826	1.1482e-06
Aqp4	aquaporin 4 [Source:MGI Symbol;Acc:MGI:107387]	chr18	-	3.68027	1.03646e-20
Mfge8	milk fat globule-EGF factor 8 protein [Source:MGI Symbol;Acc:MGI:102768]	chr7	-	3.67879	1.38037e-18
Akr1c13	aldo-keto reductase family 1, member C13 [Source:MGI Symbol;Acc:MGI:1351662]	chr13	+	3.67472	3.7338e-06
Eps8	epidermal growth factor receptor pathway substrate 8 [Source:MGI Symbol;Acc:MGI:104684]	chr6	-	3.67287	9.17691e-21
Sox13	SRY-box containing gene 13 [Source:MGI Symbol;Acc:MGI:98361]	chr1	-	3.6719	3.83658e-13
Micall2	MICAL-like 2 [Source:MGI Symbol;Acc:MGI:2444818]	chr5	-	3.67184	4.87753e-10
Irak2	interleukin-1 receptor-associated kinase 2 [Source:MGI Symbol;Acc:MGI:2429603]	chr6	+	3.67183	7.80299e-18
Srgap1	SLIT-ROBO Rho GTPase activating protein 1 [Source:MGI Symbol;Acc:MGI:2152936]	chr10	-	3.66324	6.56453e-14
Smpdl3b	sphingomyelin phosphodiesterase, acid-like 3B [Source:MGI Symbol;Acc:MGI:1916022]	chr4	-	3.66248	1.8345e-05
Agt	angiotensinogen (serpin peptidase inhibitor, clade A, member 8) [Source:MGI Symbol;Acc:MGI:87963]	chr8	-	3.66176	7.94921e-10
Gstk1	glutathione S-transferase kappa 1 [Source:MGI Symbol;Acc:MGI:1923513]	chr6	+	3.65934	1.34611e-14
Txlnb	taxilin beta [Source:MGI Symbol;Acc:MGI:2671945]	chr10	+	3.65776	6.53252e-11
Aldh1l1	aldehyde dehydrogenase 1 family, member L1 [Source:MGI Symbol;Acc:MGI:1340024]	chr6	+	3.65621	1.05463e-19
Tgfb2	transforming growth factor, beta 2 [Source:MGI Symbol;Acc:MGI:98726]	chr1	-	3.65619	1.88211e-16
Fzd10	frizzled homolog 10 (Drosophila) [Source:MGI Symbol;Acc:MGI:2136761]	chr5	+	3.6534	6.1216e-11
Gja1	gap junction protein, alpha 1 [Source:MGI Symbol;Acc:MGI:95713]	chr10	+	3.64841	2.31838e-19
Mlc1	megalencephalic leukoencephalopathy with subcortical cysts 1 homolog (human) [Source:MGI Symbol;Acc:MGI:2157910]	chr15	-	3.64521	5.16874e-21
6430503K07Rik	RIKEN cDNA 6430503K07 gene [Source:MGI Symbol;Acc:MGI:1925318]	chr2	+	3.6451	0.000500072
Fam83e	family with sequence similarity 83, member E [Source:MGI Symbol;Acc:MGI:1921063]	chr7	+	3.64499	4.02254e-06
Pex11g	peroxisomal biogenesis factor 11 gamma [Source:MGI Symbol;Acc:MGI:1920905]	chr8	-	3.64467	4.74591e-07
Agbl2	ATP/GTP binding protein-like 2 [Source:MGI Symbol;Acc:MGI:2443254]	chr2	+	3.64001	4.16945e-09
Adamts9	a disintegrin-like and metallopeptidase (reprolysin type) with thrombospondin type 1 motif, 9 [Source:MGI Symbol;Acc:MGI:1916320]	chr6	-	3.63969	1.33969e-09
Tns3	tensin 3 [Source:MGI Symbol;Acc:MGI:2443012]	chr11	-	3.63766	1.79253e-16
Crot	carnitine O-octanoyltransferase [Source:MGI Symbol;Acc:MGI:1921364]	chr5	-	3.63683	4.01116e-17
Mavs	mitochondrial antiviral signaling protein [Source:MGI Symbol;Acc:MGI:2444773]	chr2	+	3.63552	2.89045e-14
Slc25a18	solute carrier family 25 (mitochondrial carrier), member 18 [Source:MGI Symbol;Acc:MGI:1919053]	chr6	+	3.63258	4.70509e-19
Gm5083	predicted gene 5083 [Source:MGI Symbol;Acc:MGI:3779454]	chr13	+	3.63132	9.03356e-09
Pon3	paraoxonase 3 [Source:MGI Symbol;Acc:MGI:106686]	chr6	-	3.62998	1.77278e-09
Ttpa	tocopherol (alpha) transfer protein [Source:MGI Symbol;Acc:MGI:1354168]	chr4	+	3.62465	3.54568e-14
Cecr2	cat eye syndrome chromosome region, candidate 2 [Source:MGI Symbol;Acc:MGI:1923799]	chr6	+	3.61873	6.83526e-13
Alpl	alkaline phosphatase, liver/bone/kidney [Source:MGI Symbol;Acc:MGI:87983]	chr4	-	3.61462	1.74508e-16
Adhfe1	alcohol dehydrogenase, iron containing, 1 [Source:MGI Symbol;Acc:MGI:1923437]	chr1	+	3.61456	1.68048e-18
Celrr	NA	NA	NA	3.61298	1.08581e-10
Eva1a	eva-1 homolog A (C. elegans) [Source:MGI Symbol;Acc:MGI:2385247]	chr6	+	3.61285	2.48628e-16
Mtss1l	metastasis suppressor 1-like [Source:MGI Symbol;Acc:MGI:3039591]	chr8	+	3.61259	1.23967e-16
Tnfaip8	tumor necrosis factor, alpha-induced protein 8 [Source:MGI Symbol;Acc:MGI:2147191]	chr18	+	3.61228	1.439e-14
Sntb1	syntrophin, basic 1 [Source:MGI Symbol;Acc:MGI:101781]	chr15	-	3.60853	2.11168e-08
Rfx8	regulatory factor X 8 [Source:MGI Symbol;Acc:MGI:3588206]	chr1	-	3.60831	6.63406e-07
Map3k19	mitogen-activated protein kinase kinase kinase 19 [Source:MGI Symbol;Acc:MGI:1203481]	chr1	-	3.60477	2.60974e-16
Cldn10	claudin 10 [Source:MGI Symbol;Acc:MGI:1913101]	chr14	+	3.60006	5.55679e-20
Cml1	camello-like 1 [Source:MGI Symbol;Acc:MGI:1913366]	chr6	-	3.60002	2.42677e-14
Grin2c	glutamate receptor, ionotropic, NMDA2C (epsilon 3) [Source:MGI Symbol;Acc:MGI:95822]	chr11	-	3.59804	3.55683e-20
Sqrdl	sulfide quinone reductase-like (yeast) [Source:MGI Symbol;Acc:MGI:1929899]	chr2	+	3.5959	2.42828e-14
Acad12	acyl-Coenzyme A dehydrogenase family, member 12 [Source:MGI Symbol;Acc:MGI:2443320]	chr5	-	3.59514	1.29247e-08
Upk3bl	uroplakin 3B-like [Source:MGI Symbol;Acc:MGI:1916915]	chr5	+	3.59328	3.79123e-05
Hif3a	hypoxia inducible factor 3, alpha subunit [Source:MGI Symbol;Acc:MGI:1859778]	chr7	-	3.59216	1.76972e-08
Neurog1	neurogenin 1 [Source:MGI Symbol;Acc:MGI:107754]	chr13	-	3.59028	2.73839e-05
Cyr61	cysteine rich protein 61 [Source:MGI Symbol;Acc:MGI:88613]	chr3	-	3.5878	3.27221e-11
Mir1901	microRNA 1901 [Source:MGI Symbol;Acc:MGI:3811425]	chr18	-	3.58711	2.63136e-05
Draxin	dorsal inhibitory axon guidance protein [Source:MGI Symbol;Acc:MGI:1917683]	chr4	-	3.58484	3.23612e-07
Trp53bp2	transformation related protein 53 binding protein 2 [Source:MGI Symbol;Acc:MGI:2138319]	chr1	+	3.58289	6.16536e-15
Tekt4	tektin 4 [Source:MGI Symbol;Acc:MGI:1919090]	chr17	+	3.58269	1.2747e-05
Slc29a3	solute carrier family 29 (nucleoside transporters), member 3 [Source:MGI Symbol;Acc:MGI:1918529]	chr10	-	3.58019	8.34249e-15
Hsd11b1	hydroxysteroid 11-beta dehydrogenase 1 [Source:MGI Symbol;Acc:MGI:103562]	chr1	-	3.57986	1.95923e-15
Pard3b	par-3 partitioning defective 3 homolog B (C. elegans) [Source:MGI Symbol;Acc:MGI:1919301]	chr1	+	3.57803	5.32227e-16
Bcan	brevican [Source:MGI Symbol;Acc:MGI:1096385]	chr3	-	3.57775	1.45045e-20
Lgals3bp	lectin, galactoside-binding, soluble, 3 binding protein [Source:MGI Symbol;Acc:MGI:99554]	chr11	-	3.57538	4.39738e-16
Lif	leukemia inhibitory factor [Source:MGI Symbol;Acc:MGI:96787]	chr11	+	3.57464	1.26027e-05
Slc25a34	solute carrier family 25, member 34 [Source:MGI Symbol;Acc:MGI:2686215]	chr4	-	3.57409	6.28309e-09
Npas3	neuronal PAS domain protein 3 [Source:MGI Symbol;Acc:MGI:1351610]	chr12	+	3.57054	1.00074e-18
Plekho2	pleckstrin homology domain containing, family O member 2 [Source:MGI Symbol;Acc:MGI:2143132]	chr9	-	3.57052	5.12592e-13
Vnn1	vanin 1 [Source:MGI Symbol;Acc:MGI:108395]	chr10	+	3.57034	9.68019e-07
F3	coagulation factor III [Source:MGI Symbol;Acc:MGI:88381]	chr3	+	3.5687	3.78638e-19
Ednrb	endothelin receptor type B [Source:MGI Symbol;Acc:MGI:102720]	chr14	-	3.5668	3.60654e-16
Slc8b1	solute carrier family 8 (sodium/lithium/calcium exchanger), member B1 [Source:MGI Symbol;Acc:MGI:2180781]	chr5	+	3.56455	4.43258e-15
Mgmt	O-6-methylguanine-DNA methyltransferase [Source:MGI Symbol;Acc:MGI:96977]	chr7	+	3.56335	1.11211e-07
Ripk4	receptor-interacting serine-threonine kinase 4 [Source:MGI Symbol;Acc:MGI:1919638]	chr16	-	3.56152	0.00555314
Lamb2	laminin, beta 2 [Source:MGI Symbol;Acc:MGI:99916]	chr9	+	3.56106	4.48154e-15
Atp13a4	ATPase type 13A4 [Source:MGI Symbol;Acc:MGI:1924456]	chr16	-	3.56002	1.76379e-16
Hacl1	2-hydroxyacyl-CoA lyase 1 [Source:MGI Symbol;Acc:MGI:1929657]	chr14	-	3.55051	2.06795e-12
Gpr37l1	G protein-coupled receptor 37-like 1 [Source:MGI Symbol;Acc:MGI:1928503]	chr1	-	3.54916	1.34549e-19
Chil1	NA	NA	NA	3.54639	4.80139e-11
E030003E18Rik	NA	NA	NA	3.54599	1.42524e-16
Smpd2	sphingomyelin phosphodiesterase 2, neutral [Source:MGI Symbol;Acc:MGI:1278330]	chr10	-	3.54289	8.19358e-17
Calr4	calreticulin 4 [Source:MGI Symbol;Acc:MGI:2140435]	chr4	+	3.53994	5.001e-08
Abhd3	abhydrolase domain containing 3 [Source:MGI Symbol;Acc:MGI:2147183]	chr18	-	3.53862	1.48406e-20
Col4a4	collagen, type IV, alpha 4 [Source:MGI Symbol;Acc:MGI:104687]	chr1	-	3.53768	0.00015276
Ppp3r2	protein phosphatase 3, regulatory subunit B, alpha isoform (calcineurin B, type II) [Source:MGI Symbol;Acc:MGI:107171]	chr4	-	3.53718	7.35597e-05
Wnt7a	wingless-related MMTV integration site 7A [Source:MGI Symbol;Acc:MGI:98961]	chr6	-	3.53562	8.63388e-12
Mr1	major histocompatibility complex, class I-related [Source:MGI Symbol;Acc:MGI:1195463]	chr1	-	3.5349	3.00687e-16
Spag16	sperm associated antigen 16 [Source:MGI Symbol;Acc:MGI:1913972]	chr1	+	3.53406	3.43087e-06
Bco2	beta-carotene oxygenase 2 [Source:MGI Symbol;Acc:MGI:2177469]	chr9	-	3.53359	1.34552e-14
Gpam	glycerol-3-phosphate acyltransferase, mitochondrial [Source:MGI Symbol;Acc:MGI:109162]	chr19	-	3.53039	4.0913e-20
Prr11	proline rich 11 [Source:MGI Symbol;Acc:MGI:2444496]	chr11	-	3.52873	8.64493e-06
2810408A11Rik	RIKEN cDNA 2810408A11 gene [Source:MGI Symbol;Acc:MGI:1917669]	chr11	-	3.52856	6.96309e-05
Pax6os1	Pax6 opposite strand transcript 1 [Source:MGI Symbol;Acc:MGI:3028033]	chr2	-	3.52664	7.69801e-05
Cd63	CD63 antigen [Source:MGI Symbol;Acc:MGI:99529]	chr10	+	3.52414	1.34962e-10
Col9a1	collagen, type IX, alpha 1 [Source:MGI Symbol;Acc:MGI:88465]	chr1	+	3.52176	6.15331e-07
Bcar3	breast cancer anti-estrogen resistance 3 [Source:MGI Symbol;Acc:MGI:1352501]	chr3	+	3.52103	1.27611e-18
Kif7	kinesin family member 7 [Source:MGI Symbol;Acc:MGI:1098239]	chr7	-	3.5171	4.83134e-12
Pxmp2	peroxisomal membrane protein 2 [Source:MGI Symbol;Acc:MGI:107487]	chr5	-	3.51606	5.63307e-13
Rfx2	regulatory factor X, 2 (influences HLA class II expression) [Source:MGI Symbol;Acc:MGI:106583]	chr17	-	3.51396	2.31306e-10
Acss3	acyl-CoA synthetase short-chain family member 3 [Source:MGI Symbol;Acc:MGI:2685720]	chr10	-	3.51285	4.43318e-06
8430431K14Rik	NA	NA	NA	3.51209	1.09932e-05
Hipk2	homeodomain interacting protein kinase 2 [Source:MGI Symbol;Acc:MGI:1314872]	chr6	-	3.51197	3.35399e-17
Itgb8	integrin beta 8 [Source:MGI Symbol;Acc:MGI:1338035]	chr12	-	3.51189	1.07284e-18
Emp2	epithelial membrane protein 2 [Source:MGI Symbol;Acc:MGI:1098726]	chr16	-	3.51149	1.15501e-17
Pdpn	podoplanin [Source:MGI Symbol;Acc:MGI:103098]	chr4	-	3.51	6.14735e-15
Ccdc69	coiled-coil domain containing 69 [Source:MGI Symbol;Acc:MGI:1196234]	chr11	-	3.50914	2.35166e-07
Rbpms2	RNA binding protein with multiple splicing 2 [Source:MGI Symbol;Acc:MGI:1919223]	chr9	+	3.5089	1.34798e-10
Ccdc141	coiled-coil domain containing 141 [Source:MGI Symbol;Acc:MGI:1919735]	chr2	-	3.50825	1.0672e-17
Gdf10	growth differentiation factor 10 [Source:MGI Symbol;Acc:MGI:95684]	chr14	+	3.50693	1.36869e-09
Hsd3b7	hydroxy-delta-5-steroid dehydrogenase, 3 beta- and steroid delta-isomerase 7 [Source:MGI Symbol;Acc:MGI:2141879]	chr7	+	3.50465	5.35025e-13
Ptch1	patched homolog 1 [Source:MGI Symbol;Acc:MGI:105373]	chr13	-	3.50372	3.48191e-17
Ildr1	immunoglobulin-like domain containing receptor 1 [Source:MGI Symbol;Acc:MGI:2146574]	chr16	+	3.50253	7.24463e-06
Acacb	acetyl-Coenzyme A carboxylase beta [Source:MGI Symbol;Acc:MGI:2140940]	chr5	+	3.49968	9.61198e-11
Col11a2	collagen, type XI, alpha 2 [Source:MGI Symbol;Acc:MGI:88447]	chr17	+	3.49728	2.71605e-11
Prss56	protease, serine 56 [Source:MGI Symbol;Acc:MGI:1916703]	chr1	+	3.49635	6.16591e-06
Idh2	isocitrate dehydrogenase 2 (NADP+), mitochondrial [Source:MGI Symbol;Acc:MGI:96414]	chr7	-	3.4935	2.24117e-19
Tlcd1	TLC domain containing 1 [Source:MGI Symbol;Acc:MGI:1915572]	chr11	+	3.49043	9.39567e-19
Mical1	microtubule associated monooxygenase, calponin and LIM domain containing 1 [Source:MGI Symbol;Acc:MGI:2385847]	chr10	+	3.4892	1.71668e-16
Fgfrl1	fibroblast growth factor receptor-like 1 [Source:MGI Symbol;Acc:MGI:2150920]	chr5	+	3.48724	6.00211e-14
1810034E14Rik	RIKEN cDNA 1810034E14 gene [Source:MGI Symbol;Acc:MGI:1913753]	chr13	+	3.48471	5.53794e-05
Myh14	myosin, heavy polypeptide 14 [Source:MGI Symbol;Acc:MGI:1919210]	chr7	-	3.48449	2.1459e-18
Utp14b	UTP14, U3 small nucleolar ribonucleoprotein, homolog B (yeast) [Source:MGI Symbol;Acc:MGI:2445092]	chr1	+	3.48187	1.6499e-14
Ppap2b	phosphatidic acid phosphatase type 2B [Source:MGI Symbol;Acc:MGI:1915166]	chr4	+	3.48081	1.45045e-20
Loxl1	lysyl oxidase-like 1 [Source:MGI Symbol;Acc:MGI:106096]	chr9	-	3.477	1.37649e-11
Zfp521	zinc finger protein 521 [Source:MGI Symbol;Acc:MGI:95459]	chr18	-	3.47577	1.74195e-17
Cyp2j13	cytochrome P450, family 2, subfamily j, polypeptide 13 [Source:MGI Symbol;Acc:MGI:2385197]	chr4	-	3.47242	0.000140548
Eaf2	ELL associated factor 2 [Source:MGI Symbol;Acc:MGI:2146616]	chr16	-	3.47085	2.78966e-06
F830045P16Rik	RIKEN cDNA F830045P16 gene [Source:MGI Symbol;Acc:MGI:3045317]	chr2	-	3.47022	3.50892e-05
Oplah	5-oxoprolinase (ATP-hydrolysing) [Source:MGI Symbol;Acc:MGI:1922725]	chr15	-	3.46898	1.42007e-17
Fam20a	family with sequence similarity 20, member A [Source:MGI Symbol;Acc:MGI:2388266]	chr11	-	3.46863	2.09641e-17
Pnpla7	patatin-like phospholipase domain containing 7 [Source:MGI Symbol;Acc:MGI:2385325]	chr2	+	3.4675	2.74108e-16
Bmpr1b	bone morphogenetic protein receptor, type 1B [Source:MGI Symbol;Acc:MGI:107191]	chr3	-	3.46659	7.40041e-20
Car8	carbonic anhydrase 8 [Source:MGI Symbol;Acc:MGI:88253]	chr4	-	3.4651	3.99029e-15
Ctso	cathepsin O [Source:MGI Symbol;Acc:MGI:2139628]	chr3	+	3.46375	1.35495e-19
Glipr2	GLI pathogenesis-related 2 [Source:MGI Symbol;Acc:MGI:1917770]	chr4	+	3.46352	4.32863e-12
Hadh	hydroxyacyl-Coenzyme A dehydrogenase [Source:MGI Symbol;Acc:MGI:96009]	chr3	-	3.46021	2.58232e-18
Hs3st3b1	heparan sulfate (glucosamine) 3-O-sulfotransferase 3B1 [Source:MGI Symbol;Acc:MGI:1333853]	chr11	-	3.4578	3.01642e-09
Erich2	glutamate rich 2 [Source:MGI Symbol;Acc:MGI:1913998]	chr2	+	3.44859	0.000103144
Igsf1	immunoglobulin superfamily, member 1 [Source:MGI Symbol;Acc:MGI:2147913]	chrX	-	3.4468	3.98422e-06
Gbp5	guanylate binding protein 5 [Source:MGI Symbol;Acc:MGI:2429943]	chr3	+	3.44324	8.03758e-08
Cachd1	cache domain containing 1 [Source:MGI Symbol;Acc:MGI:2444177]	chr4	+	3.44061	2.64304e-18
Pctp	phosphatidylcholine transfer protein [Source:MGI Symbol;Acc:MGI:107375]	chr11	-	3.43878	3.82674e-12
Dlg5	discs, large homolog 5 (Drosophila) [Source:MGI Symbol;Acc:MGI:1918478]	chr14	-	3.43826	2.17647e-15
Cbr3	carbonyl reductase 3 [Source:MGI Symbol;Acc:MGI:1309992]	chr16	+	3.4362	7.13128e-13
Lrig1	leucine-rich repeats and immunoglobulin-like domains 1 [Source:MGI Symbol;Acc:MGI:107935]	chr6	-	3.43591	4.70509e-19
Igdcc4	immunoglobulin superfamily, DCC subclass, member 4 [Source:MGI Symbol;Acc:MGI:1858497]	chr9	+	3.43254	8.9866e-20
Gstm1	glutathione S-transferase, mu 1 [Source:MGI Symbol;Acc:MGI:95860]	chr3	-	3.43129	2.10499e-19
Myom3	myomesin family, member 3 [Source:MGI Symbol;Acc:MGI:2685280]	chr4	+	3.42992	6.68089e-16
Slc43a3	solute carrier family 43, member 3 [Source:MGI Symbol;Acc:MGI:1931054]	chr2	+	3.42444	2.26477e-06
Lonrf3	LON peptidase N-terminal domain and ring finger 3 [Source:MGI Symbol;Acc:MGI:1921615]	chrX	+	3.42375	4.20593e-19
Sox7	SRY-box containing gene 7 [Source:MGI Symbol;Acc:MGI:98369]	chr14	+	3.42271	1.69531e-06
Fermt2	fermitin family homolog 2 (Drosophila) [Source:MGI Symbol;Acc:MGI:2385001]	chr14	-	3.42236	9.76019e-20
Elovl2	elongation of very long chain fatty acids (FEN1/Elo2, SUR4/Elo3, yeast)-like 2 [Source:MGI Symbol;Acc:MGI:1858960]	chr13	-	3.41986	1.56567e-18
Slc27a1	solute carrier family 27 (fatty acid transporter), member 1 [Source:MGI Symbol;Acc:MGI:1347098]	chr8	+	3.4183	6.64019e-19
Mfsd2a	major facilitator superfamily domain containing 2A [Source:MGI Symbol;Acc:MGI:1923824]	chr4	-	3.41529	2.22372e-14
Fam115c	family with sequence similarity 115, member C [Source:MGI Symbol;Acc:MGI:2385258]	chr6	-	3.41495	7.20274e-06
Timp4	tissue inhibitor of metalloproteinase 4 [Source:MGI Symbol;Acc:MGI:109125]	chr6	-	3.41263	2.07725e-18
Fgfr1	fibroblast growth factor receptor 1 [Source:MGI Symbol;Acc:MGI:95522]	chr8	+	3.41197	7.40041e-20
Fzd5	frizzled homolog 5 (Drosophila) [Source:MGI Symbol;Acc:MGI:108571]	chr1	-	3.40831	1.26033e-10
Ndp	Norrie disease (pseudoglioma) (human) [Source:MGI Symbol;Acc:MGI:102570]	chrX	-	3.40759	2.00274e-13
Htra1	HtrA serine peptidase 1 [Source:MGI Symbol;Acc:MGI:1929076]	chr7	+	3.4075	9.76019e-20
Procr	protein C receptor, endothelial [Source:MGI Symbol;Acc:MGI:104596]	chr2	+	3.40469	6.01214e-06
Athl1	ATH1, acid trehalase-like 1 (yeast) [Source:MGI Symbol;Acc:MGI:2444047]	chr7	+	3.40358	1.25604e-13
Ranbp3l	RAN binding protein 3-like [Source:MGI Symbol;Acc:MGI:2444654]	chr15	+	3.40193	2.6843e-16
Aldh1a1	aldehyde dehydrogenase family 1, subfamily A1 [Source:MGI Symbol;Acc:MGI:1353450]	chr19	+	3.40021	1.96282e-17
Fbln1	fibulin 1 [Source:MGI Symbol;Acc:MGI:95487]	chr15	+	3.40008	7.40589e-14
Rlbp1	retinaldehyde binding protein 1 [Source:MGI Symbol;Acc:MGI:97930]	chr7	-	3.39872	2.35606e-16
Fam92b	family with sequence similarity 92, member B [Source:MGI Symbol;Acc:MGI:3588213]	chr8	-	3.39864	1.67424e-06
Cnn3	calponin 3, acidic [Source:MGI Symbol;Acc:MGI:1919244]	chr3	+	3.39534	5.23298e-20
Nkx2-2os	NK2 homeobox 2, opposite strand [Source:MGI Symbol;Acc:MGI:3652259]	chr2	+	3.39524	2.36503e-06
Pou3f4	POU domain, class 3, transcription factor 4 [Source:MGI Symbol;Acc:MGI:101894]	chrX	+	3.39262	1.61365e-12
Fabp7	fatty acid binding protein 7, brain [Source:MGI Symbol;Acc:MGI:101916]	chr10	+	3.38975	4.0457e-14
Nqo1	NAD(P)H dehydrogenase, quinone 1 [Source:MGI Symbol;Acc:MGI:103187]	chr8	-	3.38885	2.04149e-10
Lama3	laminin, alpha 3 [Source:MGI Symbol;Acc:MGI:99909]	chr18	+	3.38772	4.51997e-12
Nkain4	Na+/K+ transporting ATPase interacting 4 [Source:MGI Symbol;Acc:MGI:1915372]	chr2	-	3.38649	3.11128e-16
Ccbl2	cysteine conjugate-beta lyase 2 [Source:MGI Symbol;Acc:MGI:2677849]	chr3	+	3.38604	5.71911e-12
1700084C01Rik	RIKEN cDNA 1700084C01 gene [Source:MGI Symbol;Acc:MGI:1925715]	chr1	+	3.38506	3.42038e-14
Tspan18	tetraspanin 18 [Source:MGI Symbol;Acc:MGI:1917186]	chr2	-	3.38398	4.70911e-09
Naaa	N-acylethanolamine acid amidase [Source:MGI Symbol;Acc:MGI:1914361]	chr5	-	3.38361	3.41619e-16
Phactr4	phosphatase and actin regulator 4 [Source:MGI Symbol;Acc:MGI:2140327]	chr4	-	3.38353	6.36175e-12
Amhr2	anti-Mullerian hormone type 2 receptor [Source:MGI Symbol;Acc:MGI:105062]	chr15	+	3.38319	2.82227e-06
Sema4b	sema domain, immunoglobulin domain (Ig), transmembrane domain (TM) and short cytoplasmic domain, (semaphorin) 4B [Source:MGI Symbol;Acc:MGI:107559]	chr7	+	3.38212	9.80601e-15
Lgi4	leucine-rich repeat LGI family, member 4 [Source:MGI Symbol;Acc:MGI:2180197]	chr7	+	3.38132	9.09686e-18
Decr1	2,4-dienoyl CoA reductase 1, mitochondrial [Source:MGI Symbol;Acc:MGI:1914710]	chr4	-	3.37988	1.68585e-18
Cdc42ep4	CDC42 effector protein (Rho GTPase binding) 4 [Source:MGI Symbol;Acc:MGI:1929760]	chr11	-	3.37981	2.42785e-17
Serpine2	serine (or cysteine) peptidase inhibitor, clade E, member 2 [Source:MGI Symbol;Acc:MGI:101780]	chr1	-	3.37692	5.16874e-21
Dcxr	dicarbonyl L-xylulose reductase [Source:MGI Symbol;Acc:MGI:1915130]	chr11	-	3.37566	2.3483e-14
Nfe2l2	nuclear factor, erythroid derived 2, like 2 [Source:MGI Symbol;Acc:MGI:108420]	chr2	-	3.37556	1.25397e-18
Tmem144	transmembrane protein 144 [Source:MGI Symbol;Acc:MGI:1917902]	chr3	-	3.37514	1.34954e-16
Trim12c	tripartite motif-containing 12C [Source:MGI Symbol;Acc:MGI:4821183]	chr7	-	3.3745	6.61073e-10
Cyp4v3	cytochrome P450, family 4, subfamily v, polypeptide 3 [Source:MGI Symbol;Acc:MGI:2142763]	chr8	-	3.3724	2.97794e-16
Tectb	tectorin beta [Source:MGI Symbol;Acc:MGI:109574]	chr19	+	3.36882	5.85876e-05
Pyroxd2	pyridine nucleotide-disulphide oxidoreductase domain 2 [Source:MGI Symbol;Acc:MGI:1921830]	chr19	-	3.36624	8.28586e-09
Prr5	proline rich 5 (renal) [Source:MGI Symbol;Acc:MGI:1924714]	chr15	+	3.3648	2.04649e-13
Lfng	LFNG O-fucosylpeptide 3-beta-N-acetylglucosaminyltransferase [Source:MGI Symbol;Acc:MGI:1095413]	chr5	+	3.36334	2.30826e-15
Mmp14	matrix metallopeptidase 14 (membrane-inserted) [Source:MGI Symbol;Acc:MGI:101900]	chr14	+	3.36273	8.82909e-13
Gm20743	NA	NA	NA	3.3619	3.79814e-07
Mro	maestro [Source:MGI Symbol;Acc:MGI:2152817]	chr18	+	3.361	1.74734e-15
6030407O03Rik	NA	NA	NA	3.36071	2.6775e-05
Aldh4a1	aldehyde dehydrogenase 4 family, member A1 [Source:MGI Symbol;Acc:MGI:2443883]	chr4	+	3.36001	1.88999e-19
Optc	opticin [Source:MGI Symbol;Acc:MGI:2151113]	chr1	-	3.35946	7.53294e-08
Nfatc1	nuclear factor of activated T cells, cytoplasmic, calcineurin dependent 1 [Source:MGI Symbol;Acc:MGI:102469]	chr18	-	3.35908	2.19812e-12
Lmcd1	LIM and cysteine-rich domains 1 [Source:MGI Symbol;Acc:MGI:1353635]	chr6	+	3.35549	1.71383e-14
Gm19522	NA	NA	NA	3.35387	1.1446e-10
Cox6b2	cytochrome c oxidase subunit VIb polypeptide 2 [Source:MGI Symbol;Acc:MGI:3044182]	chr7	-	3.35357	9.92484e-06
Hc	hemolytic complement [Source:MGI Symbol;Acc:MGI:96031]	chr2	-	3.35168	3.98145e-06
Iqgap3	IQ motif containing GTPase activating protein 3 [Source:MGI Symbol;Acc:MGI:3028642]	chr3	+	3.34974	5.61473e-07
Aldh6a1	aldehyde dehydrogenase family 6, subfamily A1 [Source:MGI Symbol;Acc:MGI:1915077]	chr12	-	3.34893	5.55679e-20
Psd2	pleckstrin and Sec7 domain containing 2 [Source:MGI Symbol;Acc:MGI:1921252]	chr18	+	3.34829	9.25208e-19
Osgin1	oxidative stress induced growth inhibitor 1 [Source:MGI Symbol;Acc:MGI:1919089]	chr8	+	3.34781	5.30359e-05
Trpm3	transient receptor potential cation channel, subfamily M, member 3 [Source:MGI Symbol;Acc:MGI:2443101]	chr19	+	3.34598	8.71915e-21
Dera	2-deoxyribose-5-phosphate aldolase homolog (C. elegans) [Source:MGI Symbol;Acc:MGI:1913762]	chr6	+	3.34545	2.5969e-09
Galnt4	UDP-N-acetyl-alpha-D-galactosamine:polypeptide N-acetylgalactosaminyltransferase 4 [Source:MGI Symbol;Acc:MGI:894692]	chr10	+	3.34518	2.09076e-15
Cd38	CD38 antigen [Source:MGI Symbol;Acc:MGI:107474]	chr5	+	3.34386	9.62097e-11
Csl	citrate synthase like [Source:MGI Symbol;Acc:MGI:1919082]	chr10	-	3.34165	6.95165e-09
3110082J24Rik	RIKEN cDNA 3110082J24 gene [Source:MGI Symbol;Acc:MGI:3641994]	chr5	-	3.34044	1.05778e-10
Nek8	NIMA (never in mitosis gene a)-related expressed kinase 8 [Source:MGI Symbol;Acc:MGI:1890646]	chr11	-	3.33706	2.88729e-11
Dhrs4	dehydrogenase/reductase (SDR family) member 4 [Source:MGI Symbol;Acc:MGI:90169]	chr14	+	3.3345	9.41567e-16
Scrg1	scrapie responsive gene 1 [Source:MGI Symbol;Acc:MGI:1328308]	chr8	+	3.33421	1.7867e-14
Prelp	proline arginine-rich end leucine-rich repeat [Source:MGI Symbol;Acc:MGI:2151110]	chr1	-	3.33385	1.33811e-11
Bag3	BCL2-associated athanogene 3 [Source:MGI Symbol;Acc:MGI:1352493]	chr7	+	3.33219	1.43654e-12
Aldh7a1	aldehyde dehydrogenase family 7, member A1 [Source:MGI Symbol;Acc:MGI:108186]	chr18	-	3.33146	5.23298e-20
Oaf	OAF homolog (Drosophila) [Source:MGI Symbol;Acc:MGI:94852]	chr9	-	3.33104	2.10784e-15
Gpx2-ps1	glutathione peroxidase 2, pseudogene 1 [Source:MGI Symbol;Acc:MGI:106627]	chr7	+	3.33065	4.97691e-05
Gramd3	GRAM domain containing 3 [Source:MGI Symbol;Acc:MGI:1914815]	chr18	+	3.32967	1.55677e-14
Plin3	perilipin 3 [Source:MGI Symbol;Acc:MGI:1914155]	chr17	-	3.32433	4.3125e-15
Sdc4	syndecan 4 [Source:MGI Symbol;Acc:MGI:1349164]	chr2	-	3.32359	3.08962e-17
Scara3	scavenger receptor class A, member 3 [Source:MGI Symbol;Acc:MGI:2444418]	chr14	-	3.3231	3.28972e-18
Swap70	SWA-70 protein [Source:MGI Symbol;Acc:MGI:1298390]	chr7	+	3.32302	1.41167e-17
Exd1	exonuclease 3'-5' domain containing 1 [Source:MGI Symbol;Acc:MGI:3045306]	chr2	-	3.32141	3.06425e-10
Cdkn2c	cyclin-dependent kinase inhibitor 2C (p18, inhibits CDK4) [Source:MGI Symbol;Acc:MGI:105388]	chr4	-	3.31903	4.09635e-10
Gprin2	G protein regulated inducer of neurite outgrowth 2 [Source:MGI Symbol;Acc:MGI:2444560]	chr14	-	3.31877	2.87666e-07
Pygb	brain glycogen phosphorylase [Source:MGI Symbol;Acc:MGI:97828]	chr2	+	3.31874	9.0453e-19
Sorcs2	sortilin-related VPS10 domain containing receptor 2 [Source:MGI Symbol;Acc:MGI:1932289]	chr5	-	3.31619	1.81767e-17
4932438H23Rik	RIKEN cDNA 4932438H23 gene [Source:MGI Symbol;Acc:MGI:1921637]	chr16	-	3.31325	1.24342e-09
Tor1aip1	torsin A interacting protein 1 [Source:MGI Symbol;Acc:MGI:3582693]	chr1	-	3.31138	3.50948e-18
Rarres2	retinoic acid receptor responder (tazarotene induced) 2 [Source:MGI Symbol;Acc:MGI:1918910]	chr6	-	3.31122	7.1135e-12
Renbp	renin binding protein [Source:MGI Symbol;Acc:MGI:105940]	chrX	-	3.31033	3.46727e-12
Asrgl1	asparaginase like 1 [Source:MGI Symbol;Acc:MGI:1913764]	chr19	-	3.30769	5.32665e-21
Jam2	junction adhesion molecule 2 [Source:MGI Symbol;Acc:MGI:1933820]	chr16	+	3.30682	1.64545e-17
Smpdl3a	sphingomyelin phosphodiesterase, acid-like 3A [Source:MGI Symbol;Acc:MGI:1931437]	chr10	+	3.30647	6.83761e-20
Lama5	laminin, alpha 5 [Source:MGI Symbol;Acc:MGI:105382]	chr2	-	3.30545	1.26142e-09
Hepacam	hepatocyte cell adhesion molecule [Source:MGI Symbol;Acc:MGI:1920177]	chr9	+	3.29785	2.152e-18
Mapkapk3	mitogen-activated protein kinase-activated protein kinase 3 [Source:MGI Symbol;Acc:MGI:2143163]	chr9	-	3.29546	8.34833e-13
1700019G17Rik	RIKEN cDNA 1700019G17 gene [Source:MGI Symbol;Acc:MGI:1922791]	chr6	-	3.29508	7.96944e-11
Efna4	ephrin A4 [Source:MGI Symbol;Acc:MGI:106643]	chr3	-	3.29435	9.42281e-05
Vit	vitrin [Source:MGI Symbol;Acc:MGI:1921449]	chr17	+	3.29378	1.59364e-07
Pmel	premelanosome protein [Source:MGI Symbol;Acc:MGI:98301]	chr10	+	3.29231	3.82554e-07
Gjb6	gap junction protein, beta 6 [Source:MGI Symbol;Acc:MGI:107588]	chr14	-	3.28955	9.80202e-16
Tmie	transmembrane inner ear [Source:MGI Symbol;Acc:MGI:2159400]	chr9	-	3.28947	4.96913e-11
Lama2	laminin, alpha 2 [Source:MGI Symbol;Acc:MGI:99912]	chr10	-	3.28663	5.50329e-14
Ttc12	tetratricopeptide repeat domain 12 [Source:MGI Symbol;Acc:MGI:2444588]	chr9	-	3.2831	1.19913e-09
Trim56	tripartite motif-containing 56 [Source:MGI Symbol;Acc:MGI:2685298]	chr5	-	3.28209	3.56893e-12
G6pd2	glucose-6-phosphate dehydrogenase 2 [Source:MGI Symbol;Acc:MGI:105977]	chr5	+	3.28033	0.000443855
Pon2	paraoxonase 2 [Source:MGI Symbol;Acc:MGI:106687]	chr6	-	3.27812	2.0694e-19
Dnaic2	dynein, axonemal, intermediate chain 2 [Source:MGI Symbol;Acc:MGI:2685574]	chr11	+	3.27724	7.58003e-09
Kank1	KN motif and ankyrin repeat domains 1 [Source:MGI Symbol;Acc:MGI:2147707]	chr19	+	3.27578	2.45719e-15
Frmpd1	FERM and PDZ domain containing 1 [Source:MGI Symbol;Acc:MGI:2446274]	chr4	+	3.27532	2.41877e-16
Msi1	musashi RNA-binding protein 1 [Source:MGI Symbol;Acc:MGI:107376]	chr5	+	3.27505	6.33653e-13
Ntsr2	neurotensin receptor 2 [Source:MGI Symbol;Acc:MGI:108018]	chr12	+	3.26951	6.06594e-18
Lgals12	lectin, galactose binding, soluble 12 [Source:MGI Symbol;Acc:MGI:1929094]	chr19	-	3.26347	4.5804e-06
Plscr1	phospholipid scramblase 1 [Source:MGI Symbol;Acc:MGI:893575]	chr9	+	3.26329	1.12677e-07
Fam198a	family with sequence similarity 198, member A [Source:MGI Symbol;Acc:MGI:3041196]	chr9	+	3.26296	1.74661e-14
Pax6	paired box gene 6 [Source:MGI Symbol;Acc:MGI:97490]	chr2	+	3.25943	2.44192e-17
Eci1	enoyl-Coenzyme A delta isomerase 1 [Source:MGI Symbol;Acc:MGI:94871]	chr17	+	3.25837	6.95759e-16
Id4	inhibitor of DNA binding 4 [Source:MGI Symbol;Acc:MGI:99414]	chr13	+	3.2555	1.0545e-17
Trim34a	tripartite motif-containing 34A [Source:MGI Symbol;Acc:MGI:2137359]	chr7	+	3.25292	4.35484e-10
Mocos	molybdenum cofactor sulfurase [Source:MGI Symbol;Acc:MGI:1915841]	chr18	+	3.25215	7.0894e-10
Hadhb	hydroxyacyl-Coenzyme A dehydrogenase/3-ketoacyl-Coenzyme A thiolase/enoyl-Coenzyme A hydratase (trifunctional protein), beta subunit [Source:MGI Symbol;Acc:MGI:2136381]	chr5	+	3.25152	1.95761e-15
Prrx1	paired related homeobox 1 [Source:MGI Symbol;Acc:MGI:97712]	chr1	-	3.25093	7.7507e-14
Vcl	vinculin [Source:MGI Symbol;Acc:MGI:98927]	chr14	+	3.24968	2.31671e-16
Gadl1	glutamate decarboxylase-like 1 [Source:MGI Symbol;Acc:MGI:1920998]	chr9	+	3.24799	4.87518e-08
Tjp2	tight junction protein 2 [Source:MGI Symbol;Acc:MGI:1341872]	chr19	-	3.24376	2.52946e-19
Gulp1	GULP, engulfment adaptor PTB domain containing 1 [Source:MGI Symbol;Acc:MGI:1920407]	chr1	+	3.2419	5.15394e-15
Mfsd7a	major facilitator superfamily domain containing 7A [Source:MGI Symbol;Acc:MGI:2442629]	chr5	-	3.24015	1.03046e-07
Nfia	nuclear factor I/A [Source:MGI Symbol;Acc:MGI:108056]	chr4	+	3.23853	9.74e-17
Hmgn5	high-mobility group nucleosome binding domain 5 [Source:MGI Symbol;Acc:MGI:1355295]	chrX	-	3.2366	6.17222e-06
Dpf3	D4, zinc and double PHD fingers, family 3 [Source:MGI Symbol;Acc:MGI:1917377]	chr12	-	3.23343	1.99767e-15
Fut2	fucosyltransferase 2 [Source:MGI Symbol;Acc:MGI:109374]	chr7	-	3.23299	9.13516e-06
Myh15	myosin, heavy chain 15 [Source:MGI Symbol;Acc:MGI:3643515]	chr16	+	3.23287	1.96186e-10
Rgl3	ral guanine nucleotide dissociation stimulator-like 3 [Source:MGI Symbol;Acc:MGI:1918996]	chr9	-	3.23218	1.67295e-10
Gatsl3	GATS protein-like 3 [Source:MGI Symbol;Acc:MGI:1919212]	chr11	+	3.2315	3.66638e-08
Trp53i13	transformation related protein 53 inducible protein 13 [Source:MGI Symbol;Acc:MGI:1915125]	chr11	-	3.23038	9.87541e-11
Fads2	fatty acid desaturase 2 [Source:MGI Symbol;Acc:MGI:1930079]	chr19	-	3.23028	3.50028e-20
Fgfbp3	fibroblast growth factor binding protein 3 [Source:MGI Symbol;Acc:MGI:1919764]	chr19	-	3.21965	4.70759e-08
Apln	apelin [Source:MGI Symbol;Acc:MGI:1353624]	chrX	-	3.21963	5.07357e-12
Tmem198b	transmembrane protein 198b [Source:MGI Symbol;Acc:MGI:1921077]	chr10	-	3.21946	2.80878e-14
Wwtr1	WW domain containing transcription regulator 1 [Source:MGI Symbol;Acc:MGI:1917649]	chr3	-	3.21653	5.90775e-19
Paqr8	progestin and adipoQ receptor family member VIII [Source:MGI Symbol;Acc:MGI:1921479]	chr1	+	3.21349	4.34832e-20
Adora2a	adenosine A2a receptor [Source:MGI Symbol;Acc:MGI:99402]	chr10	+	3.21335	4.83899e-09
Dnase2a	deoxyribonuclease II alpha [Source:MGI Symbol;Acc:MGI:1329019]	chr8	+	3.20889	1.51085e-12
Rnaset2b	ribonuclease T2B [Source:MGI Symbol;Acc:MGI:3702087]	chr17	+	3.2084	2.96319e-06
Micalcl	MICAL C-terminal like [Source:MGI Symbol;Acc:MGI:1918127]	chr7	+	3.2067	3.12203e-08
Fgf1	fibroblast growth factor 1 [Source:MGI Symbol;Acc:MGI:95515]	chr18	-	3.20452	6.38251e-19
Hgf	hepatocyte growth factor [Source:MGI Symbol;Acc:MGI:96079]	chr5	+	3.20117	8.63096e-15
Abhd4	abhydrolase domain containing 4 [Source:MGI Symbol;Acc:MGI:1915938]	chr14	+	3.201	2.13732e-19
Appl2	adaptor protein, phosphotyrosine interaction, PH domain and leucine zipper containing 2 [Source:MGI Symbol;Acc:MGI:2384914]	chr10	-	3.19971	1.53981e-17
Notch3	notch 3 [Source:MGI Symbol;Acc:MGI:99460]	chr17	-	3.19856	3.55975e-10
Tspo	translocator protein [Source:MGI Symbol;Acc:MGI:88222]	chr15	+	3.19745	7.52405e-08
Ssfa2	sperm specific antigen 2 [Source:MGI Symbol;Acc:MGI:1917849]	chr2	+	3.19395	7.953e-16
Icosl	icos ligand [Source:MGI Symbol;Acc:MGI:1354701]	chr10	+	3.19303	1.11349e-07
Itga7	integrin alpha 7 [Source:MGI Symbol;Acc:MGI:102700]	chr10	+	3.18835	1.85666e-14
Zfyve21	zinc finger, FYVE domain containing 21 [Source:MGI Symbol;Acc:MGI:1915770]	chr12	+	3.18782	1.47668e-17
Itih5	inter-alpha (globulin) inhibitor H5 [Source:MGI Symbol;Acc:MGI:1925751]	chr2	+	3.18507	1.45418e-15
BC064078	NA	NA	NA	3.17934	8.60691e-12
2610020H08Rik	RIKEN cDNA 2610020H08 gene [Source:MGI Symbol;Acc:MGI:1919402]	chr7	+	3.17749	2.04224e-06
Acot1	acyl-CoA thioesterase 1 [Source:MGI Symbol;Acc:MGI:1349396]	chr12	+	3.17426	1.06949e-10
Mccc1	methylcrotonoyl-Coenzyme A carboxylase 1 (alpha) [Source:MGI Symbol;Acc:MGI:1919289]	chr3	-	3.16732	2.76551e-15
9030025P20Rik	RIKEN cDNA 9030025P20 gene [Source:MGI Symbol;Acc:MGI:3583895]	chr17	+	3.16497	0.000992137
S1pr1	sphingosine-1-phosphate receptor 1 [Source:MGI Symbol;Acc:MGI:1096355]	chr3	-	3.16424	1.83235e-17
Arhgap18	Rho GTPase activating protein 18 [Source:MGI Symbol;Acc:MGI:1921160]	chr10	+	3.16328	4.06136e-14
Prdx6	peroxiredoxin 6 [Source:MGI Symbol;Acc:MGI:894320]	chr1	-	3.16196	1.1923e-19
Tmem100	transmembrane protein 100 [Source:MGI Symbol;Acc:MGI:1915138]	chr11	+	3.15976	1.49144e-15
Elovl5	ELOVL family member 5, elongation of long chain fatty acids (yeast) [Source:MGI Symbol;Acc:MGI:1916051]	chr9	+	3.15899	1.32555e-19
Il18	interleukin 18 [Source:MGI Symbol;Acc:MGI:107936]	chr9	+	3.15816	3.70974e-14
A730020M07Rik	RIKEN cDNA A730020M07 gene [Source:MGI Symbol;Acc:MGI:2442643]	chr3	-	3.15805	1.23595e-06
Nxn	nucleoredoxin [Source:MGI Symbol;Acc:MGI:109331]	chr11	-	3.15735	9.74681e-12
Scd1	stearoyl-Coenzyme A desaturase 1 [Source:MGI Symbol;Acc:MGI:98239]	chr19	-	3.15694	4.80323e-19
As3mt	arsenic (+3 oxidation state) methyltransferase [Source:MGI Symbol;Acc:MGI:1929882]	chr19	+	3.15624	9.46971e-16
Capn11	calpain 11 [Source:MGI Symbol;Acc:MGI:1352490]	chr17	-	3.15326	0.000631893
Jmjd7	jumonji domain containing 7 [Source:MGI Symbol;Acc:MGI:3845785]	chr2	+	3.15303	6.97608e-05
Caskin2	CASK-interacting protein 2 [Source:MGI Symbol;Acc:MGI:2157062]	chr11	-	3.15252	7.02671e-15
Hspb8	heat shock protein 8 [Source:MGI Symbol;Acc:MGI:2135756]	chr5	-	3.15216	2.19444e-16
Sfrp1	secreted frizzled-related protein 1 [Source:MGI Symbol;Acc:MGI:892014]	chr8	+	3.15194	1.78686e-06
Stxbp3a	syntaxin binding protein 3A [Source:MGI Symbol;Acc:MGI:107362]	chr3	-	3.15191	1.1435e-14
Gm11627	predicted gene 11627 [Source:MGI Symbol;Acc:MGI:3650659]	chr11	-	3.15074	8.8008e-10
Ppp1r3c	protein phosphatase 1, regulatory (inhibitor) subunit 3C [Source:MGI Symbol;Acc:MGI:1858229]	chr19	-	3.14972	3.96673e-20
Prox2	prospero homeobox 2 [Source:MGI Symbol;Acc:MGI:1920672]	chr12	-	3.14763	9.31829e-08
Cand2	cullin-associated and neddylation-dissociated 2 (putative) [Source:MGI Symbol;Acc:MGI:1914338]	chr6	+	3.13659	7.12554e-13
Tnfsf13	tumor necrosis factor (ligand) superfamily, member 13 [Source:MGI Symbol;Acc:MGI:1916833]	chr11	-	3.13605	2.28479e-08
Pdgfd	platelet-derived growth factor, D polypeptide [Source:MGI Symbol;Acc:MGI:1919035]	chr9	+	3.13585	1.86526e-08
Usp54	ubiquitin specific peptidase 54 [Source:MGI Symbol;Acc:MGI:1926037]	chr14	-	3.13385	5.96606e-17
Cntf	ciliary neurotrophic factor [Source:MGI Symbol;Acc:MGI:88439]	chr19	-	3.13329	0.000166045
Tmem176b	transmembrane protein 176B [Source:MGI Symbol;Acc:MGI:1916348]	chr6	-	3.13135	2.30327e-17
Smim3	small integral membrane protein 3 [Source:MGI Symbol;Acc:MGI:1917088]	chr18	-	3.13125	3.3438e-11
Soat1	sterol O-acyltransferase 1 [Source:MGI Symbol;Acc:MGI:104665]	chr1	-	3.13088	1.90182e-17
Pnp	purine-nucleoside phosphorylase [Source:MGI Symbol;Acc:MGI:97365]	chr14	+	3.13009	1.69139e-12
Dio2	deiodinase, iodothyronine, type II [Source:MGI Symbol;Acc:MGI:1338833]	chr12	-	3.12954	4.48397e-16
Jph2	junctophilin 2 [Source:MGI Symbol;Acc:MGI:1891496]	chr2	-	3.12903	3.04192e-08
Cntfr	ciliary neurotrophic factor receptor [Source:MGI Symbol;Acc:MGI:99605]	chr4	-	3.12894	1.00449e-15
Sox1	SRY-box containing gene 1 [Source:MGI Symbol;Acc:MGI:98357]	chr8	+	3.12674	1.0672e-17
Glud1	glutamate dehydrogenase 1 [Source:MGI Symbol;Acc:MGI:95753]	chr14	+	3.12673	8.82018e-21
Tulp3	tubby-like protein 3 [Source:MGI Symbol;Acc:MGI:1329045]	chr6	-	3.12554	1.80623e-15
Sytl4	synaptotagmin-like 4 [Source:MGI Symbol;Acc:MGI:1351606]	chrX	-	3.12512	1.95456e-06
Luzp2	leucine zipper protein 2 [Source:MGI Symbol;Acc:MGI:1889615]	chr7	+	3.12506	1.72317e-18
Alas2	aminolevulinic acid synthase 2, erythroid [Source:MGI Symbol;Acc:MGI:87990]	chrX	+	3.12113	1.66407e-08
S100a4	S100 calcium binding protein A4 [Source:MGI Symbol;Acc:MGI:1330282]	chr3	+	3.12034	4.45199e-06
Plscr4	phospholipid scramblase 4 [Source:MGI Symbol;Acc:MGI:2143267]	chr9	+	3.11901	7.701e-11
Tubb6	tubulin, beta 6 class V [Source:MGI Symbol;Acc:MGI:1915201]	chr18	+	3.11543	4.95297e-08
Fgfr2	fibroblast growth factor receptor 2 [Source:MGI Symbol;Acc:MGI:95523]	chr7	-	3.11254	3.79929e-19
Atoh8	atonal homolog 8 (Drosophila) [Source:MGI Symbol;Acc:MGI:1918343]	chr6	-	3.1067	1.14203e-09
Sft2d2	SFT2 domain containing 2 [Source:MGI Symbol;Acc:MGI:1917362]	chr1	-	3.10607	1.29529e-16
Gsap	gamma-secretase activating protein [Source:MGI Symbol;Acc:MGI:2442259]	chr5	+	3.10508	2.17711e-13
Fsbp	fibrinogen silencer binding protein [Source:MGI Symbol;Acc:MGI:5301008]	chr4	+	3.10431	5.73665e-08
Slc2a4	solute carrier family 2 (facilitated glucose transporter), member 4 [Source:MGI Symbol;Acc:MGI:95758]	chr11	-	3.10391	1.38551e-05
Cdh3	cadherin 3 [Source:MGI Symbol;Acc:MGI:88356]	chr8	+	3.10367	0.000191568
Frrs1	ferric-chelate reductase 1 [Source:MGI Symbol;Acc:MGI:108076]	chr3	+	3.09665	4.06333e-07
Psat1	phosphoserine aminotransferase 1 [Source:MGI Symbol;Acc:MGI:2183441]	chr19	-	3.09551	1.1923e-19
Gpc4	glypican 4 [Source:MGI Symbol;Acc:MGI:104902]	chrX	-	3.09361	4.67586e-11
Cyp4f13	cytochrome P450, family 4, subfamily f, polypeptide 13 [Source:MGI Symbol;Acc:MGI:2158641]	chr17	-	3.08702	6.80053e-15
Itga6	integrin alpha 6 [Source:MGI Symbol;Acc:MGI:96605]	chr2	+	3.08672	3.10997e-15
Hoga1	4-hydroxy-2-oxoglutarate aldolase 1 [Source:MGI Symbol;Acc:MGI:1914682]	chr19	+	3.08666	1.46643e-08
Mdk	midkine [Source:MGI Symbol;Acc:MGI:96949]	chr2	-	3.08664	3.42703e-14
Cpne3	copine III [Source:MGI Symbol;Acc:MGI:1917818]	chr4	-	3.08377	4.59781e-18
Magix	MAGI family member, X-linked [Source:MGI Symbol;Acc:MGI:1859644]	chrX	-	3.08265	0.000158771
Slc30a10	solute carrier family 30, member 10 [Source:MGI Symbol;Acc:MGI:2685058]	chr1	+	3.0823	2.47295e-15
Rho	rhodopsin [Source:MGI Symbol;Acc:MGI:97914]	chr6	+	3.08061	0.000574067
Gucy2e	guanylate cyclase 2e [Source:MGI Symbol;Acc:MGI:105123]	chr11	-	3.0802	1.40042e-09
Fzd4	frizzled homolog 4 (Drosophila) [Source:MGI Symbol;Acc:MGI:108520]	chr7	+	3.07783	3.48427e-13
E130215H24Rik	RIKEN cDNA E130215H24 gene [Source:MGI Symbol;Acc:MGI:1926091]	chr2	+	3.07406	1.38229e-05
Pgm2	phosphoglucomutase 2 [Source:MGI Symbol;Acc:MGI:97565]	chr4	+	3.07351	1.05463e-19
Ddah1	dimethylarginine dimethylaminohydrolase 1 [Source:MGI Symbol;Acc:MGI:1916469]	chr3	+	3.0726	4.70509e-19
Ikbke	inhibitor of kappaB kinase epsilon [Source:MGI Symbol;Acc:MGI:1929612]	chr1	-	3.07131	2.75499e-07
Stk17b	serine/threonine kinase 17b (apoptosis-inducing) [Source:MGI Symbol;Acc:MGI:2138162]	chr1	-	3.07118	4.70607e-16
Cd44	CD44 antigen [Source:MGI Symbol;Acc:MGI:88338]	chr2	-	3.07113	1.97423e-11
Ddah2	dimethylarginine dimethylaminohydrolase 2 [Source:MGI Symbol;Acc:MGI:1859016]	chr17	+	3.07011	2.34164e-11
Hsd17b11	hydroxysteroid (17-beta) dehydrogenase 11 [Source:MGI Symbol;Acc:MGI:2149821]	chr5	-	3.06999	5.32599e-12
Fam46c	family with sequence similarity 46, member C [Source:MGI Symbol;Acc:MGI:1921895]	chr3	-	3.06631	9.00186e-09
Thrsp	thyroid hormone responsive [Source:MGI Symbol;Acc:MGI:109126]	chr7	-	3.06567	7.86448e-14
Yap1	yes-associated protein 1 [Source:MGI Symbol;Acc:MGI:103262]	chr9	-	3.06499	8.14598e-17
Tmem51	transmembrane protein 51 [Source:MGI Symbol;Acc:MGI:2384874]	chr4	-	3.06457	1.34552e-14
Pla2g16	phospholipase A2, group XVI [Source:MGI Symbol;Acc:MGI:2179715]	chr19	+	3.06361	1.91057e-18
Isoc2a	isochorismatase domain containing 2a [Source:MGI Symbol;Acc:MGI:3609243]	chr7	+	3.06131	3.17863e-16
Timp3	tissue inhibitor of metalloproteinase 3 [Source:MGI Symbol;Acc:MGI:98754]	chr10	+	3.06114	5.07467e-18
Gm6568	predicted pseudogene 6568 [Source:MGI Symbol;Acc:MGI:3647518]	chrX	+	3.06083	0.000353325
Tram2	translocating chain-associating membrane protein 2 [Source:MGI Symbol;Acc:MGI:1924817]	chr1	-	3.05981	3.31805e-06
Id3	inhibitor of DNA binding 3 [Source:MGI Symbol;Acc:MGI:96398]	chr4	+	3.05739	1.17397e-08
Sorbs3	sorbin and SH3 domain containing 3 [Source:MGI Symbol;Acc:MGI:700013]	chr14	-	3.05638	1.06183e-15
Lap3	leucine aminopeptidase 3 [Source:MGI Symbol;Acc:MGI:1914238]	chr5	+	3.05258	2.41267e-19
Tmem229a	transmembrane protein 229A [Source:MGI Symbol;Acc:MGI:2442812]	chr6	-	3.05163	1.44842e-19
Cmbl	carboxymethylenebutenolidase-like (Pseudomonas) [Source:MGI Symbol;Acc:MGI:1916824]	chr15	+	3.04736	3.47706e-14
Idh1	isocitrate dehydrogenase 1 (NADP+), soluble [Source:MGI Symbol;Acc:MGI:96413]	chr1	-	3.04626	1.85428e-19
Plcd1	phospholipase C, delta 1 [Source:MGI Symbol;Acc:MGI:97614]	chr9	-	3.04568	2.86503e-14
Dach1	dachshund 1 (Drosophila) [Source:MGI Symbol;Acc:MGI:1277991]	chr14	-	3.04559	8.39412e-09
Prom2	prominin 2 [Source:MGI Symbol;Acc:MGI:2138997]	chr2	-	3.04426	0.00099698
Fat1	FAT tumor suppressor homolog 1 (Drosophila) [Source:MGI Symbol;Acc:MGI:109168]	chr8	+	3.04375	5.97146e-17
Gas1	growth arrest specific 1 [Source:MGI Symbol;Acc:MGI:95655]	chr13	-	3.04271	6.98858e-14
6530411M01Rik	RIKEN cDNA 6530411M01 gene [Source:MGI Symbol;Acc:MGI:1915041]	chr17	-	3.04205	0.000137688
Bricd5	BRICHOS domain containing 5 [Source:MGI Symbol;Acc:MGI:2441766]	chr17	+	3.04196	0.000254572
Serpinh1	serine (or cysteine) peptidase inhibitor, clade H, member 1 [Source:MGI Symbol;Acc:MGI:88283]	chr7	-	3.0376	3.79011e-14
S100a13	S100 calcium binding protein A13 [Source:MGI Symbol;Acc:MGI:109581]	chr3	+	3.03576	4.80035e-14
Cyp2j6	cytochrome P450, family 2, subfamily j, polypeptide 6 [Source:MGI Symbol;Acc:MGI:1270148]	chr4	-	3.03557	3.82219e-17
Tead3	TEA domain family member 3 [Source:MGI Symbol;Acc:MGI:109241]	chr17	-	3.03511	9.21964e-09
Itpkb	inositol 1,4,5-trisphosphate 3-kinase B [Source:MGI Symbol;Acc:MGI:109235]	chr1	+	3.0338	4.30666e-15
Col4a5	collagen, type IV, alpha 5 [Source:MGI Symbol;Acc:MGI:88456]	chrX	+	3.03317	1.62104e-10
Cyp1a1	cytochrome P450, family 1, subfamily a, polypeptide 1 [Source:MGI Symbol;Acc:MGI:88588]	chr9	+	3.02975	0.000105448
Tmc7	transmembrane channel-like gene family 7 [Source:MGI Symbol;Acc:MGI:2443317]	chr7	-	3.02619	1.18119e-17
9530026P05Rik	RIKEN cDNA 9530026P05 gene [Source:MGI Symbol;Acc:MGI:1924659]	chr6	+	3.02505	1.38034e-05
Fxyd1	FXYD domain-containing ion transport regulator 1 [Source:MGI Symbol;Acc:MGI:1889273]	chr7	-	3.02372	2.64618e-17
Traf1	TNF receptor-associated factor 1 [Source:MGI Symbol;Acc:MGI:101836]	chr2	-	3.02332	2.31817e-05
1500017E21Rik	RIKEN cDNA 1500017E21 gene [Source:MGI Symbol;Acc:MGI:1919243]	chr19	-	3.02252	0.000102425
Ttc28	tetratricopeptide repeat domain 28 [Source:MGI Symbol;Acc:MGI:2140873]	chr5	+	3.02095	2.116e-17
Hbegf	heparin-binding EGF-like growth factor [Source:MGI Symbol;Acc:MGI:96070]	chr18	-	3.02023	5.39277e-17
Igfbp2	insulin-like growth factor binding protein 2 [Source:MGI Symbol;Acc:MGI:96437]	chr1	+	3.02021	3.04346e-13
Cxcr4	chemokine (C-X-C motif) receptor 4 [Source:MGI Symbol;Acc:MGI:109563]	chr1	-	3.01954	2.78769e-05
Abtb2	ankyrin repeat and BTB (POZ) domain containing 2 [Source:MGI Symbol;Acc:MGI:2139365]	chr2	+	3.01945	2.85437e-16
Triobp	TRIO and F-actin binding protein [Source:MGI Symbol;Acc:MGI:1349410]	chr15	+	3.01895	6.07118e-16
Gna13	guanine nucleotide binding protein, alpha 13 [Source:MGI Symbol;Acc:MGI:95768]	chr11	+	3.0179	4.4728e-20
Mmd2	monocyte to macrophage differentiation-associated 2 [Source:MGI Symbol;Acc:MGI:1922354]	chr5	-	3.01613	1.05463e-19
Slc26a1	solute carrier family 26 (sulfate transporter), member 1 [Source:MGI Symbol;Acc:MGI:2385894]	chr5	-	3.01587	5.77333e-09
Cd1d1	CD1d1 antigen [Source:MGI Symbol;Acc:MGI:107674]	chr3	-	3.01336	3.42943e-05
Lpo	lactoperoxidase [Source:MGI Symbol;Acc:MGI:1923363]	chr11	-	3.01323	4.53188e-07
Dchs1	dachsous 1 (Drosophila) [Source:MGI Symbol;Acc:MGI:2685011]	chr7	-	3.0131	6.3174e-12
Hrsp12	heat-responsive protein 12 [Source:MGI Symbol;Acc:MGI:1095401]	chr15	-	3.01145	2.62905e-15
Aldh9a1	aldehyde dehydrogenase 9, subfamily A1 [Source:MGI Symbol;Acc:MGI:1861622]	chr1	+	3.00777	1.23188e-16
Tor4a	torsin family 4, member A [Source:MGI Symbol;Acc:MGI:2442720]	chr2	-	3.00709	1.70342e-09
Tmco4	transmembrane and coiled-coil domains 4 [Source:MGI Symbol;Acc:MGI:1924306]	chr4	+	3.00546	1.85001e-13
Ptgr2	prostaglandin reductase 2 [Source:MGI Symbol;Acc:MGI:1916372]	chr12	+	3.00494	1.41541e-19
C230035I16Rik	RIKEN cDNA C230035I16 gene [Source:MGI Symbol;Acc:MGI:2444850]	chr13	-	3.00407	5.58337e-05
Sall1	sal-like 1 (Drosophila) [Source:MGI Symbol;Acc:MGI:1889585]	chr8	-	3.00023	2.04526e-15
Rin2	Ras and Rab interactor 2 [Source:MGI Symbol;Acc:MGI:1921280]	chr2	+	2.99847	1.93159e-13
Mdfic	MyoD family inhibitor domain containing [Source:MGI Symbol;Acc:MGI:104611]	chr6	+	2.99809	2.63503e-12
Akr1b10	aldo-keto reductase family 1, member B10 (aldose reductase) [Source:MGI Symbol;Acc:MGI:1915111]	chr6	+	2.99676	1.40614e-16
Slc7a11	solute carrier family 7 (cationic amino acid transporter, y+ system), member 11 [Source:MGI Symbol;Acc:MGI:1347355]	chr3	-	2.99618	1.08366e-17
Nadk2	NAD kinase 2, mitochondrial [Source:MGI Symbol;Acc:MGI:1915896]	chr15	+	2.99518	1.41339e-20
Dennd4c	DENN/MADD domain containing 4C [Source:MGI Symbol;Acc:MGI:1914769]	chr4	+	2.99305	9.97601e-18
Gfra1	glial cell line derived neurotrophic factor family receptor alpha 1 [Source:MGI Symbol;Acc:MGI:1100842]	chr19	-	2.9918	6.84644e-17
Ptges	prostaglandin E synthase [Source:MGI Symbol;Acc:MGI:1927593]	chr2	-	2.99153	5.30353e-14
Kank2	KN motif and ankyrin repeat domains 2 [Source:MGI Symbol;Acc:MGI:2384568]	chr9	-	2.99067	1.98636e-15
Amt	aminomethyltransferase [Source:MGI Symbol;Acc:MGI:3646700]	chr9	+	2.98766	3.86486e-16
Ehhadh	enoyl-Coenzyme A, hydratase/3-hydroxyacyl Coenzyme A dehydrogenase [Source:MGI Symbol;Acc:MGI:1277964]	chr16	-	2.98765	1.91262e-11
Plce1	phospholipase C, epsilon 1 [Source:MGI Symbol;Acc:MGI:1921305]	chr19	+	2.98673	1.25301e-11
Sfxn5	sideroflexin 5 [Source:MGI Symbol;Acc:MGI:2137681]	chr6	-	2.98514	4.20593e-19
Ddr2	discoidin domain receptor family, member 2 [Source:MGI Symbol;Acc:MGI:1345277]	chr1	-	2.98491	3.72457e-12
Tpp1	tripeptidyl peptidase I [Source:MGI Symbol;Acc:MGI:1336194]	chr7	-	2.98431	7.75624e-20
Tmem220	transmembrane protein 220 [Source:MGI Symbol;Acc:MGI:2443691]	chr11	+	2.98389	3.78005e-05
Fads1	fatty acid desaturase 1 [Source:MGI Symbol;Acc:MGI:1923517]	chr19	+	2.98088	4.0913e-20
Gypa	glycophorin A [Source:MGI Symbol;Acc:MGI:95880]	chr8	+	2.98059	0.000228342
2017-09-10	septin 10 [Source:MGI Symbol;Acc:MGI:1918110]	chr10	-	2.98053	1.25537e-13
Abcd4	ATP-binding cassette, sub-family D (ALD), member 4 [Source:MGI Symbol;Acc:MGI:1349217]	chr12	-	2.98047	6.76648e-14
Rorc	RAR-related orphan receptor gamma [Source:MGI Symbol;Acc:MGI:104856]	chr3	+	2.97881	6.18428e-09
Plekhg2	pleckstrin homology domain containing, family G (with RhoGef domain) member 2 [Source:MGI Symbol;Acc:MGI:2141874]	chr7	-	2.97822	5.54116e-11
Arhgef40	Rho guanine nucleotide exchange factor (GEF) 40 [Source:MGI Symbol;Acc:MGI:2685515]	chr14	+	2.97809	6.20358e-18
Arap1	ArfGAP with RhoGAP domain, ankyrin repeat and PH domain 1 [Source:MGI Symbol;Acc:MGI:1916960]	chr7	+	2.97658	2.4025e-15
Add3	adducin 3 (gamma) [Source:MGI Symbol;Acc:MGI:1351615]	chr19	+	2.97656	2.10826e-20
2610305D13Rik	RIKEN cDNA 2610305D13 gene [Source:MGI Symbol;Acc:MGI:2148252]	chr4	-	2.97556	0.00120443
Gstm6	glutathione S-transferase, mu 6 [Source:MGI Symbol;Acc:MGI:1309467]	chr3	-	2.97317	2.57172e-10
Phf19	PHD finger protein 19 [Source:MGI Symbol;Acc:MGI:1921266]	chr2	-	2.97242	3.79159e-07
Rest	RE1-silencing transcription factor [Source:MGI Symbol;Acc:MGI:104897]	chr5	+	2.97227	6.73894e-14
Zc3h12a	zinc finger CCCH type containing 12A [Source:MGI Symbol;Acc:MGI:2385891]	chr4	-	2.97062	2.25301e-07
Galm	galactose mutarotase [Source:MGI Symbol;Acc:MGI:2442420]	chr17	+	2.97033	3.23116e-11
Tnfrsf19	tumor necrosis factor receptor superfamily, member 19 [Source:MGI Symbol;Acc:MGI:1352474]	chr14	-	2.96978	1.11383e-20
Trim12a	tripartite motif-containing 12A [Source:MGI Symbol;Acc:MGI:1923931]	chr7	-	2.96946	4.9001e-08
Nckap5	NCK-associated protein 5 [Source:MGI Symbol;Acc:MGI:2686394]	chr1	-	2.96928	7.75219e-14
BC055402	NA	NA	NA	2.96838	6.47098e-06
Pcdhgb4	NA	NA	NA	2.967	7.31209e-12
Proca1	protein interacting with cyclin A1 [Source:MGI Symbol;Acc:MGI:1918274]	chr11	+	2.96677	4.15866e-11
Grtp1	GH regulated TBC protein 1 [Source:MGI Symbol;Acc:MGI:1914040]	chr8	-	2.96583	8.50605e-12
Mfn1	mitofusin 1 [Source:MGI Symbol;Acc:MGI:1914664]	chr3	+	2.96511	2.70068e-18
Plod1	procollagen-lysine, 2-oxoglutarate 5-dioxygenase 1 [Source:MGI Symbol;Acc:MGI:99907]	chr4	-	2.96486	7.96282e-17
Heyl	hairy/enhancer-of-split related with YRPW motif-like [Source:MGI Symbol;Acc:MGI:1860511]	chr4	+	2.96238	2.43628e-06
Sh3pxd2b	SH3 and PX domains 2B [Source:MGI Symbol;Acc:MGI:2442062]	chr11	+	2.96021	3.02473e-16
Pla2g3	phospholipase A2, group III [Source:MGI Symbol;Acc:MGI:2444945]	chr11	+	2.9598	0.000273744
Hapln3	hyaluronan and proteoglycan link protein 3 [Source:MGI Symbol;Acc:MGI:1914916]	chr7	-	2.95918	1.29774e-07
Ccdc102a	coiled-coil domain containing 102A [Source:MGI Symbol;Acc:MGI:2686927]	chr8	-	2.95683	5.06477e-09
Mt2	metallothionein 2 [Source:MGI Symbol;Acc:MGI:97172]	chr8	+	2.95276	2.75651e-14
Mid1ip1	Mid1 interacting protein 1 (gastrulation specific G12-like (zebrafish)) [Source:MGI Symbol;Acc:MGI:1915291]	chrX	+	2.95178	2.92866e-19
Aldh2	aldehyde dehydrogenase 2, mitochondrial [Source:MGI Symbol;Acc:MGI:99600]	chr5	-	2.9512	4.23171e-19
Acadm	acyl-Coenzyme A dehydrogenase, medium chain [Source:MGI Symbol;Acc:MGI:87867]	chr3	-	2.9496	1.2282e-17
5430435G22Rik	RIKEN cDNA 5430435G22 gene [Source:MGI Symbol;Acc:MGI:2442295]	chr1	+	2.94634	3.61883e-09
Olfml1	olfactomedin-like 1 [Source:MGI Symbol;Acc:MGI:2679264]	chr7	+	2.94633	4.14183e-14
Rhod	ras homolog gene family, member D [Source:MGI Symbol;Acc:MGI:108446]	chr19	-	2.94425	2.10808e-05
Evc	Ellis van Creveld gene syndrome [Source:MGI Symbol;Acc:MGI:1890596]	chr5	-	2.94298	4.58506e-15
Mcur1	mitochondrial calcium uniporter regulator 1 [Source:MGI Symbol;Acc:MGI:1923387]	chr13	-	2.94059	4.38684e-18
Slc13a3	solute carrier family 13 (sodium-dependent dicarboxylate transporter), member 3 [Source:MGI Symbol;Acc:MGI:2149635]	chr2	-	2.93887	6.98858e-14
Soga1	suppressor of glucose, autophagy associated 1 [Source:MGI Symbol;Acc:MGI:2444575]	chr2	-	2.93782	7.76711e-18
Ttf2	transcription termination factor, RNA polymerase II [Source:MGI Symbol;Acc:MGI:1921294]	chr3	-	2.93733	1.69174e-11
Abca13	ATP-binding cassette, sub-family A (ABC1), member 13 [Source:MGI Symbol;Acc:MGI:2388707]	chr11	+	2.92604	3.56487e-05
Myl2	myosin, light polypeptide 2, regulatory, cardiac, slow [Source:MGI Symbol;Acc:MGI:97272]	chr5	+	2.92557	3.62712e-06
Sp5	trans-acting transcription factor 5 [Source:MGI Symbol;Acc:MGI:1927715]	chr2	+	2.92546	5.5733e-05
Glis3	GLIS family zinc finger 3 [Source:MGI Symbol;Acc:MGI:2444289]	chr19	-	2.9225	2.78945e-12
Cyp20a1	cytochrome P450, family 20, subfamily a, polypeptide 1 [Source:MGI Symbol;Acc:MGI:1925201]	chr1	+	2.92225	3.55538e-16
AA387883	NA	NA	NA	2.92172	1.54551e-09
Mef2b	myocyte enhancer factor 2B [Source:MGI Symbol;Acc:MGI:104526]	chr8	+	2.9189	7.24889e-05
Nqo2	NAD(P)H dehydrogenase, quinone 2 [Source:MGI Symbol;Acc:MGI:104513]	chr13	+	2.91856	1.46859e-14
Acsl6	acyl-CoA synthetase long-chain family member 6 [Source:MGI Symbol;Acc:MGI:894291]	chr11	+	2.91721	3.33873e-19
Dbt	dihydrolipoamide branched chain transacylase E2 [Source:MGI Symbol;Acc:MGI:105386]	chr3	+	2.91544	1.43497e-16
Kif19a	kinesin family member 19A [Source:MGI Symbol;Acc:MGI:2447024]	chr11	+	2.91383	1.31193e-10
Eci2	enoyl-Coenzyme A delta isomerase 2 [Source:MGI Symbol;Acc:MGI:1346064]	chr13	-	2.9126	9.78102e-17
Mum1l1	melanoma associated antigen (mutated) 1-like 1 [Source:MGI Symbol;Acc:MGI:2445062]	chrX	+	2.91177	1.32763e-07
Zfp229	zinc finger protein 229 [Source:MGI Symbol;Acc:MGI:2679295]	chr17	+	2.91113	1.48587e-11
Msx2	msh homeobox 2 [Source:MGI Symbol;Acc:MGI:97169]	chr13	-	2.90935	1.03017e-07
Cmtm3	CKLF-like MARVEL transmembrane domain containing 3 [Source:MGI Symbol;Acc:MGI:2447162]	chr8	+	2.9087	1.89728e-09
Avpr1a	arginine vasopressin receptor 1A [Source:MGI Symbol;Acc:MGI:1859216]	chr10	+	2.90564	0.000222695
Pter	phosphotriesterase related [Source:MGI Symbol;Acc:MGI:107372]	chr2	+	2.90173	2.7244e-09
F930015N05Rik	RIKEN cDNA F930015N05 gene [Source:MGI Symbol;Acc:MGI:3606161]	chr11	-	2.90019	7.17123e-06
Clmn	calmin [Source:MGI Symbol;Acc:MGI:2136957]	chr12	-	2.89843	3.89006e-15
Vwa5a	von Willebrand factor A domain containing 5A [Source:MGI Symbol;Acc:MGI:1915026]	chr9	+	2.89786	2.84387e-15
Efs	embryonal Fyn-associated substrate [Source:MGI Symbol;Acc:MGI:105311]	chr14	-	2.89613	4.88997e-13
Fignl2	fidgetin-like 2 [Source:MGI Symbol;Acc:MGI:3646919]	chr15	-	2.89399	2.02468e-08
Trps1	trichorhinophalangeal syndrome I (human) [Source:MGI Symbol;Acc:MGI:1927616]	chr15	-	2.89224	1.82108e-19
Ribc1	RIB43A domain with coiled-coils 1 [Source:MGI Symbol;Acc:MGI:1913861]	chrX	-	2.89206	2.45777e-05
Irak4	interleukin-1 receptor-associated kinase 4 [Source:MGI Symbol;Acc:MGI:2182474]	chr15	+	2.89187	3.68108e-10
Fam167a	family with sequence similarity 167, member A [Source:MGI Symbol;Acc:MGI:3606565]	chr14	+	2.89081	6.12017e-06
Rdm1	RAD52 motif 1 [Source:MGI Symbol;Acc:MGI:1913849]	chr11	+	2.89075	1.04924e-09
Adk	adenosine kinase [Source:MGI Symbol;Acc:MGI:87930]	chr14	+	2.88989	9.55174e-19
Slc12a9	solute carrier family 12 (potassium/chloride transporters), member 9 [Source:MGI Symbol;Acc:MGI:1933532]	chr5	-	2.88748	5.46742e-16
Apobec3	apolipoprotein B mRNA editing enzyme, catalytic polypeptide 3 [Source:MGI Symbol;Acc:MGI:1933111]	chr15	+	2.88658	1.16019e-09
Stag3	stromal antigen 3 [Source:MGI Symbol;Acc:MGI:1355311]	chr5	+	2.8832	0.00012056
Morn5	MORN repeat containing 5 [Source:MGI Symbol;Acc:MGI:1922745]	chr2	+	2.88303	5.52509e-05
Slc1a4	solute carrier family 1 (glutamate/neutral amino acid transporter), member 4 [Source:MGI Symbol;Acc:MGI:2135601]	chr11	-	2.88231	9.46825e-20
Cpne2	copine II [Source:MGI Symbol;Acc:MGI:2387578]	chr8	+	2.88022	7.83212e-15
Espl1	extra spindle poles-like 1 (S. cerevisiae) [Source:MGI Symbol;Acc:MGI:2146156]	chr15	+	2.88016	3.35023e-09
Mtm1	X-linked myotubular myopathy gene 1 [Source:MGI Symbol;Acc:MGI:1099452]	chrX	+	2.87968	1.35495e-13
Fdxr	ferredoxin reductase [Source:MGI Symbol;Acc:MGI:104724]	chr11	-	2.87759	2.3483e-14
Frem1	Fras1 related extracellular matrix protein 1 [Source:MGI Symbol;Acc:MGI:2670972]	chr4	-	2.87687	1.28459e-11
Tom1l1	target of myb1-like 1 (chicken) [Source:MGI Symbol;Acc:MGI:1919193]	chr11	-	2.87574	6.46119e-19
Npc1	Niemann Pick type C1 [Source:MGI Symbol;Acc:MGI:1097712]	chr18	-	2.87562	1.90949e-18
Sh3d21	SH3 domain containing 21 [Source:MGI Symbol;Acc:MGI:1914188]	chr4	-	2.87349	1.81598e-07
Dhrs3	dehydrogenase/reductase (SDR family) member 3 [Source:MGI Symbol;Acc:MGI:1315215]	chr4	+	2.87228	1.45713e-18
2810459M11Rik	RIKEN cDNA 2810459M11 gene [Source:MGI Symbol;Acc:MGI:1920042]	chr1	+	2.87085	5.54861e-13
Gm2115	predicted gene 2115 [Source:MGI Symbol;Acc:MGI:3780284]	chr7	+	2.87077	5.62467e-10
Tnfrsf1a	tumor necrosis factor receptor superfamily, member 1a [Source:MGI Symbol;Acc:MGI:1314884]	chr6	+	2.87009	2.1753e-14
Fzd8	frizzled homolog 8 (Drosophila) [Source:MGI Symbol;Acc:MGI:108460]	chr18	+	2.86999	1.90406e-12
P4ha3	procollagen-proline, 2-oxoglutarate 4-dioxygenase (proline 4-hydroxylase), alpha polypeptide III [Source:MGI Symbol;Acc:MGI:2444049]	chr7	+	2.86938	4.68384e-09
Pdgfrb	platelet derived growth factor receptor, beta polypeptide [Source:MGI Symbol;Acc:MGI:97531]	chr18	+	2.86539	2.86553e-15
Btd	biotinidase [Source:MGI Symbol;Acc:MGI:1347001]	chr14	+	2.86333	3.87107e-14
Acadvl	acyl-Coenzyme A dehydrogenase, very long chain [Source:MGI Symbol;Acc:MGI:895149]	chr11	-	2.86309	5.66064e-17
Sparc	secreted acidic cysteine rich glycoprotein [Source:MGI Symbol;Acc:MGI:98373]	chr11	-	2.85876	1.69363e-13
Rgs20	regulator of G-protein signaling 20 [Source:MGI Symbol;Acc:MGI:1929866]	chr1	-	2.85856	2.97662e-16
Hhip	Hedgehog-interacting protein [Source:MGI Symbol;Acc:MGI:1341847]	chr8	-	2.85846	4.55174e-08
Nkx2-2	NK2 homeobox 2 [Source:MGI Symbol;Acc:MGI:97347]	chr2	-	2.85775	3.71227e-09
Rrm2	ribonucleotide reductase M2 [Source:MGI Symbol;Acc:MGI:98181]	chr12	+	2.85731	9.82896e-08
Dmpk	dystrophia myotonica-protein kinase [Source:MGI Symbol;Acc:MGI:94906]	chr7	+	2.85685	1.87155e-14
Nmi	N-myc (and STAT) interactor [Source:MGI Symbol;Acc:MGI:1928368]	chr2	-	2.85558	1.30402e-10
Fzd9	frizzled homolog 9 (Drosophila) [Source:MGI Symbol;Acc:MGI:1313278]	chr5	-	2.85412	1.23589e-13
Sox2	SRY-box containing gene 2 [Source:MGI Symbol;Acc:MGI:98364]	chr3	+	2.85385	9.64588e-16
Tpmt	thiopurine methyltransferase [Source:MGI Symbol;Acc:MGI:98812]	chr13	-	2.85349	1.63527e-16
Scrn2	secernin 2 [Source:MGI Symbol;Acc:MGI:1343092]	chr11	+	2.85046	2.01613e-10
Pdp2	pyruvate dehyrogenase phosphatase catalytic subunit 2 [Source:MGI Symbol;Acc:MGI:1918878]	chr8	+	2.85039	1.12321e-14
Gpr146	G protein-coupled receptor 146 [Source:MGI Symbol;Acc:MGI:1933113]	chr5	+	2.84955	2.10508e-15
I830012O16Rik	RIKEN cDNA I830012O16 gene [Source:MGI Symbol;Acc:MGI:3698419]	chr19	+	2.84922	3.37403e-11
Pipox	pipecolic acid oxidase [Source:MGI Symbol;Acc:MGI:1197006]	chr11	-	2.84616	3.35705e-06
S100a1	S100 calcium binding protein A1 [Source:MGI Symbol;Acc:MGI:1338917]	chr3	-	2.84567	1.88999e-19
Agtrap	angiotensin II, type I receptor-associated protein [Source:MGI Symbol;Acc:MGI:1339977]	chr4	-	2.84489	3.79691e-15
Lix1	limb expression 1 homolog (chicken) [Source:MGI Symbol;Acc:MGI:1913893]	chr17	+	2.84329	8.45219e-18
Zfp423	zinc finger protein 423 [Source:MGI Symbol;Acc:MGI:1891217]	chr8	-	2.84123	9.33241e-15
Mut	methylmalonyl-Coenzyme A mutase [Source:MGI Symbol;Acc:MGI:97239]	chr17	+	2.83914	4.80591e-19
Mks1	Meckel syndrome, type 1 [Source:MGI Symbol;Acc:MGI:3584243]	chr11	+	2.83799	1.42211e-11
Smo	smoothened homolog (Drosophila) [Source:MGI Symbol;Acc:MGI:108075]	chr6	+	2.83495	1.09387e-17
Amigo2	adhesion molecule with Ig like domain 2 [Source:MGI Symbol;Acc:MGI:2145995]	chr15	-	2.83407	5.31093e-11
Six5	sine oculis-related homeobox 5 [Source:MGI Symbol;Acc:MGI:106220]	chr7	+	2.83368	5.51933e-08
Greb1	gene regulated by estrogen in breast cancer protein [Source:MGI Symbol;Acc:MGI:2149712]	chr12	-	2.8333	2.23378e-07
Gstm5	glutathione S-transferase, mu 5 [Source:MGI Symbol;Acc:MGI:1309466]	chr3	+	2.83269	1.65865e-19
Col16a1	collagen, type XVI, alpha 1 [Source:MGI Symbol;Acc:MGI:1095396]	chr4	+	2.83252	3.56998e-12
Magt1	magnesium transporter 1 [Source:MGI Symbol;Acc:MGI:1914325]	chrX	-	2.83229	6.66069e-18
Zc3hav1	zinc finger CCCH type, antiviral 1 [Source:MGI Symbol;Acc:MGI:1926031]	chr6	-	2.83157	3.08128e-12
Nat2	N-acetyltransferase 2 (arylamine N-acetyltransferase) [Source:MGI Symbol;Acc:MGI:109201]	chr8	+	2.82913	3.07362e-09
Rgcc	regulator of cell cycle [Source:MGI Symbol;Acc:MGI:1913464]	chr14	-	2.82606	1.9655e-15
Rgma	RGM domain family, member A [Source:MGI Symbol;Acc:MGI:2679262]	chr7	+	2.82581	3.02662e-16
S100a16	S100 calcium binding protein A16 [Source:MGI Symbol;Acc:MGI:1915110]	chr3	+	2.82575	6.85297e-18
Cdk2	cyclin-dependent kinase 2 [Source:MGI Symbol;Acc:MGI:104772]	chr10	-	2.82555	1.56313e-07
Pld6	phospholipase D family, member 6 [Source:MGI Symbol;Acc:MGI:2687283]	chr11	-	2.82516	0.00169875
Il17rc	interleukin 17 receptor C [Source:MGI Symbol;Acc:MGI:2159336]	chr6	+	2.82494	8.70724e-10
Traf3ip2	TRAF3 interacting protein 2 [Source:MGI Symbol;Acc:MGI:2143599]	chr10	+	2.82328	2.23097e-07
Lxn	latexin [Source:MGI Symbol;Acc:MGI:107633]	chr3	-	2.822	1.04279e-14
Hadha	hydroxyacyl-Coenzyme A dehydrogenase/3-ketoacyl-Coenzyme A thiolase/enoyl-Coenzyme A hydratase (trifunctional protein), alpha subunit [Source:MGI Symbol;Acc:MGI:2135593]	chr5	-	2.82187	1.35413e-18
Homer3	homer homolog 3 (Drosophila) [Source:MGI Symbol;Acc:MGI:1347359]	chr8	+	2.82041	2.22348e-12
Slc35d1	solute carrier family 35 (UDP-glucuronic acid/UDP-N-acetylgalactosamine dual transporter), member D1 [Source:MGI Symbol;Acc:MGI:2140361]	chr4	-	2.81939	2.18028e-12
Dnali1	dynein, axonemal, light intermediate polypeptide 1 [Source:MGI Symbol;Acc:MGI:1922813]	chr4	-	2.81804	7.24326e-05
Oat	ornithine aminotransferase [Source:MGI Symbol;Acc:MGI:97394]	chr7	-	2.81704	6.88634e-19
Psph	phosphoserine phosphatase [Source:MGI Symbol;Acc:MGI:97788]	chr5	-	2.81648	1.96769e-16
Tpcn1	two pore channel 1 [Source:MGI Symbol;Acc:MGI:2182472]	chr5	-	2.81596	3.04873e-17
Gpr156	G protein-coupled receptor 156 [Source:MGI Symbol;Acc:MGI:2653880]	chr16	+	2.81475	4.00787e-09
Gm16740	predicted gene, 16740 [Source:MGI Symbol;Acc:MGI:4439664]	chr3	+	2.81403	9.08237e-07
Slc25a20	solute carrier family 25 (mitochondrial carnitine/acylcarnitine translocase), member 20 [Source:MGI Symbol;Acc:MGI:1928738]	chr9	+	2.81233	8.65345e-15
Sema6d	sema domain, transmembrane domain (TM), and cytoplasmic domain, (semaphorin) 6D [Source:MGI Symbol;Acc:MGI:2387661]	chr2	+	2.81156	1.07131e-18
Casp6	caspase 6 [Source:MGI Symbol;Acc:MGI:1312921]	chr3	+	2.81036	6.21183e-09
Vil1	villin 1 [Source:MGI Symbol;Acc:MGI:98930]	chr1	+	2.80722	0.000194364
Eogt	EGF domain-specific O-linked N-acetylglucosamine (GlcNAc) transferase [Source:MGI Symbol;Acc:MGI:2141669]	chr6	-	2.80685	1.17703e-15
Slc1a3	solute carrier family 1 (glial high affinity glutamate transporter), member 3 [Source:MGI Symbol;Acc:MGI:99917]	chr15	-	2.80645	7.24668e-20
Rhbdf1	rhomboid family 1 (Drosophila) [Source:MGI Symbol;Acc:MGI:104328]	chr11	-	2.80238	2.33554e-14
Igdcc3	immunoglobulin superfamily, DCC subclass, member 3 [Source:MGI Symbol;Acc:MGI:1202390]	chr9	+	2.80172	1.27863e-06
Mcm3	minichromosome maintenance deficient 3 (S. cerevisiae) [Source:MGI Symbol;Acc:MGI:101845]	chr1	-	2.80114	9.07465e-10
Sned1	sushi, nidogen and EGF-like domains 1 [Source:MGI Symbol;Acc:MGI:3045960]	chr1	+	2.80046	1.90384e-11
Acad11	acyl-Coenzyme A dehydrogenase family, member 11 [Source:MGI Symbol;Acc:MGI:2143169]	chr9	+	2.79808	4.79955e-18
Cat	catalase [Source:MGI Symbol;Acc:MGI:88271]	chr2	-	2.79801	9.17844e-19
Cyfip1	cytoplasmic FMR1 interacting protein 1 [Source:MGI Symbol;Acc:MGI:1338801]	chr7	+	2.79789	4.63183e-20
Arsk	arylsulfatase K [Source:MGI Symbol;Acc:MGI:1924291]	chr13	-	2.79748	6.17309e-15
Antxr1	anthrax toxin receptor 1 [Source:MGI Symbol;Acc:MGI:1916788]	chr6	-	2.79525	9.66901e-17
Tifa	TRAF-interacting protein with forkhead-associated domain [Source:MGI Symbol;Acc:MGI:2182965]	chr3	+	2.7947	3.33105e-14
Vim	vimentin [Source:MGI Symbol;Acc:MGI:98932]	chr2	+	2.79442	3.48427e-13
Pros1	protein S (alpha) [Source:MGI Symbol;Acc:MGI:1095733]	chr16	+	2.79388	6.56524e-17
Hmgcs2	3-hydroxy-3-methylglutaryl-Coenzyme A synthase 2 [Source:MGI Symbol;Acc:MGI:101939]	chr3	+	2.79387	1.01452e-07
Gm13031	predicted gene 13031 [Source:MGI Symbol;Acc:MGI:3702680]	chr4	-	2.79386	1.23901e-09
F5	coagulation factor V [Source:MGI Symbol;Acc:MGI:88382]	chr1	+	2.79385	3.04816e-05
Trip6	thyroid hormone receptor interactor 6 [Source:MGI Symbol;Acc:MGI:1343458]	chr5	-	2.79293	1.11792e-11
Fam189a2	family with sequence similarity 189, member A2 [Source:MGI Symbol;Acc:MGI:2685813]	chr19	-	2.79273	2.70502e-13
Eif2ak2	eukaryotic translation initiation factor 2-alpha kinase 2 [Source:MGI Symbol;Acc:MGI:1353449]	chr17	-	2.79159	7.70794e-15
Rbp1	retinol binding protein 1, cellular [Source:MGI Symbol;Acc:MGI:97876]	chr9	+	2.78665	6.67322e-13
Pnpla2	patatin-like phospholipase domain containing 2 [Source:MGI Symbol;Acc:MGI:1914103]	chr7	+	2.78453	8.04134e-13
Creb3l1	cAMP responsive element binding protein 3-like 1 [Source:MGI Symbol;Acc:MGI:1347062]	chr2	-	2.78374	9.42692e-09
Dhrs11	dehydrogenase/reductase (SDR family) member 11 [Source:MGI Symbol;Acc:MGI:2652816]	chr11	-	2.78192	3.23849e-14
Eya1	eyes absent 1 homolog (Drosophila) [Source:MGI Symbol;Acc:MGI:109344]	chr1	-	2.78056	1.76292e-14
Il15	interleukin 15 [Source:MGI Symbol;Acc:MGI:103014]	chr8	-	2.77594	1.14486e-07
Nrros	negative regulator of reactive oxygen species [Source:MGI Symbol;Acc:MGI:2445095]	chr16	-	2.77559	5.53545e-08
Ptpn22	protein tyrosine phosphatase, non-receptor type 22 (lymphoid) [Source:MGI Symbol;Acc:MGI:107170]	chr3	+	2.77546	5.58375e-07
Scg3	secretogranin III [Source:MGI Symbol;Acc:MGI:103032]	chr9	-	2.77464	7.17959e-20
Zic5	zinc finger protein of the cerebellum 5 [Source:MGI Symbol;Acc:MGI:1929518]	chr14	-	2.77447	1.6057e-08
Sypl2	synaptophysin-like 2 [Source:MGI Symbol;Acc:MGI:1328311]	chr3	-	2.77238	6.94309e-13
Phlpp1	PH domain and leucine rich repeat protein phosphatase 1 [Source:MGI Symbol;Acc:MGI:2138327]	chr1	+	2.7718	2.29562e-18
Rsad2	radical S-adenosyl methionine domain containing 2 [Source:MGI Symbol;Acc:MGI:1929628]	chr12	-	2.7701	2.25172e-06
Tspan12	tetraspanin 12 [Source:MGI Symbol;Acc:MGI:1889818]	chr6	-	2.76664	1.8072e-17
Sult1a1	sulfotransferase family 1A, phenol-preferring, member 1 [Source:MGI Symbol;Acc:MGI:102896]	chr7	-	2.76503	4.11602e-08
Hey2	hairy/enhancer-of-split related with YRPW motif 2 [Source:MGI Symbol;Acc:MGI:1341884]	chr10	-	2.76239	1.1818e-09
Arhgap24	Rho GTPase activating protein 24 [Source:MGI Symbol;Acc:MGI:1922647]	chr5	+	2.7619	1.7704e-13
Zic3	zinc finger protein of the cerebellum 3 [Source:MGI Symbol;Acc:MGI:106676]	chrX	+	2.76114	7.85367e-09
Akr1b8	aldo-keto reductase family 1, member B8 [Source:MGI Symbol;Acc:MGI:107673]	chr6	+	2.75812	3.97976e-08
Stom	stomatin [Source:MGI Symbol;Acc:MGI:95403]	chr2	-	2.75753	1.64841e-16
Gm5089	predicted gene 5089 [Source:MGI Symbol;Acc:MGI:3644731]	chr14	-	2.75558	2.91176e-08
Nudt7	nudix (nucleoside diphosphate linked moiety X)-type motif 7 [Source:MGI Symbol;Acc:MGI:1914778]	chr8	+	2.75496	1.56161e-11
Trim25	tripartite motif-containing 25 [Source:MGI Symbol;Acc:MGI:102749]	chr11	+	2.7547	2.26315e-11
H2-K1	histocompatibility 2, K1, K region [Source:MGI Symbol;Acc:MGI:95904]	chr17	-	2.75212	1.6431e-15
Nphp3	nephronophthisis 3 (adolescent) [Source:MGI Symbol;Acc:MGI:1921275]	chr9	+	2.75163	7.46084e-12
Hopx	HOP homeobox [Source:MGI Symbol;Acc:MGI:1916782]	chr5	-	2.74844	4.11601e-11
Bmp2k	BMP2 inducible kinase [Source:MGI Symbol;Acc:MGI:2155456]	chr5	+	2.74843	3.66652e-16
Peli2	pellino 2 [Source:MGI Symbol;Acc:MGI:1891445]	chr14	+	2.7469	9.41567e-16
Qprt	quinolinate phosphoribosyltransferase [Source:MGI Symbol;Acc:MGI:1914625]	chr7	-	2.74363	0.000350963
Slc35d2	solute carrier family 35, member D2 [Source:MGI Symbol;Acc:MGI:1917734]	chr13	-	2.74296	0.000124463
Trim21	tripartite motif-containing 21 [Source:MGI Symbol;Acc:MGI:106657]	chr7	-	2.74038	2.84339e-08
Mfap3l	microfibrillar-associated protein 3-like [Source:MGI Symbol;Acc:MGI:1918556]	chr8	+	2.74023	8.1121e-18
Fmnl2	formin-like 2 [Source:MGI Symbol;Acc:MGI:1918659]	chr2	+	2.73792	1.93902e-17
Msn	moesin [Source:MGI Symbol;Acc:MGI:97167]	chrX	+	2.73366	1.99532e-12
Hapln1	hyaluronan and proteoglycan link protein 1 [Source:MGI Symbol;Acc:MGI:1337006]	chr13	+	2.73243	1.64841e-16
Fhod1	formin homology 2 domain containing 1 [Source:MGI Symbol;Acc:MGI:2679008]	chr8	-	2.73159	5.1621e-06
Mtmr11	myotubularin related protein 11 [Source:MGI Symbol;Acc:MGI:2652817]	chr3	+	2.73037	3.04297e-15
Gys1	glycogen synthase 1, muscle [Source:MGI Symbol;Acc:MGI:101805]	chr7	+	2.72986	6.72224e-18
Lpcat3	lysophosphatidylcholine acyltransferase 3 [Source:MGI Symbol;Acc:MGI:1315211]	chr6	+	2.72977	2.97357e-15
Nt5dc2	5'-nucleotidase domain containing 2 [Source:MGI Symbol;Acc:MGI:1917271]	chr14	+	2.72892	4.4604e-08
Itgb5	integrin beta 5 [Source:MGI Symbol;Acc:MGI:96614]	chr16	+	2.72826	6.70263e-19
Sema3b	sema domain, immunoglobulin domain (Ig), short basic domain, secreted, (semaphorin) 3B [Source:MGI Symbol;Acc:MGI:107561]	chr9	-	2.72801	5.33982e-09
Ces5a	carboxylesterase 5A [Source:MGI Symbol;Acc:MGI:1915185]	chr8	-	2.72782	1.95387e-06
Nedd1	neural precursor cell expressed, developmentally down-regulated gene 1 [Source:MGI Symbol;Acc:MGI:97293]	chr10	-	2.72479	1.85354e-11
Dhcr7	7-dehydrocholesterol reductase [Source:MGI Symbol;Acc:MGI:1298378]	chr7	+	2.72459	2.43948e-13
Cdc14a	CDC14 cell division cycle 14A [Source:MGI Symbol;Acc:MGI:2442676]	chr3	-	2.72413	7.79206e-12
Rab13	RAB13, member RAS oncogene family [Source:MGI Symbol;Acc:MGI:1927232]	chr3	+	2.72272	1.10764e-10
D930020B18Rik	RIKEN cDNA D930020B18 gene [Source:MGI Symbol;Acc:MGI:2442001]	chr10	+	2.72099	6.40008e-06
Nde1	nuclear distribution gene E homolog 1 (A nidulans) [Source:MGI Symbol;Acc:MGI:1914453]	chr16	+	2.71973	6.7717e-15
Cnksr3	Cnksr family member 3 [Source:MGI Symbol;Acc:MGI:2674130]	chr10	-	2.71967	1.39198e-13
Sspn	sarcospan [Source:MGI Symbol;Acc:MGI:1353511]	chr6	+	2.71789	9.50494e-15
Gprc5b	G protein-coupled receptor, family C, group 5, member B [Source:MGI Symbol;Acc:MGI:1927596]	chr7	-	2.71779	1.4412e-19
Anxa5	annexin A5 [Source:MGI Symbol;Acc:MGI:106008]	chr3	-	2.7174	1.31118e-18
Gbp7	guanylate binding protein 7 [Source:MGI Symbol;Acc:MGI:2444421]	chr3	+	2.71649	3.08399e-14
Pcdhgb5	NA	NA	NA	2.71489	4.3762e-11
Lsamp	limbic system-associated membrane protein [Source:MGI Symbol;Acc:MGI:1261760]	chr16	+	2.71437	3.50028e-20
Fzd1	frizzled homolog 1 (Drosophila) [Source:MGI Symbol;Acc:MGI:1196625]	chr5	-	2.71307	9.31458e-15
Tmem47	transmembrane protein 47 [Source:MGI Symbol;Acc:MGI:2177570]	chrX	+	2.71305	1.76305e-17
Ctbs	chitobiase, di-N-acetyl- [Source:MGI Symbol;Acc:MGI:1921495]	chr3	+	2.71197	4.89247e-15
Etfa	electron transferring flavoprotein, alpha polypeptide [Source:MGI Symbol;Acc:MGI:106092]	chr9	-	2.71053	5.95688e-13
Abcd3	ATP-binding cassette, sub-family D (ALD), member 3 [Source:MGI Symbol;Acc:MGI:1349216]	chr3	-	2.70958	1.34419e-18
Aldh5a1	aldhehyde dehydrogenase family 5, subfamily A1 [Source:MGI Symbol;Acc:MGI:2441982]	chr13	-	2.70943	3.94897e-19
Cmtm5	CKLF-like MARVEL transmembrane domain containing 5 [Source:MGI Symbol;Acc:MGI:2447164]	chr14	+	2.70859	4.79506e-17
Fyco1	FYVE and coiled-coil domain containing 1 [Source:MGI Symbol;Acc:MGI:107277]	chr9	-	2.70741	3.38719e-15
Acss2	acyl-CoA synthetase short-chain family member 2 [Source:MGI Symbol;Acc:MGI:1890410]	chr2	+	2.70709	1.49885e-16
Tiparp	TCDD-inducible poly(ADP-ribose) polymerase [Source:MGI Symbol;Acc:MGI:2159210]	chr3	+	2.70692	6.33056e-15
Bcl2l12	BCL2-like 12 (proline rich) [Source:MGI Symbol;Acc:MGI:1922986]	chr7	-	2.70639	7.08243e-09
Cyp4f16	cytochrome P450, family 4, subfamily f, polypeptide 16 [Source:MGI Symbol;Acc:MGI:1917351]	chr17	+	2.70476	9.44211e-10
Mboat2	membrane bound O-acyltransferase domain containing 2 [Source:MGI Symbol;Acc:MGI:1914466]	chr12	+	2.70211	1.10528e-19
Kcnj14	potassium inwardly-rectifying channel, subfamily J, member 14 [Source:MGI Symbol;Acc:MGI:2384820]	chr7	-	2.7004	3.79231e-10
Plekhd1	pleckstrin homology domain containing, family D (with coiled-coil domains) member 1 [Source:MGI Symbol;Acc:MGI:3036228]	chr12	+	2.70004	5.8797e-11
Meis1	Meis homeobox 1 [Source:MGI Symbol;Acc:MGI:104717]	chr11	-	2.69904	2.69178e-13
AB124611	cDNA sequence AB124611 [Source:MGI Symbol;Acc:MGI:3043001]	chr9	+	2.6989	0.0107619
Hmgb2	high mobility group box 2 [Source:MGI Symbol;Acc:MGI:96157]	chr8	+	2.69755	1.37404e-06
Atp1a2	ATPase, Na+/K+ transporting, alpha 2 polypeptide [Source:MGI Symbol;Acc:MGI:88106]	chr1	-	2.69703	5.25133e-20
Fam213a	family with sequence similarity 213, member A [Source:MGI Symbol;Acc:MGI:1917814]	chr14	-	2.69494	1.94271e-18
Zfp36l2	zinc finger protein 36, C3H type-like 2 [Source:MGI Symbol;Acc:MGI:107945]	chr17	-	2.69481	2.20786e-13
St3gal4	ST3 beta-galactoside alpha-2,3-sialyltransferase 4 [Source:MGI Symbol;Acc:MGI:1316743]	chr9	-	2.69447	4.35063e-18
Angptl1	angiopoietin-like 1 [Source:MGI Symbol;Acc:MGI:1919963]	chr1	+	2.69265	1.83437e-07
Thnsl2	threonine synthase-like 2 (bacterial) [Source:MGI Symbol;Acc:MGI:3041254]	chr6	-	2.69206	8.23007e-11
Ripk1	receptor (TNFRSF)-interacting serine-threonine kinase 1 [Source:MGI Symbol;Acc:MGI:108212]	chr13	+	2.6906	4.10917e-15
Aifm2	apoptosis-inducing factor, mitochondrion-associated 2 [Source:MGI Symbol;Acc:MGI:1918611]	chr10	+	2.69046	4.21781e-13
Gal3st4	galactose-3-O-sulfotransferase 4 [Source:MGI Symbol;Acc:MGI:1916254]	chr5	-	2.69026	4.69006e-12
Map3k15	mitogen-activated protein kinase kinase kinase 15 [Source:MGI Symbol;Acc:MGI:2448588]	chrX	+	2.68913	1.77774e-07
Epb4.1l5	erythrocyte protein band 4.1-like 5 [Source:MGI Symbol;Acc:MGI:103006]	chr1	-	2.68801	1.38378e-16
Batf2	basic leucine zipper transcription factor, ATF-like 2 [Source:MGI Symbol;Acc:MGI:1921731]	chr19	+	2.68652	0.000375982
Ptgr1	prostaglandin reductase 1 [Source:MGI Symbol;Acc:MGI:1914353]	chr4	-	2.68518	1.87007e-05
Snx33	sorting nexin 33 [Source:MGI Symbol;Acc:MGI:2443239]	chr9	-	2.68372	5.32368e-16
Zfp36l1	zinc finger protein 36, C3H type-like 1 [Source:MGI Symbol;Acc:MGI:107946]	chr12	-	2.68347	1.3396e-14
Ggta1	glycoprotein galactosyltransferase alpha 1, 3 [Source:MGI Symbol;Acc:MGI:95704]	chr2	-	2.68344	2.391e-08
Mir6374	NA	NA	NA	2.68236	0.000329164
Hist1h2bc	histone cluster 1, H2bc [Source:MGI Symbol;Acc:MGI:1915274]	chr13	+	2.67975	2.28996e-14
Ager	advanced glycosylation end product-specific receptor [Source:MGI Symbol;Acc:MGI:893592]	chr17	+	2.67912	0.0018631
4930402H24Rik	RIKEN cDNA 4930402H24 gene [Source:MGI Symbol;Acc:MGI:1923029]	chr2	-	2.67895	8.77706e-17
Gcat	glycine C-acetyltransferase (2-amino-3-ketobutyrate-coenzyme A ligase) [Source:MGI Symbol;Acc:MGI:1349389]	chr15	+	2.67752	1.98908e-12
Dhx58	DEXH (Asp-Glu-X-His) box polypeptide 58 [Source:MGI Symbol;Acc:MGI:1931560]	chr11	-	2.67653	4.21569e-05
Nrarp	Notch-regulated ankyrin repeat protein [Source:MGI Symbol;Acc:MGI:1914372]	chr2	+	2.67263	1.47451e-14
Ghr	growth hormone receptor [Source:MGI Symbol;Acc:MGI:95708]	chr15	-	2.67179	6.23259e-14
Masp1	mannan-binding lectin serine peptidase 1 [Source:MGI Symbol;Acc:MGI:88492]	chr16	-	2.67024	2.95016e-12
Prdx1	peroxiredoxin 1 [Source:MGI Symbol;Acc:MGI:99523]	chr4	+	2.66993	1.06219e-16
Rnf182	ring finger protein 182 [Source:MGI Symbol;Acc:MGI:3045355]	chr13	+	2.66775	7.08327e-12
Echdc1	enoyl Coenzyme A hydratase domain containing 1 [Source:MGI Symbol;Acc:MGI:1277169]	chr10	+	2.66745	9.97601e-18
Prkd3	protein kinase D3 [Source:MGI Symbol;Acc:MGI:1922542]	chr17	-	2.66697	3.15676e-18
Tcn2	transcobalamin 2 [Source:MGI Symbol;Acc:MGI:98534]	chr11	-	2.66516	2.09093e-17
Usp18	ubiquitin specific peptidase 18 [Source:MGI Symbol;Acc:MGI:1344364]	chr6	+	2.6633	7.05558e-06
Zhx2	zinc fingers and homeoboxes 2 [Source:MGI Symbol;Acc:MGI:2683087]	chr15	+	2.66253	4.17383e-15
Grm3	glutamate receptor, metabotropic 3 [Source:MGI Symbol;Acc:MGI:1351340]	chr5	-	2.66175	6.11483e-19
Prex1	phosphatidylinositol-3,4,5-trisphosphate-dependent Rac exchange factor 1 [Source:MGI Symbol;Acc:MGI:3040696]	chr2	-	2.66118	2.43214e-18
Slc22a4	solute carrier family 22 (organic cation transporter), member 4 [Source:MGI Symbol;Acc:MGI:1353479]	chr11	-	2.66112	2.62085e-12
Prx	periaxin [Source:MGI Symbol;Acc:MGI:108176]	chr7	+	2.66046	0.00162024
Ccdc18	coiled-coil domain containing 18 [Source:MGI Symbol;Acc:MGI:1922974]	chr5	+	2.66038	1.05151e-10
Iqck	IQ motif containing K [Source:MGI Symbol;Acc:MGI:3612188]	chr7	+	2.65869	2.48315e-09
Aqp1	aquaporin 1 [Source:MGI Symbol;Acc:MGI:103201]	chr6	+	2.65629	2.61229e-05
Mvd	mevalonate (diphospho) decarboxylase [Source:MGI Symbol;Acc:MGI:2179327]	chr8	-	2.65365	9.37508e-13
Klhl5	kelch-like 5 [Source:MGI Symbol;Acc:MGI:1919028]	chr5	+	2.65153	1.23331e-18
Ccnd2	cyclin D2 [Source:MGI Symbol;Acc:MGI:88314]	chr6	-	2.65023	1.60464e-15
Parp9	poly (ADP-ribose) polymerase family, member 9 [Source:MGI Symbol;Acc:MGI:1933117]	chr16	+	2.64902	8.72212e-12
Usp53	ubiquitin specific peptidase 53 [Source:MGI Symbol;Acc:MGI:2139607]	chr3	-	2.64809	1.7706e-17
Cyp51	cytochrome P450, family 51 [Source:MGI Symbol;Acc:MGI:106040]	chr5	-	2.64761	1.81222e-17
Pcx	pyruvate carboxylase [Source:MGI Symbol;Acc:MGI:97520]	chr19	+	2.64405	1.94271e-18
Efhb	EF hand domain family, member B [Source:MGI Symbol;Acc:MGI:3045296]	chr17	-	2.64364	4.55113e-05
Agpat5	1-acylglycerol-3-phosphate O-acyltransferase 5 (lysophosphatidic acid acyltransferase, epsilon) [Source:MGI Symbol;Acc:MGI:1196345]	chr8	+	2.64286	2.31907e-18
Lrp10	low-density lipoprotein receptor-related protein 10 [Source:MGI Symbol;Acc:MGI:1929480]	chr14	+	2.64237	1.05044e-16
Gng5	guanine nucleotide binding protein (G protein), gamma 5 [Source:MGI Symbol;Acc:MGI:109164]	chr3	+	2.64051	3.24325e-09
Tns1	tensin 1 [Source:MGI Symbol;Acc:MGI:104552]	chr1	-	2.63909	9.46863e-15
Dbi	diazepam binding inhibitor [Source:MGI Symbol;Acc:MGI:94865]	chr1	-	2.63643	3.38719e-15
E130114P18Rik	RIKEN cDNA E130114P18 gene [Source:MGI Symbol;Acc:MGI:2442873]	chr4	-	2.63258	7.90613e-14
Ssc5d	scavenger receptor cysteine rich domain containing (5 domains) [Source:MGI Symbol;Acc:MGI:3606211]	chr7	+	2.63168	0.000117847
Capn2	calpain 2 [Source:MGI Symbol;Acc:MGI:88264]	chr1	-	2.62922	1.88999e-19
A330076C08Rik	NA	NA	NA	2.62724	0.00106114
Ugp2	UDP-glucose pyrophosphorylase 2 [Source:MGI Symbol;Acc:MGI:2183447]	chr11	-	2.62721	2.07067e-18
Htra3	HtrA serine peptidase 3 [Source:MGI Symbol;Acc:MGI:1925808]	chr5	-	2.62685	3.15174e-10
Ccdc114	coiled-coil domain containing 114 [Source:MGI Symbol;Acc:MGI:2446120]	chr7	+	2.62522	1.95548e-07
Card6	caspase recruitment domain family, member 6 [Source:MGI Symbol;Acc:MGI:3032959]	chr15	-	2.62238	5.13091e-06
Ltbr	lymphotoxin B receptor [Source:MGI Symbol;Acc:MGI:104875]	chr6	-	2.62232	5.89089e-16
Rgag1	retrotransposon gag domain containing 1 [Source:MGI Symbol;Acc:MGI:2685231]	chrX	+	2.621	5.94668e-08
Ivd	isovaleryl coenzyme A dehydrogenase [Source:MGI Symbol;Acc:MGI:1929242]	chr2	+	2.62094	2.30327e-17
Fbxo30	F-box protein 30 [Source:MGI Symbol;Acc:MGI:1919115]	chr10	+	2.62045	3.93619e-14
Npepl1	aminopeptidase-like 1 [Source:MGI Symbol;Acc:MGI:2448523]	chr2	+	2.61997	1.0482e-14
Bckdha	branched chain ketoacid dehydrogenase E1, alpha polypeptide [Source:MGI Symbol;Acc:MGI:107701]	chr7	-	2.61975	1.62961e-15
Glb1l	galactosidase, beta 1-like [Source:MGI Symbol;Acc:MGI:1921827]	chr1	-	2.61921	5.10938e-12
Ptplb	protein tyrosine phosphatase-like (proline instead of catalytic arginine), member b [Source:MGI Symbol;Acc:MGI:1918007]	chr16	+	2.61911	1.23556e-14
Fam163a	family with sequence similarity 163, member A [Source:MGI Symbol;Acc:MGI:3618859]	chr1	-	2.61849	2.43257e-07
Eml3	echinoderm microtubule associated protein like 3 [Source:MGI Symbol;Acc:MGI:2387612]	chr19	+	2.61712	6.69392e-13
Usp51	ubiquitin specific protease 51 [Source:MGI Symbol;Acc:MGI:3588217]	chrX	+	2.61529	1.93104e-07
Kctd11	potassium channel tetramerisation domain containing 11 [Source:MGI Symbol;Acc:MGI:2448712]	chr11	-	2.61469	1.89831e-09
Tekt1	tektin 1 [Source:MGI Symbol;Acc:MGI:1333819]	chr11	-	2.61336	9.83011e-08
Osmr	oncostatin M receptor [Source:MGI Symbol;Acc:MGI:1330819]	chr15	-	2.61148	2.73066e-06
Grid2	glutamate receptor, ionotropic, delta 2 [Source:MGI Symbol;Acc:MGI:95813]	chr6	+	2.61078	4.40264e-15
Hcfc1	host cell factor C1 [Source:MGI Symbol;Acc:MGI:105942]	chrX	-	2.61055	2.41786e-13
Nacc2	nucleus accumbens associated 2, BEN and BTB (POZ) domain containing [Source:MGI Symbol;Acc:MGI:1915241]	chr2	-	2.6084	1.4634e-18
Pttg1ip	pituitary tumor-transforming 1 interacting protein [Source:MGI Symbol;Acc:MGI:2652132]	chr10	+	2.60781	2.24117e-19
Dnmt3b	DNA methyltransferase 3B [Source:MGI Symbol;Acc:MGI:1261819]	chr2	+	2.60604	0.00046608
Ggt1	gamma-glutamyltransferase 1 [Source:MGI Symbol;Acc:MGI:95706]	chr10	+	2.60461	1.21555e-09
Idi1	isopentenyl-diphosphate delta isomerase [Source:MGI Symbol;Acc:MGI:2442264]	chr13	+	2.60428	1.1304e-12
Emx2	empty spiracles homeobox 2 [Source:MGI Symbol;Acc:MGI:95388]	chr19	+	2.60379	2.81407e-13
Fgr	Gardner-Rasheed feline sarcoma viral (Fgr) oncogene homolog [Source:MGI Symbol;Acc:MGI:95527]	chr4	+	2.602	0.00423105
Hibch	3-hydroxyisobutyryl-Coenzyme A hydrolase [Source:MGI Symbol;Acc:MGI:1923792]	chr1	+	2.59563	6.6144e-17
Limd1	LIM domains containing 1 [Source:MGI Symbol;Acc:MGI:1352502]	chr9	+	2.59479	2.6397e-15
Vav3	vav 3 oncogene [Source:MGI Symbol;Acc:MGI:1888518]	chr3	+	2.5943	1.89848e-13
Chst2	carbohydrate sulfotransferase 2 [Source:MGI Symbol;Acc:MGI:1891160]	chr9	-	2.59262	6.03478e-19
Msmo1	NA	NA	NA	2.59211	1.77186e-16
Ky	kyphoscoliosis peptidase [Source:MGI Symbol;Acc:MGI:96709]	chr9	+	2.59199	4.14178e-12
Spn	sialophorin [Source:MGI Symbol;Acc:MGI:98384]	chr7	-	2.59184	0.00646682
Spsb2	splA/ryanodine receptor domain and SOCS box containing 2 [Source:MGI Symbol;Acc:MGI:1315199]	chr6	+	2.59164	1.72177e-07
Lmf2	lipase maturation factor 2 [Source:MGI Symbol;Acc:MGI:2146015]	chr15	-	2.59062	2.11973e-15
Tln1	talin 1 [Source:MGI Symbol;Acc:MGI:1099832]	chr4	-	2.58906	1.22697e-16
Pdgfrl	platelet-derived growth factor receptor-like [Source:MGI Symbol;Acc:MGI:1916047]	chr8	+	2.58858	3.08958e-06
Rb1	retinoblastoma 1 [Source:MGI Symbol;Acc:MGI:97874]	chr14	-	2.58762	3.01134e-18
Ctnna1	catenin (cadherin associated protein), alpha 1 [Source:MGI Symbol;Acc:MGI:88274]	chr18	+	2.58534	4.23877e-19
Etfb	electron transferring flavoprotein, beta polypeptide [Source:MGI Symbol;Acc:MGI:106098]	chr7	+	2.58477	1.87851e-17
Rcn2	reticulocalbin 2 [Source:MGI Symbol;Acc:MGI:1349765]	chr9	+	2.58421	1.32135e-19
Mtbp	Mdm2, transformed 3T3 cell double minute p53 binding protein [Source:MGI Symbol;Acc:MGI:2146005]	chr15	+	2.57925	5.37632e-10
Mageh1	melanoma antigen, family H, 1 [Source:MGI Symbol;Acc:MGI:1922875]	chrX	-	2.57844	9.57007e-16
Ddx58	DEAD (Asp-Glu-Ala-Asp) box polypeptide 58 [Source:MGI Symbol;Acc:MGI:2442858]	chr4	-	2.57672	1.2738e-12
Hps1	Hermansky-Pudlak syndrome 1 homolog (human) [Source:MGI Symbol;Acc:MGI:2177763]	chr19	-	2.57657	5.44372e-11
Lgr4	leucine-rich repeat-containing G protein-coupled receptor 4 [Source:MGI Symbol;Acc:MGI:1891468]	chr2	+	2.57642	1.15445e-17
Xkr8	X Kell blood group precursor related family member 8 homolog [Source:MGI Symbol;Acc:MGI:2685877]	chr4	-	2.57527	1.04434e-11
Arid5a	AT rich interactive domain 5A (MRF1-like) [Source:MGI Symbol;Acc:MGI:2443039]	chr1	+	2.5748	5.26429e-15
Pcdhgb7	NA	NA	NA	2.57374	9.47678e-12
Lss	lanosterol synthase [Source:MGI Symbol;Acc:MGI:1336155]	chr10	+	2.57163	7.12802e-16
Smox	spermine oxidase [Source:MGI Symbol;Acc:MGI:2445356]	chr2	+	2.57082	8.71866e-14
Tspan15	tetraspanin 15 [Source:MGI Symbol;Acc:MGI:1917673]	chr10	-	2.57054	1.03799e-12
Inppl1	inositol polyphosphate phosphatase-like 1 [Source:MGI Symbol;Acc:MGI:1333787]	chr7	-	2.5695	5.28504e-18
Ormdl2	ORM1-like 2 (S. cerevisiae) [Source:MGI Symbol;Acc:MGI:1914094]	chr10	-	2.56911	8.22152e-11
Maoa	monoamine oxidase A [Source:MGI Symbol;Acc:MGI:96915]	chrX	+	2.56768	5.81171e-17
Cd97	CD97 antigen [Source:MGI Symbol;Acc:MGI:1347095]	chr8	-	2.56753	5.54116e-12
Rhbdl2	rhomboid, veinlet-like 2 (Drosophila) [Source:MGI Symbol;Acc:MGI:3608413]	chr4	+	2.56749	7.02289e-05
Ppapdc1a	phosphatidic acid phosphatase type 2 domain containing 1A [Source:MGI Symbol;Acc:MGI:2685936]	chr7	+	2.56716	1.93961e-09
Hpdl	4-hydroxyphenylpyruvate dioxygenase-like [Source:MGI Symbol;Acc:MGI:2444646]	chr4	-	2.56189	4.62575e-09
Pcdhgb8	NA	NA	NA	2.56096	2.77704e-08
Etv4	ets variant gene 4 (E1A enhancer binding protein, E1AF) [Source:MGI Symbol;Acc:MGI:99423]	chr11	-	2.56081	1.59865e-13
Prom1	prominin 1 [Source:MGI Symbol;Acc:MGI:1100886]	chr5	-	2.56074	2.26897e-07
Zfp217	zinc finger protein 217 [Source:MGI Symbol;Acc:MGI:2685408]	chr2	-	2.5605	1.85174e-11
Gm2027	NA	NA	NA	2.55984	2.42637e-05
Stk36	serine/threonine kinase 36 [Source:MGI Symbol;Acc:MGI:1920831]	chr1	+	2.55973	7.73619e-11
Dnaic1	dynein, axonemal, intermediate chain 1 [Source:MGI Symbol;Acc:MGI:1916172]	chr4	+	2.55919	2.48239e-09
Erap1	endoplasmic reticulum aminopeptidase 1 [Source:MGI Symbol;Acc:MGI:1933403]	chr13	+	2.55735	9.67701e-15
Suox	sulfite oxidase [Source:MGI Symbol;Acc:MGI:2446117]	chr10	-	2.55628	8.19358e-17
Nsdhl	NAD(P) dependent steroid dehydrogenase-like [Source:MGI Symbol;Acc:MGI:1099438]	chrX	+	2.55372	3.55544e-15
Farp1	FERM, RhoGEF (Arhgef) and pleckstrin domain protein 1 (chondrocyte-derived) [Source:MGI Symbol;Acc:MGI:2446173]	chr14	+	2.55321	1.29408e-18
Atp7b	ATPase, Cu++ transporting, beta polypeptide [Source:MGI Symbol;Acc:MGI:103297]	chr8	-	2.55221	1.26142e-09
Hsdl2	hydroxysteroid dehydrogenase like 2 [Source:MGI Symbol;Acc:MGI:1919729]	chr4	+	2.55156	7.10512e-17
Etfdh	electron transferring flavoprotein, dehydrogenase [Source:MGI Symbol;Acc:MGI:106100]	chr3	-	2.55153	4.36219e-19
Gabrb1	gamma-aminobutyric acid (GABA) A receptor, subunit beta 1 [Source:MGI Symbol;Acc:MGI:95619]	chr5	+	2.55008	6.87145e-19
Npc2	Niemann Pick type C2 [Source:MGI Symbol;Acc:MGI:1915213]	chr12	-	2.54877	2.11093e-18
Rhcg	Rhesus blood group-associated C glycoprotein [Source:MGI Symbol;Acc:MGI:1888517]	chr7	-	2.54215	0.000109372
Fcgrt	Fc receptor, IgG, alpha chain transporter [Source:MGI Symbol;Acc:MGI:103017]	chr7	-	2.5407	1.60343e-13
Alpk1	alpha-kinase 1 [Source:MGI Symbol;Acc:MGI:1918731]	chr3	-	2.53879	4.95498e-13
Ech1	enoyl coenzyme A hydratase 1, peroxisomal [Source:MGI Symbol;Acc:MGI:1858208]	chr7	+	2.53877	8.40083e-17
Lrrc16a	leucine rich repeat containing 16A [Source:MGI Symbol;Acc:MGI:1915982]	chr13	-	2.53754	2.64304e-18
Parp12	poly (ADP-ribose) polymerase family, member 12 [Source:MGI Symbol;Acc:MGI:2143990]	chr6	-	2.53604	2.83328e-14
Efhd1	EF hand domain containing 1 [Source:MGI Symbol;Acc:MGI:1921607]	chr1	+	2.53601	8.43853e-15
Tgif2	TGFB-induced factor homeobox 2 [Source:MGI Symbol;Acc:MGI:1915299]	chr2	+	2.53475	0.000522985
Olfml2a	olfactomedin-like 2A [Source:MGI Symbol;Acc:MGI:2444741]	chr2	+	2.53371	7.15309e-07
AU022751	expressed sequence AU022751 [Source:MGI Symbol;Acc:MGI:2147968]	chrX	-	2.53308	0.00181315
Car2	carbonic anhydrase 2 [Source:MGI Symbol;Acc:MGI:88269]	chr3	+	2.5327	2.93056e-18
Lect1	leukocyte cell derived chemotaxin 1 [Source:MGI Symbol;Acc:MGI:1341171]	chr14	-	2.53206	2.77811e-05
Ikbip	IKBKB interacting protein [Source:MGI Symbol;Acc:MGI:1914704]	chr10	+	2.53059	6.06855e-15
Tmbim1	transmembrane BAX inhibitor motif containing 1 [Source:MGI Symbol;Acc:MGI:1916910]	chr1	-	2.53059	2.61118e-17
Slc41a1	solute carrier family 41, member 1 [Source:MGI Symbol;Acc:MGI:2444823]	chr1	+	2.52957	9.76019e-20
Vmn2r57	vomeronasal 2, receptor 57 [Source:MGI Symbol;Acc:MGI:3703084]	chr7	-	2.52931	1.78618e-05
Zfp503	zinc finger protein 503 [Source:MGI Symbol;Acc:MGI:1353644]	chr14	-	2.52814	3.38047e-08
9530051G07Rik	RIKEN cDNA 9530051G07 gene [Source:MGI Symbol;Acc:MGI:2442715]	chrX	+	2.52801	4.08127e-05
Prdm6	PR domain containing 6 [Source:MGI Symbol;Acc:MGI:2684938]	chr18	+	2.52578	0.00181265
Ticam1	toll-like receptor adaptor molecule 1 [Source:MGI Symbol;Acc:MGI:2147032]	chr17	-	2.52564	1.14385e-13
Lef1	lymphoid enhancer binding factor 1 [Source:MGI Symbol;Acc:MGI:96770]	chr3	+	2.52473	1.59714e-11
Znrf3	zinc and ring finger 3 [Source:MGI Symbol;Acc:MGI:3039616]	chr11	-	2.52439	6.74328e-17
Chdh	choline dehydrogenase [Source:MGI Symbol;Acc:MGI:1860776]	chr14	+	2.52434	2.11702e-09
Fkbp9	FK506 binding protein 9 [Source:MGI Symbol;Acc:MGI:1350921]	chr6	+	2.52371	1.57855e-18
Atg4a	autophagy related 4A, cysteine peptidase [Source:MGI Symbol;Acc:MGI:2147903]	chrX	+	2.52351	1.98621e-09
Spidr	scaffolding protein involved i DNA repair [Source:MGI Symbol;Acc:MGI:1924834]	chr16	-	2.52279	4.48784e-10
Wnt7b	wingless-related MMTV integration site 7B [Source:MGI Symbol;Acc:MGI:98962]	chr15	-	2.52227	9.78946e-16
Wipi1	WD repeat domain, phosphoinositide interacting 1 [Source:MGI Symbol;Acc:MGI:1261864]	chr11	-	2.51989	2.20938e-15
Klhl10	kelch-like 10 [Source:MGI Symbol;Acc:MGI:2181067]	chr11	+	2.51932	0.00125436
Hykk	hydroxylysine kinase 1 [Source:MGI Symbol;Acc:MGI:2443139]	chr9	+	2.51819	1.63802e-11
Dnm2	dynamin 2 [Source:MGI Symbol;Acc:MGI:109547]	chr9	+	2.51819	1.33617e-17
Itga5	integrin alpha 5 (fibronectin receptor alpha) [Source:MGI Symbol;Acc:MGI:96604]	chr15	-	2.51816	1.82439e-05
Dhrs7	dehydrogenase/reductase (SDR family) member 7 [Source:MGI Symbol;Acc:MGI:1913625]	chr12	-	2.51599	2.69643e-15
Muc1	mucin 1, transmembrane [Source:MGI Symbol;Acc:MGI:97231]	chr3	+	2.51558	2.49152e-05
Rhbdd1	rhomboid domain containing 1 [Source:MGI Symbol;Acc:MGI:1924117]	chr1	+	2.51551	1.60464e-15
Hdac8	histone deacetylase 8 [Source:MGI Symbol;Acc:MGI:1917565]	chrX	-	2.51371	4.618e-14
Cdk5rap2	CDK5 regulatory subunit associated protein 2 [Source:MGI Symbol;Acc:MGI:2384875]	chr4	-	2.51253	4.10107e-16
Cd101	CD101 antigen [Source:MGI Symbol;Acc:MGI:2685862]	chr3	-	2.50925	0.000298873
Amotl1	angiomotin-like 1 [Source:MGI Symbol;Acc:MGI:1922973]	chr9	-	2.50875	1.45963e-17
1810021B22Rik	RIKEN cDNA 1810021B22 gene [Source:MGI Symbol;Acc:MGI:1916370]	chr15	-	2.5072	6.44085e-06
Ldlr	low density lipoprotein receptor [Source:MGI Symbol;Acc:MGI:96765]	chr9	+	2.50171	3.77147e-12
Echdc2	enoyl Coenzyme A hydratase domain containing 2 [Source:MGI Symbol;Acc:MGI:1289238]	chr4	+	2.50049	1.01228e-09
Smoc1	SPARC related modular calcium binding 1 [Source:MGI Symbol;Acc:MGI:1929878]	chr12	+	2.49987	2.57529e-08
Nupr1	nuclear protein transcription regulator 1 [Source:MGI Symbol;Acc:MGI:1891834]	chr7	-	2.49947	3.24131e-11
Il33	interleukin 33 [Source:MGI Symbol;Acc:MGI:1924375]	chr19	+	2.49936	1.0086e-13
Hus1	Hus1 homolog (S. pombe) [Source:MGI Symbol;Acc:MGI:1277962]	chr11	-	2.4988	3.00687e-16
Mob3b	MOB kinase activator 3B [Source:MGI Symbol;Acc:MGI:2664539]	chr4	-	2.49871	1.67049e-08
Rras	Harvey rat sarcoma oncogene, subgroup R [Source:MGI Symbol;Acc:MGI:98179]	chr7	+	2.49628	1.58737e-11
Nradd	neurotrophin receptor associated death domain [Source:MGI Symbol;Acc:MGI:1914419]	chr9	-	2.49606	8.60905e-06
Fam117a	family with sequence similarity 117, member A [Source:MGI Symbol;Acc:MGI:2144564]	chr11	+	2.49498	6.70503e-08
Rhobtb3	Rho-related BTB domain containing 3 [Source:MGI Symbol;Acc:MGI:1920546]	chr13	-	2.49191	4.89865e-14
Acsl3	acyl-CoA synthetase long-chain family member 3 [Source:MGI Symbol;Acc:MGI:1921455]	chr1	+	2.48781	3.47596e-18
Aldoc	aldolase C, fructose-bisphosphate [Source:MGI Symbol;Acc:MGI:101863]	chr11	+	2.48574	3.77688e-19
Hspb6	heat shock protein, alpha-crystallin-related, B6 [Source:MGI Symbol;Acc:MGI:2685325]	chr7	+	2.48381	7.73007e-10
Prkcd	protein kinase C, delta [Source:MGI Symbol;Acc:MGI:97598]	chr14	-	2.48276	2.4159e-09
Slc22a21	solute carrier family 22 (organic cation transporter), member 21 [Source:MGI Symbol;Acc:MGI:1929481]	chr11	-	2.47956	9.24385e-05
Slitrk2	SLIT and NTRK-like family, member 2 [Source:MGI Symbol;Acc:MGI:2679449]	chrX	+	2.47567	4.38684e-18
Abat	4-aminobutyrate aminotransferase [Source:MGI Symbol;Acc:MGI:2443582]	chr16	+	2.47451	1.64387e-19
Prorsd1	prolyl-tRNA synthetase domain containing 1 [Source:MGI Symbol;Acc:MGI:1915189]	chr11	-	2.47436	3.10376e-07
Cxcl14	chemokine (C-X-C motif) ligand 14 [Source:MGI Symbol;Acc:MGI:1888514]	chr13	-	2.474	4.79955e-18
Hsd17b4	hydroxysteroid (17-beta) dehydrogenase 4 [Source:MGI Symbol;Acc:MGI:105089]	chr18	+	2.47148	5.50126e-18
Syde2	synapse defective 1, Rho GTPase, homolog 2 (C. elegans) [Source:MGI Symbol;Acc:MGI:3036264]	chr3	+	2.47044	1.73574e-11
Gbp6	guanylate binding protein 6 [Source:MGI Symbol;Acc:MGI:2140937]	chr5	-	2.46552	6.4263e-08
Copz2	coatomer protein complex, subunit zeta 2 [Source:MGI Symbol;Acc:MGI:1929008]	chr11	+	2.46362	2.24621e-13
Msx1	msh homeobox 1 [Source:MGI Symbol;Acc:MGI:97168]	chr5	-	2.46276	2.34987e-06
Mroh7	maestro heat-like repeat family member 7 [Source:MGI Symbol;Acc:MGI:2685873]	chr4	-	2.46227	7.28889e-07
Aff1	AF4/FMR2 family, member 1 [Source:MGI Symbol;Acc:MGI:1100819]	chr5	+	2.46034	7.9347e-12
Colgalt2	collagen beta(1-O)galactosyltransferase 2 [Source:MGI Symbol;Acc:MGI:2138232]	chr1	+	2.45954	2.32326e-12
Serpinf1	serine (or cysteine) peptidase inhibitor, clade F, member 1 [Source:MGI Symbol;Acc:MGI:108080]	chr11	-	2.45692	2.00482e-11
Klf15	Kruppel-like factor 15 [Source:MGI Symbol;Acc:MGI:1929988]	chr6	+	2.45455	5.52326e-12
Necap2	NECAP endocytosis associated 2 [Source:MGI Symbol;Acc:MGI:1913397]	chr4	-	2.45422	5.82978e-16
Rsg1	REM2 and RAB-like small GTPase 1 [Source:MGI Symbol;Acc:MGI:1923416]	chr4	+	2.44918	0.000389847
1190005I06Rik	RIKEN cDNA 1190005I06 gene [Source:MGI Symbol;Acc:MGI:1916168]	chr8	-	2.44706	1.7194e-07
4930523C07Rik	RIKEN cDNA 4930523C07 gene [Source:MGI Symbol;Acc:MGI:1914897]	chr1	+	2.44605	3.34711e-07
Olfr920	olfactory receptor 920 [Source:MGI Symbol;Acc:MGI:3030754]	chr9	+	2.44366	0.000115147
Golim4	golgi integral membrane protein 4 [Source:MGI Symbol;Acc:MGI:1920374]	chr3	-	2.44365	1.45805e-13
Gm2a	GM2 ganglioside activator protein [Source:MGI Symbol;Acc:MGI:95762]	chr11	+	2.44047	5.29783e-18
Tnfaip2	tumor necrosis factor, alpha-induced protein 2 [Source:MGI Symbol;Acc:MGI:104960]	chr12	+	2.44014	3.91389e-05
Shroom4	shroom family member 4 [Source:MGI Symbol;Acc:MGI:2685570]	chrX	+	2.44006	2.15708e-08
Cyp7b1	cytochrome P450, family 7, subfamily b, polypeptide 1 [Source:MGI Symbol;Acc:MGI:104978]	chr3	-	2.43863	1.01714e-14
Ggh	gamma-glutamyl hydrolase [Source:MGI Symbol;Acc:MGI:1329035]	chr4	+	2.43632	3.4052e-14
Rab34	RAB34, member of RAS oncogene family [Source:MGI Symbol;Acc:MGI:104606]	chr11	+	2.43506	1.8207e-13
Sgsh	N-sulfoglucosamine sulfohydrolase (sulfamidase) [Source:MGI Symbol;Acc:MGI:1350341]	chr11	-	2.43453	3.18199e-15
Bambi-ps1	BMP and activin membrane-bound inhibitor, pseudogene (Xenopus laevis) [Source:MGI Symbol;Acc:MGI:1932402]	chr2	-	2.43351	4.39287e-05
Unc13c	unc-13 homolog C (C. elegans) [Source:MGI Symbol;Acc:MGI:2149021]	chr9	-	2.43315	4.27361e-12
Yes1	Yamaguchi sarcoma viral (v-yes) oncogene homolog 1 [Source:MGI Symbol;Acc:MGI:99147]	chr5	+	2.43087	8.19358e-17
C1qtnf6	C1q and tumor necrosis factor related protein 6 [Source:MGI Symbol;Acc:MGI:1919959]	chr15	-	2.43065	2.948e-06
Serpina3m	serine (or cysteine) peptidase inhibitor, clade A, member 3M [Source:MGI Symbol;Acc:MGI:98378]	chr12	+	2.43055	0.000147625
Gadd45g	growth arrest and DNA-damage-inducible 45 gamma [Source:MGI Symbol;Acc:MGI:1346325]	chr13	+	2.42935	1.65697e-10
Tsc22d3	TSC22 domain family, member 3 [Source:MGI Symbol;Acc:MGI:1196284]	chrX	-	2.42771	7.55383e-11
Fmo1	flavin containing monooxygenase 1 [Source:MGI Symbol;Acc:MGI:1310002]	chr1	-	2.42671	2.73786e-09
Cldn2	claudin 2 [Source:MGI Symbol;Acc:MGI:1276110]	chrX	+	2.42652	0.0142122
Ncan	neurocan [Source:MGI Symbol;Acc:MGI:104694]	chr8	-	2.42476	1.3787e-18
Aco1	aconitase 1 [Source:MGI Symbol;Acc:MGI:87879]	chr4	+	2.42215	1.55523e-16
Afap1	actin filament associated protein 1 [Source:MGI Symbol;Acc:MGI:1917542]	chr5	+	2.42133	1.57697e-17
Echs1	enoyl Coenzyme A hydratase, short chain, 1, mitochondrial [Source:MGI Symbol;Acc:MGI:2136460]	chr7	-	2.41617	9.0983e-17
2410004I01Rik	RIKEN cDNA 2410004I01 gene [Source:MGI Symbol;Acc:MGI:1916989]	chr11	-	2.41537	0.000407371
Fam107b	family with sequence similarity 107, member B [Source:MGI Symbol;Acc:MGI:1913790]	chr2	+	2.41496	6.64302e-13
Cdc42ep1	CDC42 effector protein (Rho GTPase binding) 1 [Source:MGI Symbol;Acc:MGI:1929763]	chr15	+	2.41281	2.15605e-10
Igfbp5	insulin-like growth factor binding protein 5 [Source:MGI Symbol;Acc:MGI:96440]	chr1	-	2.41271	1.4857e-13
2900052N01Rik	NA	NA	NA	2.41237	4.41402e-16
N4bp2	NEDD4 binding protein 2 [Source:MGI Symbol;Acc:MGI:2684414]	chr5	+	2.41143	4.71457e-11
Pmp22	peripheral myelin protein 22 [Source:MGI Symbol;Acc:MGI:97631]	chr11	+	2.41103	2.47242e-15
Emx2os	Emx2 opposite strand/antisense transcript (non-protein coding) [Source:MGI Symbol;Acc:MGI:3052329]	chr19	-	2.40991	1.44955e-09
Kmt2c	lysine (K)-specific methyltransferase 2C [Source:MGI Symbol;Acc:MGI:2444959]	chr5	-	2.40854	2.78212e-17
Slc6a12	solute carrier family 6 (neurotransmitter transporter, betaine/GABA), member 12 [Source:MGI Symbol;Acc:MGI:95628]	chr6	+	2.40821	2.08797e-05
Ephb1	Eph receptor B1 [Source:MGI Symbol;Acc:MGI:1096337]	chr9	-	2.40709	1.30086e-12
Cebpa	CCAAT/enhancer binding protein (C/EBP), alpha [Source:MGI Symbol;Acc:MGI:99480]	chr7	+	2.40639	4.59722e-09
Csrp1	cysteine and glycine-rich protein 1 [Source:MGI Symbol;Acc:MGI:88549]	chr1	+	2.40598	1.77727e-17
Mthfd1	methylenetetrahydrofolate dehydrogenase (NADP+ dependent), methenyltetrahydrofolate cyclohydrolase, formyltetrahydrofolate synthase [Source:MGI Symbol;Acc:MGI:1342005]	chr12	+	2.40493	2.75926e-17
Itfg3	integrin alpha FG-GAP repeat containing 3 [Source:MGI Symbol;Acc:MGI:2146854]	chr17	-	2.40488	4.63429e-14
Otx1	orthodenticle homolog 1 (Drosophila) [Source:MGI Symbol;Acc:MGI:97450]	chr11	-	2.40486	1.69224e-10
Zhx3	zinc fingers and homeoboxes 3 [Source:MGI Symbol;Acc:MGI:2444772]	chr2	-	2.40349	2.10018e-17
Clu	clusterin [Source:MGI Symbol;Acc:MGI:88423]	chr14	+	2.40341	4.23171e-19
Ndrg2	N-myc downstream regulated gene 2 [Source:MGI Symbol;Acc:MGI:1352498]	chr14	-	2.40241	1.94271e-18
Ganc	glucosidase, alpha; neutral C [Source:MGI Symbol;Acc:MGI:1923301]	chr2	+	2.40185	4.54862e-15
Gng12	guanine nucleotide binding protein (G protein), gamma 12 [Source:MGI Symbol;Acc:MGI:1336171]	chr6	+	2.40175	7.1595e-17
Frmd4a	FERM domain containing 4A [Source:MGI Symbol;Acc:MGI:1919850]	chr2	+	2.40074	9.20842e-17
S100b	S100 protein, beta polypeptide, neural [Source:MGI Symbol;Acc:MGI:98217]	chr10	+	2.40047	1.87466e-17
Lrrc58	leucine rich repeat containing 58 [Source:MGI Symbol;Acc:MGI:2443542]	chr16	+	2.3983	3.97089e-15
Aldh1l2	aldehyde dehydrogenase 1 family, member L2 [Source:MGI Symbol;Acc:MGI:2444680]	chr10	-	2.39602	3.50029e-08
Ginm1	glycoprotein integral membrane 1 [Source:MGI Symbol;Acc:MGI:2384905]	chr10	-	2.39511	4.4985e-15
Tsku	tsukushi [Source:MGI Symbol;Acc:MGI:2443855]	chr7	-	2.39379	2.47097e-10
Aga	aspartylglucosaminidase [Source:MGI Symbol;Acc:MGI:104873]	chr8	+	2.38956	2.94307e-09
Reep3	receptor accessory protein 3 [Source:MGI Symbol;Acc:MGI:88930]	chr10	-	2.3884	1.40093e-16
Sc5d	sterol-C5-desaturase (fungal ERG3, delta-5-desaturase) homolog (S. cerevisae) [Source:MGI Symbol;Acc:MGI:1353611]	chr9	-	2.38804	2.29981e-19
Gyk	glycerol kinase [Source:MGI Symbol;Acc:MGI:106594]	chrX	-	2.3876	4.19774e-17
Ptchd2	patched domain containing 2 [Source:MGI Symbol;Acc:MGI:2444403]	chr4	-	2.38692	2.8823e-14
Scel	sciellin [Source:MGI Symbol;Acc:MGI:1891228]	chr14	+	2.38656	2.56314e-08
Zfp953	zinc finger protein 953 [Source:MGI Symbol;Acc:MGI:3612873]	chr13	-	2.38567	7.47885e-07
Acot6	acyl-CoA thioesterase 6 [Source:MGI Symbol;Acc:MGI:1921287]	chr12	+	2.38563	7.64892e-10
Efhc1	EF-hand domain (C-terminal) containing 1 [Source:MGI Symbol;Acc:MGI:1919127]	chr1	+	2.38453	1.09183e-06
Crtc3	CREB regulated transcription coactivator 3 [Source:MGI Symbol;Acc:MGI:1917711]	chr7	-	2.38375	1.99959e-15
Gab1	growth factor receptor bound protein 2-associated protein 1 [Source:MGI Symbol;Acc:MGI:108088]	chr8	-	2.38313	2.71889e-14
Tex15	testis expressed gene 15 [Source:MGI Symbol;Acc:MGI:1934816]	chr8	+	2.38072	0.000243729
Npl	N-acetylneuraminate pyruvate lyase [Source:MGI Symbol;Acc:MGI:1921341]	chr1	-	2.37995	2.08928e-11
Plekhb1	pleckstrin homology domain containing, family B (evectins) member 1 [Source:MGI Symbol;Acc:MGI:1351469]	chr7	-	2.37964	2.32577e-17
Rrbp1	ribosome binding protein 1 [Source:MGI Symbol;Acc:MGI:1932395]	chr2	-	2.37953	8.50304e-14
Ceacam1	carcinoembryonic antigen-related cell adhesion molecule 1 [Source:MGI Symbol;Acc:MGI:1347245]	chr7	-	2.3794	4.00397e-08
Lhx2	LIM homeobox protein 2 [Source:MGI Symbol;Acc:MGI:96785]	chr2	+	2.37862	6.90751e-17
Fbxo2	F-box protein 2 [Source:MGI Symbol;Acc:MGI:2446216]	chr4	+	2.37614	1.54196e-18
Fat4	FAT tumor suppressor homolog 4 (Drosophila) [Source:MGI Symbol;Acc:MGI:3045256]	chr3	+	2.37559	8.17416e-15
Tox2	TOX high mobility group box family member 2 [Source:MGI Symbol;Acc:MGI:3611233]	chr2	+	2.37525	3.05124e-09
Tap2	transporter 2, ATP-binding cassette, sub-family B (MDR/TAP) [Source:MGI Symbol;Acc:MGI:98484]	chr17	+	2.37484	2.72464e-11
Zmpste24	zinc metallopeptidase, STE24 [Source:MGI Symbol;Acc:MGI:1890508]	chr4	-	2.37202	1.20191e-17
Farp2	FERM, RhoGEF and pleckstrin domain protein 2 [Source:MGI Symbol;Acc:MGI:2385126]	chr1	+	2.37176	5.92703e-09
Mid1	midline 1 [Source:MGI Symbol;Acc:MGI:1100537]	chrX	+	2.37054	1.53251e-07
Pccb	propionyl Coenzyme A carboxylase, beta polypeptide [Source:MGI Symbol;Acc:MGI:1914154]	chr9	-	2.37028	4.55519e-17
Mfsd2b	major facilitator superfamily domain containing 2B [Source:MGI Symbol;Acc:MGI:3583946]	chr12	-	2.36999	1.69178e-05
1700017B05Rik	RIKEN cDNA 1700017B05 gene [Source:MGI Symbol;Acc:MGI:1921461]	chr9	-	2.36983	8.48471e-12
Pxn	paxillin [Source:MGI Symbol;Acc:MGI:108295]	chr5	+	2.36765	1.0863e-15
Nphs2	nephrosis 2, podocin [Source:MGI Symbol;Acc:MGI:2157018]	chr1	+	2.36718	0.00839135
Smad5	SMAD family member 5 [Source:MGI Symbol;Acc:MGI:1328787]	chr13	+	2.36603	3.15676e-18
Lrp5	low density lipoprotein receptor-related protein 5 [Source:MGI Symbol;Acc:MGI:1278315]	chr19	-	2.36431	3.1395e-15
Galc	galactosylceramidase [Source:MGI Symbol;Acc:MGI:95636]	chr12	-	2.36431	5.07038e-13
Kifc3	kinesin family member C3 [Source:MGI Symbol;Acc:MGI:109202]	chr8	-	2.3623	3.05763e-16
Cib1	calcium and integrin binding 1 (calmyrin) [Source:MGI Symbol;Acc:MGI:1344418]	chr7	-	2.36129	8.77045e-13
Epb4.1l2	erythrocyte protein band 4.1-like 2 [Source:MGI Symbol;Acc:MGI:103009]	chr10	+	2.36118	4.23877e-19
Slfn9	schlafen 9 [Source:MGI Symbol;Acc:MGI:2445121]	chr11	-	2.36105	6.0709e-05
Gbp3	guanylate binding protein 3 [Source:MGI Symbol;Acc:MGI:1926263]	chr3	+	2.36045	3.44286e-10
Lhpp	phospholysine phosphohistidine inorganic pyrophosphate phosphatase [Source:MGI Symbol;Acc:MGI:1923679]	chr7	+	2.3601	4.82181e-14
Tor3a	torsin family 3, member A [Source:MGI Symbol;Acc:MGI:1353652]	chr1	-	2.35887	1.19874e-07
Kcnn2	potassium intermediate/small conductance calcium-activated channel, subfamily N, member 2 [Source:MGI Symbol;Acc:MGI:2153182]	chr18	+	2.35847	2.75556e-14
Zcchc24	zinc finger, CCHC domain containing 24 [Source:MGI Symbol;Acc:MGI:1919168]	chr14	-	2.35493	1.95545e-18
Cyp27a1	cytochrome P450, family 27, subfamily a, polypeptide 1 [Source:MGI Symbol;Acc:MGI:88594]	chr1	+	2.35392	7.2391e-10
Cdh20	cadherin 20 [Source:MGI Symbol;Acc:MGI:1346069]	chr1	+	2.35162	7.0378e-16
L3hypdh	L-3-hydroxyproline dehydratase (trans-) [Source:MGI Symbol;Acc:MGI:1914467]	chr12	-	2.35021	6.46529e-08
Snta1	syntrophin, acidic 1 [Source:MGI Symbol;Acc:MGI:101772]	chr2	-	2.348	1.20779e-15
Llgl1	lethal giant larvae homolog 1 (Drosophila) [Source:MGI Symbol;Acc:MGI:102682]	chr11	+	2.34645	3.9521e-17
Lrrc75b	NA	NA	NA	2.34565	2.63547e-13
Lrrc8c	leucine rich repeat containing 8 family, member C [Source:MGI Symbol;Acc:MGI:2140839]	chr5	+	2.34508	1.3868e-09
Apobec1	apolipoprotein B mRNA editing enzyme, catalytic polypeptide 1 [Source:MGI Symbol;Acc:MGI:103298]	chr6	-	2.3442	7.41128e-09
Car3	carbonic anhydrase 3 [Source:MGI Symbol;Acc:MGI:88270]	chr3	+	2.34379	0.00171962
Kctd5	potassium channel tetramerisation domain containing 5 [Source:MGI Symbol;Acc:MGI:1916509]	chr17	-	2.34357	1.23172e-15
Vstm4	V-set and transmembrane domain containing 4 [Source:MGI Symbol;Acc:MGI:2444633]	chr14	+	2.34201	6.19733e-11
Id1	inhibitor of DNA binding 1 [Source:MGI Symbol;Acc:MGI:96396]	chr2	+	2.34201	5.8173e-10
Snord111	small nucleolar RNA, C/D box 111 [Source:MGI Symbol;Acc:MGI:3819518]	chr8	-	2.33923	0.00157874
Vangl2	vang-like 2 (van gogh, Drosophila) [Source:MGI Symbol;Acc:MGI:2135272]	chr1	-	2.33803	5.23451e-13
Hip1	huntingtin interacting protein 1 [Source:MGI Symbol;Acc:MGI:1099804]	chr5	-	2.33626	6.77653e-15
Fabp5	fatty acid binding protein 5, epidermal [Source:MGI Symbol;Acc:MGI:101790]	chr3	+	2.33622	1.73746e-15
Zfp457	zinc finger protein 457 [Source:MGI Symbol;Acc:MGI:2664334]	chr13	-	2.33614	0.0128573
A330033J07Rik	RIKEN cDNA A330033J07 gene [Source:MGI Symbol;Acc:MGI:2444369]	chr13	-	2.33578	1.14509e-06
A730056A06Rik	RIKEN cDNA A730056A06 gene [Source:MGI Symbol;Acc:MGI:2442718]	chr7	-	2.33494	8.77118e-13
Ppfibp2	PTPRF interacting protein, binding protein 2 (liprin beta 2) [Source:MGI Symbol;Acc:MGI:894649]	chr7	+	2.32994	6.62142e-13
Hyal3	hyaluronoglucosaminidase 3 [Source:MGI Symbol;Acc:MGI:1330288]	chr9	+	2.32895	0.000736342
Mccc2	methylcrotonoyl-Coenzyme A carboxylase 2 (beta) [Source:MGI Symbol;Acc:MGI:1925288]	chr13	-	2.32703	9.24885e-15
Pxmp4	peroxisomal membrane protein 4 [Source:MGI Symbol;Acc:MGI:1891701]	chr2	-	2.32631	2.19738e-15
Slc46a1	solute carrier family 46, member 1 [Source:MGI Symbol;Acc:MGI:1098733]	chr11	+	2.32556	6.94309e-13
Slc26a6	solute carrier family 26, member 6 [Source:MGI Symbol;Acc:MGI:2159728]	chr9	+	2.32542	2.06486e-09
Hibadh	3-hydroxyisobutyrate dehydrogenase [Source:MGI Symbol;Acc:MGI:1889802]	chr6	-	2.32402	9.5543e-19
Pcdhga12	NA	NA	NA	2.32346	9.85133e-14
Dok1	docking protein 1 [Source:MGI Symbol;Acc:MGI:893587]	chr6	-	2.32194	1.2904e-06
Mkrn3	makorin, ring finger protein, 3 [Source:MGI Symbol;Acc:MGI:2181178]	chr7	-	2.3176	8.89377e-05
Ttyh1	tweety homolog 1 (Drosophila) [Source:MGI Symbol;Acc:MGI:1889007]	chr7	+	2.31688	2.152e-18
Chpt1	choline phosphotransferase 1 [Source:MGI Symbol;Acc:MGI:2384841]	chr10	-	2.31486	1.3176e-17
Ide	insulin degrading enzyme [Source:MGI Symbol;Acc:MGI:96412]	chr19	-	2.31329	1.0091e-17
Bmpr1a	bone morphogenetic protein receptor, type 1A [Source:MGI Symbol;Acc:MGI:1338938]	chr14	-	2.31283	4.91537e-18
Ak3	adenylate kinase 3 [Source:MGI Symbol;Acc:MGI:1860835]	chr19	-	2.30798	1.92979e-18
Erbb2ip	Erbb2 interacting protein [Source:MGI Symbol;Acc:MGI:1890169]	chr13	-	2.30785	9.66423e-17
Phkb	phosphorylase kinase beta [Source:MGI Symbol;Acc:MGI:97578]	chr8	+	2.30778	2.38823e-17
Itgav	integrin alpha V [Source:MGI Symbol;Acc:MGI:96608]	chr2	+	2.30778	1.4593e-16
Ttc23	tetratricopeptide repeat domain 23 [Source:MGI Symbol;Acc:MGI:1914259]	chr7	+	2.30681	7.06037e-12
Tfeb	transcription factor EB [Source:MGI Symbol;Acc:MGI:103270]	chr17	+	2.30142	4.15221e-11
Rock1	Rho-associated coiled-coil containing protein kinase 1 [Source:MGI Symbol;Acc:MGI:107927]	chr18	-	2.30135	5.32364e-17
Hist2h2be	histone cluster 2, H2be [Source:MGI Symbol;Acc:MGI:2448415]	chr3	+	2.30121	2.70809e-12
Nid2	nidogen 2 [Source:MGI Symbol;Acc:MGI:1298229]	chr14	+	2.30106	5.30785e-07
Sowahc	sosondowah ankyrin repeat domain family member C [Source:MGI Symbol;Acc:MGI:3606051]	chr10	+	2.30027	5.77367e-16
Ttc38	tetratricopeptide repeat domain 38 [Source:MGI Symbol;Acc:MGI:2146198]	chr15	+	2.29874	2.74077e-13
Il17rd	interleukin 17 receptor D [Source:MGI Symbol;Acc:MGI:2159727]	chr14	+	2.29792	1.36988e-10
Rhpn2	rhophilin, Rho GTPase binding protein 2 [Source:MGI Symbol;Acc:MGI:1289234]	chr7	+	2.29663	3.39973e-09
Fut10	fucosyltransferase 10 [Source:MGI Symbol;Acc:MGI:2384748]	chr8	+	2.29623	2.43348e-10
Pfn4	profilin family, member 4 [Source:MGI Symbol;Acc:MGI:1920121]	chr12	+	2.29583	8.86245e-14
Dpy19l3	dpy-19-like 3 (C. elegans) [Source:MGI Symbol;Acc:MGI:2443952]	chr7	-	2.29469	9.08485e-16
Ccr2	chemokine (C-C motif) receptor 2 [Source:MGI Symbol;Acc:MGI:106185]	chr9	+	2.29436	0.00010016
Rgs3	regulator of G-protein signaling 3 [Source:MGI Symbol;Acc:MGI:1354734]	chr4	+	2.29401	1.01899e-12
Rab29	NA	NA	NA	2.29167	2.14928e-09
Dsn1	DSN1, MIND kinetochore complex component, homolog (S. cerevisiae) [Source:MGI Symbol;Acc:MGI:1914184]	chr2	-	2.28911	9.71558e-11
Adcyap1r1	adenylate cyclase activating polypeptide 1 receptor 1 [Source:MGI Symbol;Acc:MGI:108449]	chr6	+	2.28757	2.75305e-17
Gm14393	predicted gene 14393 [Source:MGI Symbol;Acc:MGI:3649576]	chr2	-	2.28672	0.00120443
Rasl11a	RAS-like, family 11, member A [Source:MGI Symbol;Acc:MGI:1916145]	chr5	+	2.28641	3.98606e-11
Wscd1	WSC domain containing 1 [Source:MGI Symbol;Acc:MGI:2448493]	chr11	+	2.28583	2.60306e-16
Csad	cysteine sulfinic acid decarboxylase [Source:MGI Symbol;Acc:MGI:2180098]	chr15	-	2.2848	3.10295e-14
St5	suppression of tumorigenicity 5 [Source:MGI Symbol;Acc:MGI:108517]	chr7	-	2.28411	3.65287e-13
Mamdc2	MAM domain containing 2 [Source:MGI Symbol;Acc:MGI:1918988]	chr19	-	2.28343	1.43641e-07
Nek3	NIMA (never in mitosis gene a)-related expressed kinase 3 [Source:MGI Symbol;Acc:MGI:1344371]	chr8	-	2.28328	1.91255e-07
Mt1	metallothionein 1 [Source:MGI Symbol;Acc:MGI:97171]	chr8	+	2.28141	1.63676e-14
Pfas	phosphoribosylformylglycinamidine synthase (FGAR amidotransferase) [Source:MGI Symbol;Acc:MGI:2684864]	chr11	-	2.28129	4.13645e-16
Akt2	thymoma viral proto-oncogene 2 [Source:MGI Symbol;Acc:MGI:104874]	chr7	+	2.281	9.19532e-16
Mtmr10	myotubularin related protein 10 [Source:MGI Symbol;Acc:MGI:2142292]	chr7	+	2.28088	6.16139e-17
Rrp8	ribosomal RNA processing 8, methyltransferase, homolog (yeast) [Source:MGI Symbol;Acc:MGI:1914251]	chr7	-	2.2805	4.25215e-11
Fjx1	four jointed box 1 (Drosophila) [Source:MGI Symbol;Acc:MGI:1341907]	chr2	-	2.27912	2.33196e-15
E2f5	E2F transcription factor 5 [Source:MGI Symbol;Acc:MGI:105091]	chr3	+	2.27905	3.91368e-14
Chd7	chromodomain helicase DNA binding protein 7 [Source:MGI Symbol;Acc:MGI:2444748]	chr4	+	2.27862	3.59442e-14
Slc25a1	solute carrier family 25 (mitochondrial carrier, citrate transporter), member 1 [Source:MGI Symbol;Acc:MGI:1345283]	chr16	-	2.27728	3.8821e-16
Il6st	interleukin 6 signal transducer [Source:MGI Symbol;Acc:MGI:96560]	chr13	+	2.27623	4.21502e-18
Pcdhga6	NA	NA	NA	2.27539	1.36154e-11
Aldh3b1	aldehyde dehydrogenase 3 family, member B1 [Source:MGI Symbol;Acc:MGI:1914939]	chr19	-	2.27486	2.17729e-09
Lix1l	Lix1-like [Source:MGI Symbol;Acc:MGI:3036267]	chr3	+	2.274	8.6792e-14
1110054M08Rik	RIKEN cDNA 1110054M08 gene [Source:MGI Symbol;Acc:MGI:1916091]	chr16	-	2.27175	4.25139e-08
Trim30d	tripartite motif-containing 30D [Source:MGI Symbol;Acc:MGI:3035181]	chr7	-	2.27053	4.08936e-07
Nr1h3	nuclear receptor subfamily 1, group H, member 3 [Source:MGI Symbol;Acc:MGI:1352462]	chr2	-	2.26948	3.72766e-10
Qk	quaking [Source:MGI Symbol;Acc:MGI:97837]	chr17	-	2.26591	1.07284e-18
BC006965	cDNA sequence BC006965 [Source:MGI Symbol;Acc:MGI:2384955]	chr11	-	2.26483	0.00010374
Slc2a12	solute carrier family 2 (facilitated glucose transporter), member 12 [Source:MGI Symbol;Acc:MGI:3052471]	chr10	+	2.26454	1.05472e-10
Dok7	docking protein 7 [Source:MGI Symbol;Acc:MGI:3584043]	chr5	+	2.26378	2.35485e-13
Pygl	liver glycogen phosphorylase [Source:MGI Symbol;Acc:MGI:97829]	chr12	-	2.26347	3.97506e-08
Gm4980	predicted gene 4980 [Source:MGI Symbol;Acc:MGI:3646425]	chr7	-	2.26225	8.44221e-06
Scp2	sterol carrier protein 2, liver [Source:MGI Symbol;Acc:MGI:98254]	chr4	-	2.26097	6.65847e-15
Fgf7	fibroblast growth factor 7 [Source:MGI Symbol;Acc:MGI:95521]	chr2	+	2.25988	0.000269496
Ect2	ect2 oncogene [Source:MGI Symbol;Acc:MGI:95281]	chr3	-	2.25698	0.000207217
Lrig3	leucine-rich repeats and immunoglobulin-like domains 3 [Source:MGI Symbol;Acc:MGI:2443955]	chr10	+	2.25564	1.68375e-08
Ahcyl1	S-adenosylhomocysteine hydrolase-like 1 [Source:MGI Symbol;Acc:MGI:2385184]	chr3	-	2.25438	2.93087e-14
Gm2061	predicted gene 2061 [Source:MGI Symbol;Acc:MGI:3780228]	chr1	-	2.25393	1.06991e-09
Sesn3	sestrin 3 [Source:MGI Symbol;Acc:MGI:1922997]	chr9	+	2.25367	1.16925e-15
Sec14l2	SEC14-like 2 (S. cerevisiae) [Source:MGI Symbol;Acc:MGI:1915065]	chr11	-	2.25311	1.84103e-15
Hsd17b12	hydroxysteroid (17-beta) dehydrogenase 12 [Source:MGI Symbol;Acc:MGI:1926967]	chr2	-	2.25269	1.20172e-16
Ephb4	Eph receptor B4 [Source:MGI Symbol;Acc:MGI:104757]	chr5	+	2.25127	1.04514e-10
Ifit3	interferon-induced protein with tetratricopeptide repeats 3 [Source:MGI Symbol;Acc:MGI:1101055]	chr19	+	2.25113	2.59016e-08
9630028B13Rik	RIKEN cDNA 9630028B13 gene [Source:MGI Symbol;Acc:MGI:2442281]	chr1	-	2.25093	2.55233e-05
Arfip1	ADP-ribosylation factor interacting protein 1 [Source:MGI Symbol;Acc:MGI:1277120]	chr3	-	2.25072	4.82135e-16
Slc26a11	solute carrier family 26, member 11 [Source:MGI Symbol;Acc:MGI:2444589]	chr11	+	2.25066	4.00314e-10
Cables1	CDK5 and Abl enzyme substrate 1 [Source:MGI Symbol;Acc:MGI:1927065]	chr18	+	2.25003	7.42525e-16
Mmp11	matrix metallopeptidase 11 [Source:MGI Symbol;Acc:MGI:97008]	chr10	-	2.24981	1.22939e-07
1700003M07Rik	RIKEN cDNA 1700003M07 gene [Source:MGI Symbol;Acc:MGI:1919475]	chr4	+	2.24926	3.54193e-13
Prob1	proline rich basic protein 1 [Source:MGI Symbol;Acc:MGI:2686460]	chr18	-	2.24801	1.41554e-12
Hps5	Hermansky-Pudlak syndrome 5 homolog (human) [Source:MGI Symbol;Acc:MGI:2180307]	chr7	-	2.24797	1.29676e-13
Elp4	elongation protein 4 homolog (S. cerevisiae) [Source:MGI Symbol;Acc:MGI:1925016]	chr2	-	2.24791	2.14753e-15
Sox6	SRY-box containing gene 6 [Source:MGI Symbol;Acc:MGI:98368]	chr7	-	2.24738	5.95245e-16
Gm7173	predicted gene 7173 [Source:MGI Symbol;Acc:MGI:3645063]	chrX	-	2.24683	0.000388538
5730480H06Rik	RIKEN cDNA 5730480H06 gene [Source:MGI Symbol;Acc:MGI:1917842]	chr5	+	2.24423	2.42661e-05
Mpv17l2	MPV17 mitochondrial membrane protein-like 2 [Source:MGI Symbol;Acc:MGI:2681846]	chr8	-	2.24141	3.19e-14
Ttc32	tetratricopeptide repeat domain 32 [Source:MGI Symbol;Acc:MGI:1922766]	chr12	+	2.2414	2.40885e-07
Hs3st3a1	heparan sulfate (glucosamine) 3-O-sulfotransferase 3A1 [Source:MGI Symbol;Acc:MGI:1333861]	chr11	+	2.2413	3.35937e-07
Nadsyn1	NAD synthetase 1 [Source:MGI Symbol;Acc:MGI:1926164]	chr7	-	2.23741	5.05749e-09
Hhatl	hedgehog acyltransferase-like [Source:MGI Symbol;Acc:MGI:1922020]	chr9	-	2.23721	7.41382e-13
Dctd	dCMP deaminase [Source:MGI Symbol;Acc:MGI:2444529]	chr8	+	2.23629	3.5049e-08
Vipr2	vasoactive intestinal peptide receptor 2 [Source:MGI Symbol;Acc:MGI:107166]	chr12	+	2.23551	0.000211373
Me1	malic enzyme 1, NADP(+)-dependent, cytosolic [Source:MGI Symbol;Acc:MGI:97043]	chr9	-	2.23482	1.12893e-14
Orai1	ORAI calcium release-activated calcium modulator 1 [Source:MGI Symbol;Acc:MGI:1925542]	chr5	+	2.23448	3.31246e-11
Gca	grancalcin [Source:MGI Symbol;Acc:MGI:1918521]	chr2	+	2.23285	4.53174e-12
Mxra8	matrix-remodelling associated 8 [Source:MGI Symbol;Acc:MGI:1922011]	chr4	+	2.23266	3.38908e-09
Clic6	chloride intracellular channel 6 [Source:MGI Symbol;Acc:MGI:2146607]	chr16	+	2.2306	0.0150245
Fasn	fatty acid synthase [Source:MGI Symbol;Acc:MGI:95485]	chr11	-	2.22969	4.82975e-13
Cd109	CD109 antigen [Source:MGI Symbol;Acc:MGI:2445221]	chr9	+	2.22951	0.000270746
Efcab14	EF-hand calcium binding domain 14 [Source:MGI Symbol;Acc:MGI:2442397]	chr4	+	2.22701	1.47654e-15
Gdf11	growth differentiation factor 11 [Source:MGI Symbol;Acc:MGI:1338027]	chr10	-	2.22687	4.01221e-12
Pigv	phosphatidylinositol glycan anchor biosynthesis, class V [Source:MGI Symbol;Acc:MGI:2442480]	chr4	-	2.22683	5.28045e-11
Nat6	N-acetyltransferase 6 [Source:MGI Symbol;Acc:MGI:1888902]	chr9	+	2.2257	5.93464e-14
Phyh	phytanoyl-CoA hydroxylase [Source:MGI Symbol;Acc:MGI:891978]	chr2	+	2.22473	5.92872e-18
Socs4	suppressor of cytokine signaling 4 [Source:MGI Symbol;Acc:MGI:1914546]	chr14	+	2.22459	1.19189e-11
Sdcbp2	syndecan binding protein (syntenin) 2 [Source:MGI Symbol;Acc:MGI:2385156]	chr2	+	2.22458	0.0081881
Ghdc	GH3 domain containing [Source:MGI Symbol;Acc:MGI:1931556]	chr11	-	2.22407	1.06336e-11
Rreb1	ras responsive element binding protein 1 [Source:MGI Symbol;Acc:MGI:2443664]	chr13	+	2.22337	1.06194e-08
Fam86	family with sequence similarity 86 [Source:MGI Symbol;Acc:MGI:1917761]	chr16	-	2.22137	2.5602e-10
Dtna	dystrobrevin alpha [Source:MGI Symbol;Acc:MGI:106039]	chr18	+	2.21942	2.58232e-18
Cebpd	CCAAT/enhancer binding protein (C/EBP), delta [Source:MGI Symbol;Acc:MGI:103573]	chr16	+	2.21916	1.66357e-09
Itpripl2	inositol 1,4,5-triphosphate receptor interacting protein-like 2 [Source:MGI Symbol;Acc:MGI:2442416]	chr7	-	2.21694	1.1046e-13
Cad	carbamoyl-phosphate synthetase 2, aspartate transcarbamylase, and dihydroorotase [Source:MGI Symbol;Acc:MGI:1916969]	chr5	+	2.21679	1.09158e-11
Tnpo1	transportin 1 [Source:MGI Symbol;Acc:MGI:2681523]	chr13	-	2.21567	7.10033e-17
Disc1	disrupted in schizophrenia 1 [Source:MGI Symbol;Acc:MGI:2447658]	chr8	+	2.21449	2.43407e-07
C030037D09Rik	RIKEN cDNA C030037D09 gene [Source:MGI Symbol;Acc:MGI:1924865]	chr11	+	2.21166	7.67902e-11
1810014B01Rik	RIKEN cDNA 1810014B01 gene [Source:MGI Symbol;Acc:MGI:1913513]	chr10	+	2.21139	9.87777e-10
Rnf135	ring finger protein 135 [Source:MGI Symbol;Acc:MGI:1919206]	chr11	+	2.21054	8.3418e-11
Shmt2	serine hydroxymethyltransferase 2 (mitochondrial) [Source:MGI Symbol;Acc:MGI:1277989]	chr10	-	2.21021	1.48572e-15
Flna	filamin, alpha [Source:MGI Symbol;Acc:MGI:95556]	chrX	-	2.20917	5.63155e-10
Gsto2	glutathione S-transferase omega 2 [Source:MGI Symbol;Acc:MGI:1915464]	chr19	+	2.20873	8.45632e-05
Neu3	neuraminidase 3 [Source:MGI Symbol;Acc:MGI:1355305]	chr7	-	2.20758	9.56811e-09
Pex11a	peroxisomal biogenesis factor 11 alpha [Source:MGI Symbol;Acc:MGI:1338788]	chr7	-	2.20709	4.53567e-09
Mss51	MSS51 mitochondrial translational activator [Source:MGI Symbol;Acc:MGI:1922093]	chr14	-	2.20485	0.000599116
Txnrd3	thioredoxin reductase 3 [Source:MGI Symbol;Acc:MGI:2386711]	chr6	+	2.20473	4.92513e-11
Anxa9	annexin A9 [Source:MGI Symbol;Acc:MGI:1923711]	chr3	-	2.20262	0.00129878
Cadm1	cell adhesion molecule 1 [Source:MGI Symbol;Acc:MGI:1889272]	chr9	+	2.20053	1.79397e-18
P4ha1	procollagen-proline, 2-oxoglutarate 4-dioxygenase (proline 4-hydroxylase), alpha 1 polypeptide [Source:MGI Symbol;Acc:MGI:97463]	chr10	+	2.199	2.19576e-13
Parvb	parvin, beta [Source:MGI Symbol;Acc:MGI:2153063]	chr15	+	2.19756	2.07655e-07
Lipe	lipase, hormone sensitive [Source:MGI Symbol;Acc:MGI:96790]	chr7	-	2.19755	2.45191e-13
Vamp8	vesicle-associated membrane protein 8 [Source:MGI Symbol;Acc:MGI:1336882]	chr6	-	2.19641	6.76959e-11
Sepp1	selenoprotein P, plasma, 1 [Source:MGI Symbol;Acc:MGI:894288]	chr15	+	2.1961	6.07118e-16
Ttc16	tetratricopeptide repeat domain 16 [Source:MGI Symbol;Acc:MGI:2443048]	chr2	-	2.19578	0.000318261
Chst7	carbohydrate (N-acetylglucosamino) sulfotransferase 7 [Source:MGI Symbol;Acc:MGI:1891767]	chrX	+	2.19383	1.58247e-06
Ttll8	tubulin tyrosine ligase-like family, member 8 [Source:MGI Symbol;Acc:MGI:1922902]	chr15	-	2.19274	0.0052751
Gstt1	glutathione S-transferase, theta 1 [Source:MGI Symbol;Acc:MGI:107379]	chr10	-	2.19265	6.19731e-12
Vwa8	von Willebrand factor A domain containing 8 [Source:MGI Symbol;Acc:MGI:1919008]	chr14	+	2.19228	1.0091e-17
Sgca	sarcoglycan, alpha (dystrophin-associated glycoprotein) [Source:MGI Symbol;Acc:MGI:894698]	chr11	-	2.18957	0.00176635
H2-Ab1	histocompatibility 2, class II antigen A, beta 1 [Source:MGI Symbol;Acc:MGI:103070]	chr17	+	2.18761	6.30494e-05
1810011O10Rik	RIKEN cDNA 1810011O10 gene [Source:MGI Symbol;Acc:MGI:1916318]	chr8	-	2.18718	3.92972e-05
Limch1	LIM and calponin homology domains 1 [Source:MGI Symbol;Acc:MGI:1924819]	chr5	+	2.18693	2.26004e-16
Tph2	tryptophan hydroxylase 2 [Source:MGI Symbol;Acc:MGI:2651811]	chr10	-	2.18288	5.01125e-06
Hmgcs1	3-hydroxy-3-methylglutaryl-Coenzyme A synthase 1 [Source:MGI Symbol;Acc:MGI:107592]	chr13	+	2.17845	7.09918e-15
Tlr4	toll-like receptor 4 [Source:MGI Symbol;Acc:MGI:96824]	chr4	+	2.17827	1.31277e-09
Cst3	cystatin C [Source:MGI Symbol;Acc:MGI:102519]	chr2	-	2.17798	1.21764e-15
Slc6a1	solute carrier family 6 (neurotransmitter transporter, GABA), member 1 [Source:MGI Symbol;Acc:MGI:95627]	chr6	+	2.17595	3.69196e-19
Usp40	ubiquitin specific peptidase 40 [Source:MGI Symbol;Acc:MGI:2443184]	chr1	-	2.17527	8.8417e-11
Atf7	activating transcription factor 7 [Source:MGI Symbol;Acc:MGI:2443472]	chr15	-	2.17266	8.13073e-15
G6pdx	glucose-6-phosphate dehydrogenase X-linked [Source:MGI Symbol;Acc:MGI:105979]	chrX	-	2.1698	2.095e-17
Apoe	apolipoprotein E [Source:MGI Symbol;Acc:MGI:88057]	chr7	-	2.16916	4.65834e-17
Gm11837	predicted gene 11837 [Source:MGI Symbol;Acc:MGI:3702175]	chr4	+	2.16844	5.63359e-05
Dhtkd1	dehydrogenase E1 and transketolase domain containing 1 [Source:MGI Symbol;Acc:MGI:2445096]	chr2	-	2.16766	3.25874e-08
9630001P10Rik	RIKEN cDNA 9630001P10 gene [Source:MGI Symbol;Acc:MGI:2441755]	chr5	+	2.16763	5.62656e-06
Pkd2	polycystic kidney disease 2 [Source:MGI Symbol;Acc:MGI:1099818]	chr5	+	2.16697	3.84577e-16
Plxnb2	plexin B2 [Source:MGI Symbol;Acc:MGI:2154239]	chr15	-	2.16663	7.40661e-14
Raver2	ribonucleoprotein, PTB-binding 2 [Source:MGI Symbol;Acc:MGI:2443623]	chr4	+	2.16529	2.32665e-15
Lao1	L-amino acid oxidase 1 [Source:MGI Symbol;Acc:MGI:2140628]	chr4	+	2.16515	0.00346917
Gabpa	GA repeat binding protein, alpha [Source:MGI Symbol;Acc:MGI:95610]	chr16	+	2.1649	8.19358e-17
Insig1	insulin induced gene 1 [Source:MGI Symbol;Acc:MGI:1916289]	chr5	+	2.16471	3.08128e-12
Bmp7	bone morphogenetic protein 7 [Source:MGI Symbol;Acc:MGI:103302]	chr2	-	2.16465	7.86448e-14
Calr3	calreticulin 3 [Source:MGI Symbol;Acc:MGI:1920566]	chr8	-	2.16458	8.70775e-07
Ptar1	protein prenyltransferase alpha subunit repeat containing 1 [Source:MGI Symbol;Acc:MGI:1921875]	chr19	+	2.16319	3.12436e-15
Ltbp3	latent transforming growth factor beta binding protein 3 [Source:MGI Symbol;Acc:MGI:1101355]	chr19	+	2.16306	9.31172e-11
Rasa2	RAS p21 protein activator 2 [Source:MGI Symbol;Acc:MGI:2149960]	chr9	-	2.16249	9.89633e-14
Hsd17b2	hydroxysteroid (17-beta) dehydrogenase 2 [Source:MGI Symbol;Acc:MGI:1096386]	chr8	+	2.16149	0.0201819
Akna	AT-hook transcription factor [Source:MGI Symbol;Acc:MGI:2140340]	chr4	-	2.16123	2.87414e-11
Heatr5a	HEAT repeat containing 5A [Source:MGI Symbol;Acc:MGI:2444133]	chr12	-	2.16075	9.64668e-14
Eda	ectodysplasin-A [Source:MGI Symbol;Acc:MGI:1195272]	chrX	+	2.15991	4.12069e-10
Hk1os	NA	NA	NA	2.15964	0.000818928
Pir	pirin [Source:MGI Symbol;Acc:MGI:1916906]	chrX	+	2.15883	6.54891e-11
Cep85l	centrosomal protein 85-like [Source:MGI Symbol;Acc:MGI:3642684]	chr10	-	2.15833	5.85826e-14
Xpnpep2	X-prolyl aminopeptidase (aminopeptidase P) 2, membrane-bound [Source:MGI Symbol;Acc:MGI:2180001]	chrX	+	2.15824	0.00838275
Ccbl1	cysteine conjugate-beta lyase 1 [Source:MGI Symbol;Acc:MGI:1917516]	chr2	-	2.15407	1.54212e-12
Svil	supervillin [Source:MGI Symbol;Acc:MGI:2147319]	chr18	+	2.15148	1.25791e-10
Zfp607	zinc finger proten 607 [Source:MGI Symbol;Acc:MGI:3584526]	chr7	+	2.1511	6.17175e-06
Btla	B and T lymphocyte associated [Source:MGI Symbol;Acc:MGI:2658978]	chr16	+	2.14983	0.00290816
Eid3	NA	NA	NA	2.14879	0.00363624
Rgs12	regulator of G-protein signaling 12 [Source:MGI Symbol;Acc:MGI:1918979]	chr5	+	2.14866	7.35251e-16
Sall2	sal-like 2 (Drosophila) [Source:MGI Symbol;Acc:MGI:1354373]	chr14	-	2.1482	1.44386e-13
C2	complement component 2 (within H-2S) [Source:MGI Symbol;Acc:MGI:88226]	chr17	-	2.14727	7.78116e-05
Arhgap17	Rho GTPase activating protein 17 [Source:MGI Symbol;Acc:MGI:1917747]	chr7	-	2.14691	1.26629e-10
Vangl1	vang-like 1 (van gogh, Drosophila) [Source:MGI Symbol;Acc:MGI:2159344]	chr3	-	2.14653	3.56724e-10
Bcl6	B cell leukemia/lymphoma 6 [Source:MGI Symbol;Acc:MGI:107187]	chr16	-	2.14647	1.1246e-11
Gpt2	glutamic pyruvate transaminase (alanine aminotransferase) 2 [Source:MGI Symbol;Acc:MGI:1915391]	chr8	+	2.14517	1.42275e-13
Mmgt2	membrane magnesium transporter 2 [Source:MGI Symbol;Acc:MGI:2448491]	chr11	+	2.14357	1.46316e-13
Nedd9	neural precursor cell expressed, developmentally down-regulated gene 9 [Source:MGI Symbol;Acc:MGI:97302]	chr13	-	2.143	1.08428e-13
Plod2	procollagen lysine, 2-oxoglutarate 5-dioxygenase 2 [Source:MGI Symbol;Acc:MGI:1347007]	chr9	+	2.14175	8.84045e-11
Zfp438	zinc finger protein 438 [Source:MGI Symbol;Acc:MGI:2444919]	chr18	-	2.13889	5.68757e-14
Ptgfr	prostaglandin F receptor [Source:MGI Symbol;Acc:MGI:97796]	chr3	-	2.13877	0.000398315
Fah	fumarylacetoacetate hydrolase [Source:MGI Symbol;Acc:MGI:95482]	chr7	-	2.13851	5.62968e-13
Kdm1b	lysine (K)-specific demethylase 1B [Source:MGI Symbol;Acc:MGI:2145261]	chr13	+	2.13685	4.21486e-13
Elf1	E74-like factor 1 [Source:MGI Symbol;Acc:MGI:107180]	chr14	+	2.13647	2.44668e-11
9030617O03Rik	RIKEN cDNA 9030617O03 gene [Source:MGI Symbol;Acc:MGI:2444813]	chr12	+	2.13479	2.08761e-12
Naga	N-acetyl galactosaminidase, alpha [Source:MGI Symbol;Acc:MGI:1261422]	chr15	-	2.13377	1.36332e-14
Ppp1r3d	protein phosphatase 1, regulatory subunit 3D [Source:MGI Symbol;Acc:MGI:1917664]	chr2	-	2.13373	1.53945e-14
Gclm	glutamate-cysteine ligase, modifier subunit [Source:MGI Symbol;Acc:MGI:104995]	chr3	+	2.13313	3.32254e-15
2017-09-02	septin 2 [Source:MGI Symbol;Acc:MGI:97298]	chr1	+	2.13206	7.81504e-18
Tm7sf2	transmembrane 7 superfamily member 2 [Source:MGI Symbol;Acc:MGI:1920416]	chr19	-	2.13066	4.02346e-11
Gpx8	glutathione peroxidase 8 (putative) [Source:MGI Symbol;Acc:MGI:1916840]	chr13	-	2.12883	1.30487e-07
Tdo2	tryptophan 2,3-dioxygenase [Source:MGI Symbol;Acc:MGI:1928486]	chr3	-	2.12785	0.015475
Hspg2	perlecan (heparan sulfate proteoglycan 2) [Source:MGI Symbol;Acc:MGI:96257]	chr4	+	2.12751	1.02526e-07
Elmo3	engulfment and cell motility 3 [Source:MGI Symbol;Acc:MGI:2679007]	chr8	+	2.1274	2.86184e-07
Mipol1	mirror-image polydactyly gene 1 homolog (human) [Source:MGI Symbol;Acc:MGI:1920740]	chr12	+	2.1251	6.14682e-13
Acad10	acyl-Coenzyme A dehydrogenase family, member 10 [Source:MGI Symbol;Acc:MGI:1919235]	chr5	-	2.12257	2.26774e-06
9330188P03Rik	NA	NA	NA	2.12222	2.28315e-06
Pcdhga7	NA	NA	NA	2.12096	8.3806e-11
Angpt1	angiopoietin 1 [Source:MGI Symbol;Acc:MGI:108448]	chr15	-	2.11963	2.32353e-12
Efemp1	epidermal growth factor-containing fibulin-like extracellular matrix protein 1 [Source:MGI Symbol;Acc:MGI:1339998]	chr11	+	2.11786	4.37601e-10
Cox4i2	cytochrome c oxidase subunit IV isoform 2 [Source:MGI Symbol;Acc:MGI:2135755]	chr2	+	2.11621	9.16271e-08
Polr3h	polymerase (RNA) III (DNA directed) polypeptide H [Source:MGI Symbol;Acc:MGI:1926179]	chr15	-	2.11366	1.83445e-15
Rhoc	ras homolog gene family, member C [Source:MGI Symbol;Acc:MGI:106028]	chr3	+	2.11206	4.38558e-15
Smad6	SMAD family member 6 [Source:MGI Symbol;Acc:MGI:1336883]	chr9	-	2.11082	1.85786e-06
Wls	wntless homolog (Drosophila) [Source:MGI Symbol;Acc:MGI:1915401]	chr3	+	2.10849	3.3503e-15
Nek9	NIMA (never in mitosis gene a)-related expressed kinase 9 [Source:MGI Symbol;Acc:MGI:2387995]	chr12	-	2.10804	7.29022e-17
Ddhd1	DDHD domain containing 1 [Source:MGI Symbol;Acc:MGI:2150302]	chr14	-	2.10697	7.69761e-16
Sgpl1	sphingosine phosphate lyase 1 [Source:MGI Symbol;Acc:MGI:1261415]	chr10	-	2.10569	5.82978e-16
Ikzf2	IKAROS family zinc finger 2 [Source:MGI Symbol;Acc:MGI:1342541]	chr1	-	2.1053	4.17963e-10
Tas1r3	taste receptor, type 1, member 3 [Source:MGI Symbol;Acc:MGI:1933547]	chr4	-	2.10481	0.00480239
Psma8	proteasome (prosome, macropain) subunit, alpha type, 8 [Source:MGI Symbol;Acc:MGI:1920927]	chr18	+	2.10343	0.000439041
Slc44a2	solute carrier family 44, member 2 [Source:MGI Symbol;Acc:MGI:1915932]	chr9	+	2.10338	3.07178e-16
Acox1	acyl-Coenzyme A oxidase 1, palmitoyl [Source:MGI Symbol;Acc:MGI:1330812]	chr11	-	2.10089	5.96606e-17
Tesk2	testis-specific kinase 2 [Source:MGI Symbol;Acc:MGI:2385204]	chr4	+	2.09949	1.45735e-12
Timm8a1	translocase of inner mitochondrial membrane 8A1 [Source:MGI Symbol;Acc:MGI:1353433]	chrX	-	2.09732	9.00544e-06
Med12	mediator of RNA polymerase II transcription, subunit 12 homolog (yeast) [Source:MGI Symbol;Acc:MGI:1926212]	chrX	+	2.09714	1.05358e-15
Pdk2	pyruvate dehydrogenase kinase, isoenzyme 2 [Source:MGI Symbol;Acc:MGI:1343087]	chr11	-	2.09677	3.17183e-13
Gm14057	predicted gene 14057 [Source:MGI Symbol;Acc:MGI:3705433]	chr2	-	2.09641	2.75468e-06
Plekhf2	pleckstrin homology domain containing, family F (with FYVE domain) member 2 [Source:MGI Symbol;Acc:MGI:1919051]	chr4	-	2.09522	7.94042e-13
Fbxo36	F-box protein 36 [Source:MGI Symbol;Acc:MGI:1289192]	chr1	+	2.09437	5.30587e-08
Slc35e4	solute carrier family 35, member E4 [Source:MGI Symbol;Acc:MGI:2144150]	chr11	-	2.09405	2.92503e-12
Rassf2	Ras association (RalGDS/AF-6) domain family member 2 [Source:MGI Symbol;Acc:MGI:2442060]	chr2	-	2.09205	4.02339e-16
Atp6v0a2	ATPase, H+ transporting, lysosomal V0 subunit A2 [Source:MGI Symbol;Acc:MGI:104855]	chr5	+	2.09043	5.1937e-18
Tax1bp3	Tax1 (human T cell leukemia virus type I) binding protein 3 [Source:MGI Symbol;Acc:MGI:1923531]	chr11	+	2.08929	3.44427e-05
Itgal	integrin alpha L [Source:MGI Symbol;Acc:MGI:96606]	chr7	+	2.0863	0.00352927
Adamtsl3	ADAMTS-like 3 [Source:MGI Symbol;Acc:MGI:3028499]	chr7	+	2.08574	4.49908e-06
Gm3219	NA	NA	NA	2.08543	7.4697e-10
Rom1	rod outer segment membrane protein 1 [Source:MGI Symbol;Acc:MGI:97998]	chr19	-	2.08471	1.7635e-12
Rdh11	retinol dehydrogenase 11 [Source:MGI Symbol;Acc:MGI:102581]	chr12	-	2.08363	5.59697e-15
Fkbp7	FK506 binding protein 7 [Source:MGI Symbol;Acc:MGI:1336879]	chr2	-	2.08362	1.69718e-07
Mif4gd	MIF4G domain containing [Source:MGI Symbol;Acc:MGI:1916924]	chr11	-	2.08325	6.5606e-13
Parp3	poly (ADP-ribose) polymerase family, member 3 [Source:MGI Symbol;Acc:MGI:1891258]	chr9	-	2.08254	3.69013e-10
Capsl	calcyphosine-like [Source:MGI Symbol;Acc:MGI:1922818]	chr15	+	2.08206	0.00111787
Ctsf	cathepsin F [Source:MGI Symbol;Acc:MGI:1861434]	chr19	+	2.07981	1.28295e-15
Nebl	nebulette [Source:MGI Symbol;Acc:MGI:1921353]	chr2	-	2.07824	3.93559e-17
Smim4	small itegral membrane protein 4 [Source:MGI Symbol;Acc:MGI:1913737]	chr14	-	2.07787	2.30521e-07
Crispld2	cysteine-rich secretory protein LCCL domain containing 2 [Source:MGI Symbol;Acc:MGI:1926142]	chr8	+	2.07676	0.000383771
Pcdhga10	NA	NA	NA	2.07535	5.77401e-11
Mir7-1	microRNA 7-1 [Source:MGI Symbol;Acc:MGI:3619436]	chr13	-	2.07485	0.00268341
Adh5	alcohol dehydrogenase 5 (class III), chi polypeptide [Source:MGI Symbol;Acc:MGI:87929]	chr3	+	2.07483	1.5416e-14
Pld1	phospholipase D1 [Source:MGI Symbol;Acc:MGI:109585]	chr3	+	2.0724	3.31565e-10
A430105I19Rik	RIKEN cDNA A430105I19 gene [Source:MGI Symbol;Acc:MGI:2685199]	chr2	-	2.07187	3.9211e-11
Pgm1	phosphoglucomutase 1 [Source:MGI Symbol;Acc:MGI:97564]	chr5	+	2.07148	5.39525e-13
3930402G23Rik	RIKEN cDNA 3930402G23 gene [Source:MGI Symbol;Acc:MGI:1921277]	chr8	-	2.07097	0.00526642
Tprkb	Tp53rk binding protein [Source:MGI Symbol;Acc:MGI:1917036]	chr6	+	2.07061	5.93464e-14
Efemp2	epidermal growth factor-containing fibulin-like extracellular matrix protein 2 [Source:MGI Symbol;Acc:MGI:1891209]	chr19	+	2.06989	5.80525e-13
Dnajc3	DnaJ (Hsp40) homolog, subfamily C, member 3 [Source:MGI Symbol;Acc:MGI:107373]	chr14	+	2.06708	9.17786e-16
Tbcel	tubulin folding cofactor E-like [Source:MGI Symbol;Acc:MGI:1925543]	chr9	-	2.06648	2.58232e-18
Slc3a2	solute carrier family 3 (activators of dibasic and neutral amino acid transport), member 2 [Source:MGI Symbol;Acc:MGI:96955]	chr19	-	2.06243	4.35063e-18
Foxo4	forkhead box O4 [Source:MGI Symbol;Acc:MGI:1891915]	chrX	+	2.06128	2.05536e-11
Mir453	microRNA 453 [Source:MGI Symbol;Acc:MGI:3718517]	chr12	+	2.06071	0.0220119
Depdc7	DEP domain containing 7 [Source:MGI Symbol;Acc:MGI:2139258]	chr2	-	2.06048	0.000794156
Pomt1	protein-O-mannosyltransferase 1 [Source:MGI Symbol;Acc:MGI:2138994]	chr2	+	2.05955	2.78425e-15
Rnft1	ring finger protein, transmembrane 1 [Source:MGI Symbol;Acc:MGI:1924142]	chr11	+	2.05691	9.59896e-14
Nit2	nitrilase family, member 2 [Source:MGI Symbol;Acc:MGI:1261838]	chr16	-	2.05574	1.57798e-09
Kif1c	kinesin family member 1C [Source:MGI Symbol;Acc:MGI:1098260]	chr11	+	2.05487	1.87851e-17
Sqle	squalene epoxidase [Source:MGI Symbol;Acc:MGI:109296]	chr15	+	2.05449	3.81957e-14
Fzd7	frizzled homolog 7 (Drosophila) [Source:MGI Symbol;Acc:MGI:108570]	chr1	+	2.05405	1.37213e-09
Slc39a8	solute carrier family 39 (metal ion transporter), member 8 [Source:MGI Symbol;Acc:MGI:1914797]	chr3	+	2.05189	2.21836e-08
2017-03-03	membrane-associated ring finger (C3HC4) 3 [Source:MGI Symbol;Acc:MGI:2443667]	chr18	-	2.05071	1.98809e-05
Ephx1	epoxide hydrolase 1, microsomal [Source:MGI Symbol;Acc:MGI:95405]	chr1	-	2.04632	2.3826e-14
Nfkbia	nuclear factor of kappa light polypeptide gene enhancer in B cells inhibitor, alpha [Source:MGI Symbol;Acc:MGI:104741]	chr12	-	2.04585	2.92356e-09
Tlr6	toll-like receptor 6 [Source:MGI Symbol;Acc:MGI:1341296]	chr5	-	2.04488	1.29861e-05
Snap23	synaptosomal-associated protein 23 [Source:MGI Symbol;Acc:MGI:109356]	chr2	+	2.04475	1.23738e-11
Mir341	microRNA 341 [Source:MGI Symbol;Acc:MGI:3619357]	chr12	+	2.04365	0.0214598
Tjp3	tight junction protein 3 [Source:MGI Symbol;Acc:MGI:1351650]	chr10	-	2.04277	0.00364846
Mastl	microtubule associated serine/threonine kinase-like [Source:MGI Symbol;Acc:MGI:1914371]	chr2	-	2.0422	1.0338e-08
Stard5	StAR-related lipid transfer (START) domain containing 5 [Source:MGI Symbol;Acc:MGI:2156765]	chr7	+	2.04189	3.25203e-08
Ift27	intraflagellar transport 27 [Source:MGI Symbol;Acc:MGI:1914292]	chr15	-	2.04006	2.6127e-12
Hes5	hairy and enhancer of split 5 (Drosophila) [Source:MGI Symbol;Acc:MGI:104876]	chr4	+	2.03918	1.92785e-05
Klhl25	kelch-like 25 [Source:MGI Symbol;Acc:MGI:2668031]	chr7	+	2.0363	3.02109e-10
2810055G20Rik	RIKEN cDNA 2810055G20 gene [Source:MGI Symbol;Acc:MGI:1919929]	chr16	+	2.03541	4.95889e-08
Zfp395	zinc finger protein 395 [Source:MGI Symbol;Acc:MGI:2682318]	chr14	+	2.03261	5.07384e-07
Rorb	RAR-related orphan receptor beta [Source:MGI Symbol;Acc:MGI:1343464]	chr19	-	2.03083	2.44192e-17
Tap1	transporter 1, ATP-binding cassette, sub-family B (MDR/TAP) [Source:MGI Symbol;Acc:MGI:98483]	chr17	+	2.03072	6.52641e-06
Paqr7	progestin and adipoQ receptor family member VII [Source:MGI Symbol;Acc:MGI:1919154]	chr4	+	2.02862	2.0812e-16
Enah	enabled homolog (Drosophila) [Source:MGI Symbol;Acc:MGI:108360]	chr1	-	2.02731	1.35347e-15
Creb3l2	cAMP responsive element binding protein 3-like 2 [Source:MGI Symbol;Acc:MGI:2442695]	chr6	-	2.02729	1.14621e-11
Chst14	carbohydrate (N-acetylgalactosamine 4-0) sulfotransferase 14 [Source:MGI Symbol;Acc:MGI:1919386]	chr2	+	2.02691	3.34711e-07
Spag8	sperm associated antigen 8 [Source:MGI Symbol;Acc:MGI:3056295]	chr4	-	2.0269	0.00480239
E130112N10Rik	NA	NA	NA	2.02586	0.0020773
Ppp2r3a	protein phosphatase 2, regulatory subunit B'', alpha [Source:MGI Symbol;Acc:MGI:2442104]	chr9	-	2.02573	5.04223e-17
Kcnk1	potassium channel, subfamily K, member 1 [Source:MGI Symbol;Acc:MGI:109322]	chr8	+	2.02537	2.81755e-16
Skap2	src family associated phosphoprotein 2 [Source:MGI Symbol;Acc:MGI:1889206]	chr6	-	2.02386	5.40941e-12
St6galnac5	ST6 (alpha-N-acetyl-neuraminyl-2,3-beta-galactosyl-1,3)-N-acetylgalactosaminide alpha-2,6-sialyltransferase 5 [Source:MGI Symbol;Acc:MGI:1349471]	chr3	-	2.02343	1.36107e-15
Gamt	guanidinoacetate methyltransferase [Source:MGI Symbol;Acc:MGI:1098221]	chr10	-	2.02324	6.56006e-11
Ampd3	adenosine monophosphate deaminase 3 [Source:MGI Symbol;Acc:MGI:1096344]	chr7	+	2.02235	1.02165e-13
Prrx2	paired related homeobox 2 [Source:MGI Symbol;Acc:MGI:98218]	chr2	+	2.02191	4.43893e-05
Ttyh3	tweety homolog 3 (Drosophila) [Source:MGI Symbol;Acc:MGI:1925589]	chr5	-	2.02106	1.41427e-12
Ddx11	DEAD/H (Asp-Glu-Ala-Asp/His) box helicase 11 [Source:MGI Symbol;Acc:MGI:2443590]	chr17	+	2.01892	1.13232e-05
Wnk1	WNK lysine deficient protein kinase 1 [Source:MGI Symbol;Acc:MGI:2442092]	chr6	-	2.01871	1.10004e-15
Eif3j1	eukaryotic translation initiation factor 3, subunit J1 [Source:MGI Symbol;Acc:MGI:1925905]	chr2	+	2.01851	0.000258841
Kif18a	kinesin family member 18A [Source:MGI Symbol;Acc:MGI:2446977]	chr2	+	2.01781	4.97242e-07
Sdc2	syndecan 2 [Source:MGI Symbol;Acc:MGI:1349165]	chr15	+	2.01698	1.061e-16
Cdca7	cell division cycle associated 7 [Source:MGI Symbol;Acc:MGI:1914203]	chr2	+	2.01656	3.57832e-06
Rnf215	ring finger protein 215 [Source:MGI Symbol;Acc:MGI:1918923]	chr11	+	2.01625	3.23019e-14
Kat2b	K(lysine) acetyltransferase 2B [Source:MGI Symbol;Acc:MGI:1343094]	chr17	+	2.01599	6.14251e-16
Amer2	APC membrane recruitment 2 [Source:MGI Symbol;Acc:MGI:1919375]	chr14	+	2.0137	7.05481e-13
Spg11	spastic paraplegia 11 [Source:MGI Symbol;Acc:MGI:2444989]	chr2	-	2.01334	3.6712e-14
Cox7a1	cytochrome c oxidase subunit VIIa 1 [Source:MGI Symbol;Acc:MGI:1316714]	chr7	+	2.01239	5.3225e-06
Lats1	large tumor suppressor [Source:MGI Symbol;Acc:MGI:1333883]	chr10	+	2.01232	7.04412e-18
Scd2	stearoyl-Coenzyme A desaturase 2 [Source:MGI Symbol;Acc:MGI:98240]	chr19	+	2.01092	3.01526e-15
Ptbp1	polypyrimidine tract binding protein 1 [Source:MGI Symbol;Acc:MGI:97791]	chr10	+	2.01053	2.75211e-13
Pcdhgb1	NA	NA	NA	2.01039	3.48685e-09
Ppic	peptidylprolyl isomerase C [Source:MGI Symbol;Acc:MGI:97751]	chr18	-	2.00832	2.85455e-07
Apeh	acylpeptide hydrolase [Source:MGI Symbol;Acc:MGI:88041]	chr9	-	2.00737	3.91989e-11
Arhgap31	Rho GTPase activating protein 31 [Source:MGI Symbol;Acc:MGI:1333857]	chr16	-	2.00597	1.32628e-12
Fam114a1	family with sequence similarity 114, member A1 [Source:MGI Symbol;Acc:MGI:1915553]	chr5	+	2.00558	3.91334e-12
Igsf11	immunoglobulin superfamily, member 11 [Source:MGI Symbol;Acc:MGI:2388477]	chr16	+	2.00446	2.47035e-17
Nmnat3	nicotinamide nucleotide adenylyltransferase 3 [Source:MGI Symbol;Acc:MGI:1921330]	chr9	+	2.00397	8.89871e-07
Mettl20	methyltransferase like 20 [Source:MGI Symbol;Acc:MGI:2443575]	chr6	+	2.00365	3.29453e-07
Atp6v0e	ATPase, H+ transporting, lysosomal V0 subunit E [Source:MGI Symbol;Acc:MGI:1328318]	chr17	+	2.00251	6.45716e-12
Esrrb	estrogen related receptor, beta [Source:MGI Symbol;Acc:MGI:1346832]	chr12	+	2.00233	5.92167e-08
Tsc22d4	TSC22 domain family, member 4 [Source:MGI Symbol;Acc:MGI:1926079]	chr5	+	2.0019	1.12149e-16
Nusap1	nucleolar and spindle associated protein 1 [Source:MGI Symbol;Acc:MGI:2675669]	chr2	+	2.00145	6.97608e-05
Pi4k2b	phosphatidylinositol 4-kinase type 2 beta [Source:MGI Symbol;Acc:MGI:1914323]	chr5	+	2.00054	1.03584e-08
Dnajc24	DnaJ (Hsp40) homolog, subfamily C, member 24 [Source:MGI Symbol;Acc:MGI:1919522]	chr2	-	1.99979	2.59004e-11
Cenpq	centromere protein Q [Source:MGI Symbol;Acc:MGI:1933744]	chr17	-	1.9987	1.55014e-10
Hhipl1	hedgehog interacting protein-like 1 [Source:MGI Symbol;Acc:MGI:1919265]	chr12	+	1.99834	9.37615e-09
Flnc	filamin C, gamma [Source:MGI Symbol;Acc:MGI:95557]	chr6	+	1.99749	1.91761e-08
Gins2	GINS complex subunit 2 (Psf2 homolog) [Source:MGI Symbol;Acc:MGI:1921019]	chr8	-	1.99605	0.000791869
Ptger4	prostaglandin E receptor 4 (subtype EP4) [Source:MGI Symbol;Acc:MGI:104311]	chr15	-	1.99597	0.00127779
Fanci	Fanconi anemia, complementation group I [Source:MGI Symbol;Acc:MGI:2384790]	chr7	+	1.99538	0.00141568
Stat3	signal transducer and activator of transcription 3 [Source:MGI Symbol;Acc:MGI:103038]	chr11	-	1.99466	1.50743e-17
Hspa2	heat shock protein 2 [Source:MGI Symbol;Acc:MGI:96243]	chr12	+	1.99345	3.80173e-11
Gm7102	predicted gene 7102 [Source:MGI Symbol;Acc:MGI:3648735]	chr19	-	1.99312	1.1761e-05
Nbeal2	neurobeachin-like 2 [Source:MGI Symbol;Acc:MGI:2448554]	chr9	-	1.99275	6.15201e-09
Ccnd3	cyclin D3 [Source:MGI Symbol;Acc:MGI:88315]	chr17	+	1.99207	1.74537e-12
Trp53inp1	transformation related protein 53 inducible nuclear protein 1 [Source:MGI Symbol;Acc:MGI:1926609]	chr4	+	1.99173	6.69735e-09
Stk38	serine/threonine kinase 38 [Source:MGI Symbol;Acc:MGI:2442572]	chr17	-	1.99149	3.56969e-12
Galnt1	UDP-N-acetyl-alpha-D-galactosamine:polypeptide N-acetylgalactosaminyltransferase 1 [Source:MGI Symbol;Acc:MGI:894693]	chr18	+	1.99116	5.7354e-17
6720489N17Rik	RIKEN cDNA 6720489N17 gene [Source:MGI Symbol;Acc:MGI:2443901]	chr13	-	1.99089	9.49332e-11
Slc6a9	solute carrier family 6 (neurotransmitter transporter, glycine), member 9 [Source:MGI Symbol;Acc:MGI:95760]	chr4	+	1.9901	2.28114e-12
0610040J01Rik	RIKEN cDNA 0610040J01 gene [Source:MGI Symbol;Acc:MGI:1923511]	chr5	+	1.98834	6.2378e-07
Spsb4	splA/ryanodine receptor domain and SOCS box containing 4 [Source:MGI Symbol;Acc:MGI:2183445]	chr9	-	1.98719	3.18775e-09
Ogfod3	2-oxoglutarate and iron-dependent oxygenase domain containing 3 [Source:MGI Symbol;Acc:MGI:1913429]	chr11	-	1.98612	6.11377e-11
Gm16576	predicted gene 16576 [Source:MGI Symbol;Acc:MGI:4414996]	chr15	+	1.98511	6.50637e-05
Eif4ebp1	eukaryotic translation initiation factor 4E binding protein 1 [Source:MGI Symbol;Acc:MGI:103267]	chr8	+	1.9848	2.18094e-07
Dpyd	dihydropyrimidine dehydrogenase [Source:MGI Symbol;Acc:MGI:2139667]	chr3	+	1.98201	3.0289e-08
Gusb	glucuronidase, beta [Source:MGI Symbol;Acc:MGI:95872]	chr5	-	1.98152	5.0763e-14
Pak4	p21 protein (Cdc42/Rac)-activated kinase 4 [Source:MGI Symbol;Acc:MGI:1917834]	chr7	-	1.98031	2.43315e-12
Tmem164	transmembrane protein 164 [Source:MGI Symbol;Acc:MGI:2148020]	chrX	+	1.97939	1.53673e-15
Zfp516	zinc finger protein 516 [Source:MGI Symbol;Acc:MGI:2443957]	chr18	+	1.97826	1.91431e-14
Pex12	peroxisomal biogenesis factor 12 [Source:MGI Symbol;Acc:MGI:2144177]	chr11	-	1.97773	2.37153e-10
Fnbp1	formin binding protein 1 [Source:MGI Symbol;Acc:MGI:109606]	chr2	-	1.97716	2.15348e-14
Fhl1	four and a half LIM domains 1 [Source:MGI Symbol;Acc:MGI:1298387]	chrX	+	1.97714	1.04627e-14
Eno1b	NA	NA	NA	1.97605	5.45356e-14
Spef2	sperm flagellar 2 [Source:MGI Symbol;Acc:MGI:2443727]	chr15	-	1.97603	2.59568e-05
Il17rb	interleukin 17 receptor B [Source:MGI Symbol;Acc:MGI:1355292]	chr14	-	1.97574	1.51356e-05
Dnah7b	dynein, axonemal, heavy chain 7B [Source:MGI Symbol;Acc:MGI:2684953]	chr1	+	1.97543	3.17912e-09
Uhrf1	ubiquitin-like, containing PHD and RING finger domains, 1 [Source:MGI Symbol;Acc:MGI:1338889]	chr17	+	1.97532	0.00021948
Arhgap12	Rho GTPase activating protein 12 [Source:MGI Symbol;Acc:MGI:1922665]	chr18	-	1.97066	1.20191e-17
Spag1	sperm associated antigen 1 [Source:MGI Symbol;Acc:MGI:1349387]	chr15	+	1.97033	4.90322e-13
Pik3ip1	phosphoinositide-3-kinase interacting protein 1 [Source:MGI Symbol;Acc:MGI:1917016]	chr11	+	1.96938	1.73801e-10
Pitpnc1	phosphatidylinositol transfer protein, cytoplasmic 1 [Source:MGI Symbol;Acc:MGI:1919045]	chr11	-	1.96868	1.46944e-13
Adam17	a disintegrin and metallopeptidase domain 17 [Source:MGI Symbol;Acc:MGI:1096335]	chr12	-	1.96825	2.29866e-13
Nynrin	NYN domain and retroviral integrase containing [Source:MGI Symbol;Acc:MGI:2652872]	chr14	+	1.96732	1.09434e-12
[truncated: 10,216 more rows]
