# Supplementary material for: Stress gates an astrocytic energy reservoir to impair synaptic plasticity
Source: Nat Commun. 2020 Apr 24;11:2014. doi: 10.1038/s41467-020-15778-9 (PMC7181611; doi:10.1038/s41467-020-15778-9)
Supplement: Supplementary file 7 — Supplementary Data 2 [file 41467_2020_15778_MOESM7_ESM.xlsx]

## Sheet: Microdomain
Name	Keywords	CodeString	Performance
'length'	'misc,raw,lengthdep'	'ST_length'	100
'mean'	'distribution,location,raw,locdep'	'DN_mean'	100
'harmonic_mean'	'distribution,location,raw,locdep'	'DN_hmean'	100
'median'	'distribution,location,raw,locdep'	'DN_median'	100
'trimmed_mean_1'	'distribution,location,raw,locdep'	'DN_TrimmedMean_1'	100
'trimmed_mean_5'	'distribution,location,raw,locdep'	'DN_TrimmedMean_5'	100
'trimmed_mean_10'	'distribution,location,raw,locdep'	'DN_TrimmedMean_10'	100
'trimmed_mean_25'	'distribution,location,raw,locdep'	'DN_TrimmedMean_25'	99.9119
'trimmed_mean_50'	'distribution,location,raw,locdep'	'DN_TrimmedMean_50'	99.8125
'midhinge'	'distribution,location,raw,locdep'	'DN_midhinge'	99.7685
'DN_HistogramMode_5'	'distribution,location'	'DN_HistogramMode_5'	99.5482
'DN_HistogramMode_10'	'distribution,location'	'DN_HistogramMode_10'	99.5482
'DN_HistogramMode_20'	'distribution,location'	'DN_HistogramMode_20'	99.4714
'maximum'	'distribution'	'DN_max'	99.4489
'miminmum'	'distribution'	'DN_min'	99.328
'rms'	'distribution,location,raw,locdep,spreaddep'	'DN_rms'	99.2952
'burstiness_Goh'	'distribution,raw,locdep,spreaddep'	'DN_burstiness.B'	99.2286
'burstiness_Kim'	'distribution,raw,locdep,spreaddep'	'DN_burstiness.B_Kim'	98.1263
'standard_deviation'	'distribution,spread,raw,spreaddep'	'DN_Spread_std'	97.861
'mean_absolute_deviation'	'distribution,spread,raw,spreaddep'	'DN_Spread_mad'	97.6192
'interquartile_range'	'distribution,spread,raw,spreaddep'	'DN_Spread_iqr'	97.0152
'median_absolute_deviation'	'distribution,spread,raw,spreaddep'	'DN_Spread_mead'	96.0544
'DN_Moments_3'	'distribution,moment,shape'	'DN_Moments_3'	94.3588
'DN_Moments_4'	'distribution,moment,shape'	'DN_Moments_4'	93.7064
'DN_Moments_5'	'distribution,moment,shape'	'DN_Moments_5'	93.3231
'DN_Moments_6'	'distribution,moment,shape'	'DN_Moments_6'	91.772
'DN_Moments_7'	'distribution,moment,shape'	'DN_Moments_7'	91.5292
'DN_Moments_8'	'distribution,moment,shape'	'DN_Moments_8'	89.7803
'DN_Moments_9'	'distribution,moment,shape'	'DN_Moments_9'	89.3226
'DN_Moments_10'	'distribution,moment,shape'	'DN_Moments_10'	87.9154
'DN_Moments_11'	'distribution,moment,shape'	'DN_Moments_11'	87.7495
'DN_Moments_raw_3'	'distribution,moment,shape,raw,spreaddep'	'DN_Moments_raw_3'	86.1225
'DN_Moments_raw_4'	'distribution,moment,shape,raw,spreaddep'	'DN_Moments_raw_4'	85.5767
'DN_Moments_raw_5'	'distribution,moment,shape,raw,spreaddep'	'DN_Moments_raw_5'	85.4979
'DN_Moments_raw_6'	'distribution,moment,shape,raw,spreaddep'	'DN_Moments_raw_6'	85.1215
'DN_Moments_raw_7'	'distribution,moment,shape,raw,spreaddep'	'DN_Moments_raw_7'	85.0363
'DN_Moments_raw_8'	'distribution,moment,shape,raw,spreaddep'	'DN_Moments_raw_8'	84.7192
'DN_Moments_raw_9'	'distribution,moment,shape,raw,spreaddep'	'DN_Moments_raw_9'	84.2777
'DN_Moments_raw_10'	'distribution,moment,shape,raw,spreaddep'	'DN_Moments_raw_10'	83.9042
'DN_Moments_raw_11'	'distribution,moment,shape,raw,spreaddep'	'DN_Moments_raw_11'	83.145
'skewness_pearson'	'distribution,moment,shape,raw,locdep'	'DN_CustomSkewness_pearson'	82.4627
'skewness_bowley'	'distribution,moment,shape'	'DN_CustomSkewness_bowley'	82.3643
'coeff_var_1'	'distribution,spread,cv,raw,locdep,spreaddep'	'DN_cv_1'	82.2542
'coeff_var_2'	'distribution,spread,cv,raw,locdep,spreaddep'	'DN_cv_2'	82.1577
'DN_Withinp_05'	'distribution,spread'	'DN_Withinp_05'	80.0941
'DN_Withinp_10'	'distribution,spread'	'DN_Withinp_10'	79.9047
'DN_Withinp_15'	'distribution,spread'	'DN_Withinp_15'	79.752
'DN_Withinp_20'	'distribution,spread'	'DN_Withinp_20'	79.3888
'DN_Withinp_25'	'distribution,spread'	'DN_Withinp_25'	78.892
'DN_Withinp_30'	'distribution,spread'	'DN_Withinp_30'	78.5826
'DN_Withinp_median_05'	'distribution,spread'	'DN_Withinp_median_05'	78.5259
'DN_Withinp_median_10'	'distribution,spread'	'DN_Withinp_median_10'	78.2229
'DN_Withinp_median_15'	'distribution,spread'	'DN_Withinp_median_15'	78.173
'DN_Withinp_median_20'	'distribution,spread'	'DN_Withinp_median_20'	78.1143
'DN_Withinp_median_25'	'distribution,spread'	'DN_Withinp_median_25'	77.3512
'DN_Withinp_median_30'	'distribution,spread'	'DN_Withinp_median_30'	77.3172
'DN_pleft005'	'distribution,spread'	'DN_pleft_005'	77.0677
'DN_pleft01'	'distribution,spread'	'DN_pleft_01'	76.7682
'DN_pleft02'	'distribution,spread'	'DN_pleft_02'	75.7724
'DN_pleft03'	'distribution,spread'	'DN_pleft_03'	75.7021
'DN_pleft04'	'distribution,spread'	'DN_pleft_04'	75.6589
'DN_pleft05'	'distribution,spread'	'DN_pleft_05'	75.5644
'quantile_1'	'distribution'	'DN_Quantile_1'	75.4398
'quantile_2'	'distribution'	'DN_Quantile_2'	75.3911
'quantile_3'	'distribution'	'DN_Quantile_3'	74.7056
'quantile_4'	'distribution'	'DN_Quantile_4'	74.0076
'quantile_5'	'distribution'	'DN_Quantile_5'	73.9879
'quantile_10'	'distribution'	'DN_Quantile_10'	73.9824
'quantile_20'	'distribution'	'DN_Quantile_20'	73.8999
'quantile_30'	'distribution'	'DN_Quantile_30'	73.5196
'quantile_40'	'distribution'	'DN_Quantile_40'	73.1716
'quantile_50'	'distribution'	'DN_Quantile_50'	72.7039
'quantile_60'	'distribution'	'DN_Quantile_60'	72.5602
'quantile_70'	'distribution'	'DN_Quantile_70'	72.2724
'quantile_80'	'distribution'	'DN_Quantile_80'	72.0908
'quantile_90'	'distribution'	'DN_Quantile_90'	72.0272
'quantile_91'	'distribution'	'DN_Quantile_91'	71.968
'quantile_92'	'distribution'	'DN_Quantile_92'	71.8692
'quantile_93'	'distribution'	'DN_Quantile_93'	71.8593
'quantile_94'	'distribution'	'DN_Quantile_94'	71.7522
'quantile_95'	'distribution'	'DN_Quantile_95'	71.5267
'quantile_96'	'distribution'	'DN_Quantile_96'	71.159
'quantile_97'	'distribution'	'DN_Quantile_97'	71.1006
'quantile_98'	'distribution'	'DN_Quantile_98'	71.0766
'quantile_99'	'distribution'	'DN_Quantile_99'	70.8585
'HighLowMu'	'distribution,raw,locdep,spreaddep'	'DN_HighLowMu'	70.7448
'propUnique'	'distribution,raw'	'DN_Unique'	70.5039
'ST_SimpleStats_zcross'	'noisiness'	'ST_SimpleStats_zcross'	70.3444
'ST_SimpleStats_pmcross'	'distribution'	'ST_SimpleStats_pmcross'	70.2827
'DN_ProportionValues_zeros'	'distribution,raw'	'DN_ProportionValues_zeros'	70.2788
'DN_ProportionValues_geq0'	'distribution,raw,locdep'	'DN_ProportionValues_geq0'	70.0958
'DN_ProportionValues_positive'	'distribution,raw,locdep'	'DN_ProportionValues_positive'	69.9744
'AC_1'	'correlation'	'AC_1'	69.8944
'AC_2'	'correlation'	'AC_2'	69.7696
'AC_3'	'correlation'	'AC_3'	69.7251
'AC_4'	'correlation'	'AC_4'	69.6793
'AC_5'	'correlation'	'AC_5'	69.6464
'AC_6'	'correlation'	'AC_6'	69.5778
'AC_7'	'correlation'	'AC_7'	69.4878
'AC_8'	'correlation'	'AC_8'	69.4624
'AC_9'	'correlation'	'AC_9'	69.3556
'AC_10'	'correlation'	'AC_10'	69.2865
'AC_11'	'correlation'	'AC_11'	69.2265
'AC_12'	'correlation'	'AC_12'	69.0791
'AC_13'	'correlation'	'AC_13'	69.06
'AC_14'	'correlation'	'AC_14'	69.0003
'AC_15'	'correlation'	'AC_15'	68.9238
'AC_16'	'correlation'	'AC_16'	68.9055
'AC_17'	'correlation'	'AC_17'	68.8387
'AC_18'	'correlation'	'AC_18'	68.8344
'AC_19'	'correlation'	'AC_19'	68.7957
'AC_20'	'correlation'	'AC_20'	68.7678
'AC_21'	'correlation'	'AC_21'	68.7435
'AC_22'	'correlation'	'AC_22'	68.7344
'AC_23'	'correlation'	'AC_23'	68.7035
'AC_24'	'correlation'	'AC_24'	68.679
'AC_25'	'correlation'	'AC_25'	68.5136
'AC_26'	'correlation'	'AC_26'	68.413
'AC_27'	'correlation'	'AC_27'	68.3219
'AC_28'	'correlation'	'AC_28'	68.2107
'AC_29'	'correlation'	'AC_29'	68.1925
'AC_30'	'correlation'	'AC_30'	67.9959
'AC_31'	'correlation'	'AC_31'	67.9419
'AC_32'	'correlation'	'AC_32'	67.9263
'AC_33'	'correlation'	'AC_33'	67.9058
'AC_34'	'correlation'	'AC_34'	67.7373
'AC_35'	'correlation'	'AC_35'	67.5077
'AC_36'	'correlation'	'AC_36'	67.4109
'AC_37'	'correlation'	'AC_37'	67.3699
'AC_38'	'correlation'	'AC_38'	67.3028
'AC_39'	'correlation'	'AC_39'	67.2832
'AC_40'	'correlation'	'AC_40'	67.1344
'first_zero_ac'	'correlation,tau'	'CO_FirstZero_ac'	67.0722
'first_1e_ac'	'correlation,tau'	'CO_f1ecac'	66.9248
'first_min_acf'	'correlation,tau'	'CO_FirstMin_ac'	66.8613
'AC_nl_12'	'correlation,nonlinearautocorr'	'AC_nl_12'	66.829
'AC_nl_123'	'correlation,nonlinearautocorr'	'AC_nl_123'	66.8022
'AC_nl_1234'	'correlation,nonlinearautocorr'	'AC_nl_1234'	66.801
'AC_nl_12345'	'correlation,nonlinearautocorr'	'AC_nl_12345'	66.7897
'AC_nl_123456'	'correlation,nonlinearautocorr'	'AC_nl_123456'	66.7633
'AC_nl_1234567'	'correlation,nonlinearautocorr'	'AC_nl_1234567'	66.7501
'AC_nl_12345678'	'correlation,nonlinearautocorr'	'AC_nl_12345678'	66.7159
'AC_nl_13'	'correlation,nonlinearautocorr'	'AC_nl_13'	66.7052
'AC_nl_24'	'correlation,nonlinearautocorr'	'AC_nl_24'	66.6787
'AC_nl_135'	'correlation,nonlinearautocorr'	'AC_nl_135'	66.6777
'AC_nl_246'	'correlation,nonlinearautocorr'	'AC_nl_246'	66.6698
'AC_nl_1357'	'correlation,nonlinearautocorr'	'AC_nl_1357'	66.5877
'AC_nl_2468'	'correlation,nonlinearautocorr'	'AC_nl_2468'	66.5675
'AC_nl_124'	'correlation,nonlinearautocorr'	'AC_nl_124'	66.5675
'AC_nl_134'	'correlation,nonlinearautocorr'	'AC_nl_134'	66.4887
'AC_nl_14'	'correlation,nonlinearautocorr'	'AC_nl_14'	66.4569
'AC_nl_11'	'correlation,nonlinearautocorr'	'AC_nl_11'	66.427
'AC_nl_22'	'correlation,nonlinearautocorr'	'AC_nl_22'	66.4158
'AC_nl_33'	'correlation,nonlinearautocorr'	'AC_nl_33'	66.4129
'AC_nl_44'	'correlation,nonlinearautocorr'	'AC_nl_44'	66.384
'AC_nl_55'	'correlation,nonlinearautocorr'	'AC_nl_55'	66.3762
'AC_nl_66'	'correlation,nonlinearautocorr'	'AC_nl_66'	66.3678
'AC_nl_011'	'correlation,nonlinearautocorr'	'AC_nl_011'	66.3531
'AC_nl_022'	'correlation,nonlinearautocorr'	'AC_nl_022'	66.3317
'AC_nl_033'	'correlation,nonlinearautocorr'	'AC_nl_033'	66.2577
'AC_nl_044'	'correlation,nonlinearautocorr'	'AC_nl_044'	66.2557
'AC_nl_055'	'correlation,nonlinearautocorr'	'AC_nl_055'	66.2455
'AC_nl_066'	'correlation,nonlinearautocorr'	'AC_nl_066'	66.2181
'AC_nl_001'	'correlation,nonlinearautocorr'	'AC_nl_001'	66.2181
'AC_nl_002'	'correlation,nonlinearautocorr'	'AC_nl_002'	66.1814
'AC_nl_003'	'correlation,nonlinearautocorr'	'AC_nl_003'	66.1711
'AC_nl_004'	'correlation,nonlinearautocorr'	'AC_nl_004'	66.1471
'AC_nl_005'	'correlation,nonlinearautocorr'	'AC_nl_005'	66.1226
'AC_nl_006'	'correlation,nonlinearautocorr'	'AC_nl_006'	66.0821
'AC_nl_012'	'correlation,nonlinearautocorr'	'AC_nl_012'	66.0556
'AC_nl_013'	'correlation,nonlinearautocorr'	'AC_nl_013'	66.0428
'AC_nl_023'	'correlation,nonlinearautocorr'	'AC_nl_023'	65.9767
'AC_nl_014'	'correlation,nonlinearautocorr'	'AC_nl_014'	65.9719
'AC_nl_024'	'correlation,nonlinearautocorr'	'AC_nl_024'	65.9714
'AC_nl_034'	'correlation,nonlinearautocorr'	'AC_nl_034'	65.9694
'AC_nl_015'	'correlation,nonlinearautocorr'	'AC_nl_015'	65.964
'AC_nl_025'	'correlation,nonlinearautocorr'	'AC_nl_025'	65.9488
'AC_nl_035'	'correlation,nonlinearautocorr'	'AC_nl_035'	65.9136
'AC_nl_045'	'correlation,nonlinearautocorr'	'AC_nl_045'	65.8981
'AC_nl_016'	'correlation,nonlinearautocorr'	'AC_nl_016'	65.8975
'AC_nl_026'	'correlation,nonlinearautocorr'	'AC_nl_026'	65.8856
'AC_nl_036'	'correlation,nonlinearautocorr'	'AC_nl_036'	65.8711
'AC_nl_046'	'correlation,nonlinearautocorr'	'AC_nl_046'	65.8157
'AC_nl_056'	'correlation,nonlinearautocorr'	'AC_nl_056'	65.8156
'AC_nl_112'	'correlation,nonlinearautocorr'	'AC_nl_112'	65.8044
'AC_nl_113'	'correlation,nonlinearautocorr'	'AC_nl_113'	65.7437
'AC_nl_122'	'correlation,nonlinearautocorr'	'AC_nl_122'	65.7389
'AC_nl_133'	'correlation,nonlinearautocorr'	'AC_nl_133'	65.716
'AC_nl_223'	'correlation,nonlinearautocorr'	'AC_nl_223'	65.7011
'AC_nl_233'	'correlation,nonlinearautocorr'	'AC_nl_233'	65.6797
'RM_ami_0'	'information,correlation,AMI'	'CO_RM_AMInformation_0'	65.6375
'RM_ami_1'	'information,correlation,AMI'	'CO_RM_AMInformation_1'	65.6125
'RM_ami_2'	'information,correlation,AMI'	'CO_RM_AMInformation_2'	65.6114
'RM_ami_3'	'information,correlation,AMI'	'CO_RM_AMInformation_3'	65.593
'RM_ami_4'	'information,correlation,AMI'	'CO_RM_AMInformation_4'	65.5891
'RM_ami_5'	'information,correlation,AMI'	'CO_RM_AMInformation_5'	65.546
'RM_ami_6'	'information,correlation,AMI'	'CO_RM_AMInformation_6'	65.5362
'RM_ami_7'	'information,correlation,AMI'	'CO_RM_AMInformation_7'	65.5161
'RM_ami_8'	'information,correlation,AMI'	'CO_RM_AMInformation_8'	65.5049
'RM_ami_9'	'information,correlation,AMI'	'CO_RM_AMInformation_9'	65.4961
'RM_ami_10'	'information,correlation,AMI'	'CO_RM_AMInformation_10'	65.4589
'firstMin_mi-gaussian'	'correlation,AMI'	'CO_FirstMin_mi-gaussian'	65.4548
'firstMin_mi-kraskov1_4'	'correlation,AMI'	'CO_FirstMin_mi-kraskov1_4'	65.4242
'firstMin_mi-kraskov2_4'	'correlation,AMI'	'CO_FirstMin_mi-kraskov2_4'	65.4192
'firstMin_mi-hist_5'	'correlation,AMI'	'CO_FirstMin_mi-hist_5'	65.4113
'firstMin_mi-hist_10'	'correlation,AMI'	'CO_FirstMin_mi-hist_10'	65.4041
'CO_HistogramAMI_std1_2_1'	'information,correlation,AMI'	'CO_HistogramAMI_std1_2.ami1'	65.3811
'CO_HistogramAMI_std1_2_2'	'information,correlation,AMI'	'CO_HistogramAMI_std1_2.ami2'	65.3457
'CO_HistogramAMI_std1_2_3'	'information,correlation,AMI'	'CO_HistogramAMI_std1_2.ami3'	65.3428
'CO_HistogramAMI_std1_2_4'	'information,correlation,AMI'	'CO_HistogramAMI_std1_2.ami4'	65.3336
'CO_HistogramAMI_std1_2_5'	'information,correlation,AMI'	'CO_HistogramAMI_std1_2.ami5'	65.3267
'CO_HistogramAMI_std1_5_1'	'information,correlation,AMI'	'CO_HistogramAMI_std1_5.ami1'	65.3267
'CO_HistogramAMI_std1_5_2'	'information,correlation,AMI'	'CO_HistogramAMI_std1_5.ami2'	65.3126
'CO_HistogramAMI_std1_5_3'	'information,correlation,AMI'	'CO_HistogramAMI_std1_5.ami3'	65.2988
'CO_HistogramAMI_std1_5_4'	'information,correlation,AMI'	'CO_HistogramAMI_std1_5.ami4'	65.2931
'CO_HistogramAMI_std1_5_5'	'information,correlation,AMI'	'CO_HistogramAMI_std1_5.ami5'	65.2891
'CO_HistogramAMI_std1_10_1'	'information,correlation,AMI'	'CO_HistogramAMI_std1_10.ami1'	65.2312
'CO_HistogramAMI_std1_10_2'	'information,correlation,AMI'	'CO_HistogramAMI_std1_10.ami2'	65.2244
'CO_HistogramAMI_std1_10_3'	'information,correlation,AMI'	'CO_HistogramAMI_std1_10.ami3'	65.22
'CO_HistogramAMI_std1_10_4'	'information,correlation,AMI'	'CO_HistogramAMI_std1_10.ami4'	65.2161
'CO_HistogramAMI_std1_10_5'	'information,correlation,AMI'	'CO_HistogramAMI_std1_10.ami5'	65.2084
'CO_HistogramAMI_std2_2_1'	'information,correlation,AMI'	'CO_HistogramAMI_std2_2.ami1'	65.2044
'CO_HistogramAMI_std2_2_2'	'information,correlation,AMI'	'CO_HistogramAMI_std2_2.ami2'	65.1965
'CO_HistogramAMI_std2_2_3'	'information,correlation,AMI'	'CO_HistogramAMI_std2_2.ami3'	65.1476
'CO_HistogramAMI_std2_2_4'	'information,correlation,AMI'	'CO_HistogramAMI_std2_2.ami4'	65.128
'CO_HistogramAMI_std2_2_5'	'information,correlation,AMI'	'CO_HistogramAMI_std2_2.ami5'	65.1202
'CO_HistogramAMI_std2_5_1'	'information,correlation,AMI'	'CO_HistogramAMI_std2_5.ami1'	65.0682
'CO_HistogramAMI_std2_5_2'	'information,correlation,AMI'	'CO_HistogramAMI_std2_5.ami2'	65.0669
'CO_HistogramAMI_std2_5_3'	'information,correlation,AMI'	'CO_HistogramAMI_std2_5.ami3'	65.0479
'CO_HistogramAMI_std2_5_4'	'information,correlation,AMI'	'CO_HistogramAMI_std2_5.ami4'	65.0321
'CO_HistogramAMI_std2_5_5'	'information,correlation,AMI'	'CO_HistogramAMI_std2_5.ami5'	65.0173
'CO_HistogramAMI_std2_10_1'	'information,correlation,AMI'	'CO_HistogramAMI_std2_10.ami1'	65.0164
'CO_HistogramAMI_std2_10_2'	'information,correlation,AMI'	'CO_HistogramAMI_std2_10.ami2'	65.015
'CO_HistogramAMI_std2_10_3'	'information,correlation,AMI'	'CO_HistogramAMI_std2_10.ami3'	65.0116
'CO_HistogramAMI_std2_10_4'	'information,correlation,AMI'	'CO_HistogramAMI_std2_10.ami4'	64.9905
'CO_HistogramAMI_std2_10_5'	'information,correlation,AMI'	'CO_HistogramAMI_std2_10.ami5'	64.9797
'CO_HistogramAMI_even_2_1'	'information,correlation,AMI'	'CO_HistogramAMI_even_2.ami1'	64.9606
'CO_HistogramAMI_even_2_2'	'information,correlation,AMI'	'CO_HistogramAMI_even_2.ami2'	64.9494
'CO_HistogramAMI_even_2_3'	'information,correlation,AMI'	'CO_HistogramAMI_even_2.ami3'	64.9372
'CO_HistogramAMI_even_2_4'	'information,correlation,AMI'	'CO_HistogramAMI_even_2.ami4'	64.9253
'CO_HistogramAMI_even_2_5'	'information,correlation,AMI'	'CO_HistogramAMI_even_2.ami5'	64.9224
'CO_HistogramAMI_even_5_1'	'information,correlation,AMI'	'CO_HistogramAMI_even_5.ami1'	64.9073
'CO_HistogramAMI_even_5_2'	'information,correlation,AMI'	'CO_HistogramAMI_even_5.ami2'	64.8778
'CO_HistogramAMI_even_5_3'	'information,correlation,AMI'	'CO_HistogramAMI_even_5.ami3'	64.8715
'CO_HistogramAMI_even_5_4'	'information,correlation,AMI'	'CO_HistogramAMI_even_5.ami4'	64.8653
'CO_HistogramAMI_even_5_5'	'information,correlation,AMI'	'CO_HistogramAMI_even_5.ami5'	64.8613
'CO_HistogramAMI_even_10_1'	'information,correlation,AMI'	'CO_HistogramAMI_even_10.ami1'	64.8427
'CO_HistogramAMI_even_10_2'	'information,correlation,AMI'	'CO_HistogramAMI_even_10.ami2'	64.8236
'CO_HistogramAMI_even_10_3'	'information,correlation,AMI'	'CO_HistogramAMI_even_10.ami3'	64.8171
'CO_HistogramAMI_even_10_4'	'information,correlation,AMI'	'CO_HistogramAMI_even_10.ami4'	64.8127
'CO_HistogramAMI_even_10_5'	'information,correlation,AMI'	'CO_HistogramAMI_even_10.ami5'	64.7951
'CO_HistogramAMI_quantiles_2_1'	'information,correlation,AMI'	'CO_HistogramAMI_quantiles_2.ami1'	64.7814
'CO_HistogramAMI_quantiles_2_2'	'information,correlation,AMI'	'CO_HistogramAMI_quantiles_2.ami2'	64.749
'CO_HistogramAMI_quantiles_2_3'	'information,correlation,AMI'	'CO_HistogramAMI_quantiles_2.ami3'	64.7476
'CO_HistogramAMI_quantiles_2_4'	'information,correlation,AMI'	'CO_HistogramAMI_quantiles_2.ami4'	64.7379
'CO_HistogramAMI_quantiles_2_5'	'information,correlation,AMI'	'CO_HistogramAMI_quantiles_2.ami5'	64.737
'CO_HistogramAMI_quantiles_5_1'	'information,correlation,AMI'	'CO_HistogramAMI_quantiles_5.ami1'	64.7101
'CO_HistogramAMI_quantiles_5_2'	'information,correlation,AMI'	'CO_HistogramAMI_quantiles_5.ami2'	64.7007
'CO_HistogramAMI_quantiles_5_3'	'information,correlation,AMI'	'CO_HistogramAMI_quantiles_5.ami3'	64.6639
'CO_HistogramAMI_quantiles_5_4'	'information,correlation,AMI'	'CO_HistogramAMI_quantiles_5.ami4'	64.6478
'CO_HistogramAMI_quantiles_5_5'	'information,correlation,AMI'	'CO_HistogramAMI_quantiles_5.ami5'	64.6459
'CO_HistogramAMI_quantiles_10_1'	'information,correlation,AMI'	'CO_HistogramAMI_quantiles_10.ami1'	64.6459
'CO_HistogramAMI_quantiles_10_2'	'information,correlation,AMI'	'CO_HistogramAMI_quantiles_10.ami2'	64.6449
'CO_HistogramAMI_quantiles_10_3'	'information,correlation,AMI'	'CO_HistogramAMI_quantiles_10.ami3'	64.6257
'CO_HistogramAMI_quantiles_10_4'	'information,correlation,AMI'	'CO_HistogramAMI_quantiles_10.ami4'	64.617
'CO_HistogramAMI_quantiles_10_5'	'information,correlation,AMI'	'CO_HistogramAMI_quantiles_10.ami5'	64.6068
'IN_AutoMutualInfoStats_40_gaussian_ami1'	'information,correlation,AMI'	'IN_AutoMutualInfoStats_40_gaussian.ami1'	64.5924
'IN_AutoMutualInfoStats_40_gaussian_ami2'	'information,correlation,AMI'	'IN_AutoMutualInfoStats_40_gaussian.ami2'	64.5885
'IN_AutoMutualInfoStats_40_gaussian_ami3'	'information,correlation,AMI'	'IN_AutoMutualInfoStats_40_gaussian.ami3'	64.5695
'IN_AutoMutualInfoStats_40_gaussian_ami4'	'information,correlation,AMI'	'IN_AutoMutualInfoStats_40_gaussian.ami4'	64.5685
'IN_AutoMutualInfoStats_40_gaussian_ami5'	'information,correlation,AMI'	'IN_AutoMutualInfoStats_40_gaussian.ami5'	64.5494
'IN_AutoMutualInfoStats_40_gaussian_ami6'	'information,correlation,AMI'	'IN_AutoMutualInfoStats_40_gaussian.ami6'	64.5421
'IN_AutoMutualInfoStats_40_gaussian_ami7'	'information,correlation,AMI'	'IN_AutoMutualInfoStats_40_gaussian.ami7'	64.5113
'IN_AutoMutualInfoStats_40_gaussian_ami8'	'information,correlation,AMI'	'IN_AutoMutualInfoStats_40_gaussian.ami8'	64.5112
'IN_AutoMutualInfoStats_40_gaussian_ami9'	'information,correlation,AMI'	'IN_AutoMutualInfoStats_40_gaussian.ami9'	64.504
'IN_AutoMutualInfoStats_40_gaussian_ami10'	'information,correlation,AMI'	'IN_AutoMutualInfoStats_40_gaussian.ami10'	64.5034
'IN_AutoMutualInfoStats_40_gaussian_ami11'	'information,correlation,AMI'	'IN_AutoMutualInfoStats_40_gaussian.ami11'	64.503
'IN_AutoMutualInfoStats_40_gaussian_ami12'	'information,correlation,AMI'	'IN_AutoMutualInfoStats_40_gaussian.ami12'	64.4878
'IN_AutoMutualInfoStats_40_gaussian_ami13'	'information,correlation,AMI'	'IN_AutoMutualInfoStats_40_gaussian.ami13'	64.483
'IN_AutoMutualInfoStats_40_gaussian_ami14'	'information,correlation,AMI'	'IN_AutoMutualInfoStats_40_gaussian.ami14'	64.4829
'IN_AutoMutualInfoStats_40_gaussian_ami15'	'information,correlation,AMI'	'IN_AutoMutualInfoStats_40_gaussian.ami15'	64.4691
'IN_AutoMutualInfoStats_40_gaussian_ami16'	'information,correlation,AMI'	'IN_AutoMutualInfoStats_40_gaussian.ami16'	64.4682
'IN_AutoMutualInfoStats_40_gaussian_ami17'	'information,correlation,AMI'	'IN_AutoMutualInfoStats_40_gaussian.ami17'	64.4452
'IN_AutoMutualInfoStats_40_gaussian_ami18'	'information,correlation,AMI'	'IN_AutoMutualInfoStats_40_gaussian.ami18'	64.4433
'IN_AutoMutualInfoStats_40_gaussian_ami19'	'information,correlation,AMI'	'IN_AutoMutualInfoStats_40_gaussian.ami19'	64.4344
'IN_AutoMutualInfoStats_40_gaussian_ami20'	'information,correlation,AMI'	'IN_AutoMutualInfoStats_40_gaussian.ami20'	64.4247
'IN_AutoMutualInfoStats_40_gaussian_ami21'	'information,correlation,AMI'	'IN_AutoMutualInfoStats_40_gaussian.ami21'	64.4216
'IN_AutoMutualInfoStats_40_gaussian_ami22'	'information,correlation,AMI'	'IN_AutoMutualInfoStats_40_gaussian.ami22'	64.382
'IN_AutoMutualInfoStats_40_gaussian_ami23'	'information,correlation,AMI'	'IN_AutoMutualInfoStats_40_gaussian.ami23'	64.3807
'IN_AutoMutualInfoStats_40_gaussian_ami24'	'information,correlation,AMI'	'IN_AutoMutualInfoStats_40_gaussian.ami24'	64.38
'IN_AutoMutualInfoStats_40_gaussian_ami25'	'information,correlation,AMI'	'IN_AutoMutualInfoStats_40_gaussian.ami25'	64.3683
'IN_AutoMutualInfoStats_40_gaussian_ami26'	'information,correlation,AMI'	'IN_AutoMutualInfoStats_40_gaussian.ami26'	64.3636
'IN_AutoMutualInfoStats_40_gaussian_ami27'	'information,correlation,AMI'	'IN_AutoMutualInfoStats_40_gaussian.ami27'	64.3571
'IN_AutoMutualInfoStats_40_gaussian_ami28'	'information,correlation,AMI'	'IN_AutoMutualInfoStats_40_gaussian.ami28'	64.3571
'IN_AutoMutualInfoStats_40_gaussian_ami29'	'information,correlation,AMI'	'IN_AutoMutualInfoStats_40_gaussian.ami29'	64.3498
'IN_AutoMutualInfoStats_40_gaussian_ami30'	'information,correlation,AMI'	'IN_AutoMutualInfoStats_40_gaussian.ami30'	64.3473
'IN_AutoMutualInfoStats_40_gaussian_ami31'	'information,correlation,AMI'	'IN_AutoMutualInfoStats_40_gaussian.ami31'	64.3361
'IN_AutoMutualInfoStats_40_gaussian_ami32'	'information,correlation,AMI'	'IN_AutoMutualInfoStats_40_gaussian.ami32'	64.3336
'IN_AutoMutualInfoStats_40_gaussian_ami33'	'information,correlation,AMI'	'IN_AutoMutualInfoStats_40_gaussian.ami33'	64.3179
'IN_AutoMutualInfoStats_40_gaussian_ami34'	'information,correlation,AMI'	'IN_AutoMutualInfoStats_40_gaussian.ami34'	64.3174
'IN_AutoMutualInfoStats_40_gaussian_ami35'	'information,correlation,AMI'	'IN_AutoMutualInfoStats_40_gaussian.ami35'	64.3121
'IN_AutoMutualInfoStats_40_gaussian_ami36'	'information,correlation,AMI'	'IN_AutoMutualInfoStats_40_gaussian.ami36'	64.3072
'IN_AutoMutualInfoStats_40_gaussian_ami37'	'information,correlation,AMI'	'IN_AutoMutualInfoStats_40_gaussian.ami37'	64.2994
'IN_AutoMutualInfoStats_40_gaussian_ami38'	'information,correlation,AMI'	'IN_AutoMutualInfoStats_40_gaussian.ami38'	64.29
'IN_AutoMutualInfoStats_40_gaussian_ami39'	'information,correlation,AMI'	'IN_AutoMutualInfoStats_40_gaussian.ami39'	64.2837
'IN_AutoMutualInfoStats_40_gaussian_ami40'	'information,correlation,AMI'	'IN_AutoMutualInfoStats_40_gaussian.ami40'	64.2798
'IN_AutoMutualInfoStats_40_gaussian_mami'	'information,correlation,AMI'	'IN_AutoMutualInfoStats_40_gaussian.mami'	64.2758
'IN_AutoMutualInfoStats_40_gaussian_stdami'	'information,correlation,AMI'	'IN_AutoMutualInfoStats_40_gaussian.stdami'	64.2607
'IN_AutoMutualInfoStats_40_gaussian_pextrema'	'information,correlation,AMI'	'IN_AutoMutualInfoStats_40_gaussian.pextrema'	64.2419
'IN_AutoMutualInfoStats_40_gaussian_fmmi'	'information,correlation,AMI'	'IN_AutoMutualInfoStats_40_gaussian.fmmi'	64.24
'IN_AutoMutualInfoStats_40_gaussian_pmaxima'	'information,correlation,AMI'	'IN_AutoMutualInfoStats_40_gaussian.pmaxima'	64.2366
'IN_AutoMutualInfoStats_40_gaussian_modeperiodmax'	'information,correlation,AMI'	'IN_AutoMutualInfoStats_40_gaussian.modeperiodmax'	64.2362
'IN_AutoMutualInfoStats_40_gaussian_pmodeperiodmax'	'information,correlation,AMI'	'IN_AutoMutualInfoStats_40_gaussian.pmodeperiodmax'	64.2362
'IN_AutoMutualInfoStats_40_gaussian_pminima'	'information,correlation,AMI'	'IN_AutoMutualInfoStats_40_gaussian.pminima'	64.2254
'IN_AutoMutualInfoStats_40_gaussian_modeperiodmin'	'information,correlation,AMI'	'IN_AutoMutualInfoStats_40_gaussian.modeperiodmin'	64.2191
'IN_AutoMutualInfoStats_40_gaussian_pmodeperiodmin'	'information,correlation,AMI'	'IN_AutoMutualInfoStats_40_gaussian.pmodeperiodmin'	64.198
'IN_AutoMutualInfoStats_40_gaussian_pcrossmean'	'information,correlation,AMI'	'IN_AutoMutualInfoStats_40_gaussian.pcrossmean'	64.1913
'IN_AutoMutualInfoStats_40_gaussian_pcrossmedian'	'information,correlation,AMI'	'IN_AutoMutualInfoStats_40_gaussian.pcrossmedian'	64.1858
'IN_AutoMutualInfoStats_40_gaussian_pcrossq10'	'information,correlation,AMI'	'IN_AutoMutualInfoStats_40_gaussian.pcrossq10'	64.181
'IN_AutoMutualInfoStats_40_gaussian_pcrossq90'	'information,correlation,AMI'	'IN_AutoMutualInfoStats_40_gaussian.pcrossq90'	64.1652
'IN_AutoMutualInfoStats_40_gaussian_amiac1'	'information,correlation,AMI'	'IN_AutoMutualInfoStats_40_gaussian.amiac1'	64.154
'IN_AutoMutualInfoStats_40_kraskov1_4_ami1'	'information,correlation,AMI'	'IN_AutoMutualInfoStats_40_kraskov1_4.ami1'	64.1538
'IN_AutoMutualInfoStats_40_kraskov1_4_ami2'	'information,correlation,AMI'	'IN_AutoMutualInfoStats_40_kraskov1_4.ami2'	64.1505
'IN_AutoMutualInfoStats_40_kraskov1_4_ami3'	'information,correlation,AMI'	'IN_AutoMutualInfoStats_40_kraskov1_4.ami3'	64.1461
'IN_AutoMutualInfoStats_40_kraskov1_4_ami4'	'information,correlation,AMI'	'IN_AutoMutualInfoStats_40_kraskov1_4.ami4'	64.1403
'IN_AutoMutualInfoStats_40_kraskov1_4_ami5'	'information,correlation,AMI'	'IN_AutoMutualInfoStats_40_kraskov1_4.ami5'	64.1363
'IN_AutoMutualInfoStats_40_kraskov1_4_ami6'	'information,correlation,AMI'	'IN_AutoMutualInfoStats_40_kraskov1_4.ami6'	64.1329
'IN_AutoMutualInfoStats_40_kraskov1_4_ami7'	'information,correlation,AMI'	'IN_AutoMutualInfoStats_40_kraskov1_4.ami7'	64.1325
'IN_AutoMutualInfoStats_40_kraskov1_4_ami8'	'information,correlation,AMI'	'IN_AutoMutualInfoStats_40_kraskov1_4.ami8'	64.126
'IN_AutoMutualInfoStats_40_kraskov1_4_ami9'	'information,correlation,AMI'	'IN_AutoMutualInfoStats_40_kraskov1_4.ami9'	64.1143
'IN_AutoMutualInfoStats_40_kraskov1_4_ami10'	'information,correlation,AMI'	'IN_AutoMutualInfoStats_40_kraskov1_4.ami10'	64.1088
'IN_AutoMutualInfoStats_40_kraskov1_4_ami11'	'information,correlation,AMI'	'IN_AutoMutualInfoStats_40_kraskov1_4.ami11'	64.0839
'IN_AutoMutualInfoStats_40_kraskov1_4_ami12'	'information,correlation,AMI'	'IN_AutoMutualInfoStats_40_kraskov1_4.ami12'	64.0829
'IN_AutoMutualInfoStats_40_kraskov1_4_ami13'	'information,correlation,AMI'	'IN_AutoMutualInfoStats_40_kraskov1_4.ami13'	64.082
'IN_AutoMutualInfoStats_40_kraskov1_4_ami14'	'information,correlation,AMI'	'IN_AutoMutualInfoStats_40_kraskov1_4.ami14'	64.0688
'IN_AutoMutualInfoStats_40_kraskov1_4_ami15'	'information,correlation,AMI'	'IN_AutoMutualInfoStats_40_kraskov1_4.ami15'	64.0477
'IN_AutoMutualInfoStats_40_kraskov1_4_ami16'	'information,correlation,AMI'	'IN_AutoMutualInfoStats_40_kraskov1_4.ami16'	64.0462
'IN_AutoMutualInfoStats_40_kraskov1_4_ami17'	'information,correlation,AMI'	'IN_AutoMutualInfoStats_40_kraskov1_4.ami17'	64.0365
'IN_AutoMutualInfoStats_40_kraskov1_4_ami18'	'information,correlation,AMI'	'IN_AutoMutualInfoStats_40_kraskov1_4.ami18'	64.0335
'IN_AutoMutualInfoStats_40_kraskov1_4_ami19'	'information,correlation,AMI'	'IN_AutoMutualInfoStats_40_kraskov1_4.ami19'	64.0316
'IN_AutoMutualInfoStats_40_kraskov1_4_ami20'	'information,correlation,AMI'	'IN_AutoMutualInfoStats_40_kraskov1_4.ami20'	64.0214
'IN_AutoMutualInfoStats_40_kraskov1_4_ami21'	'information,correlation,AMI'	'IN_AutoMutualInfoStats_40_kraskov1_4.ami21'	64.0198
'IN_AutoMutualInfoStats_40_kraskov1_4_ami22'	'information,correlation,AMI'	'IN_AutoMutualInfoStats_40_kraskov1_4.ami22'	64.015
'IN_AutoMutualInfoStats_40_kraskov1_4_ami23'	'information,correlation,AMI'	'IN_AutoMutualInfoStats_40_kraskov1_4.ami23'	64.0126
'IN_AutoMutualInfoStats_40_kraskov1_4_ami24'	'information,correlation,AMI'	'IN_AutoMutualInfoStats_40_kraskov1_4.ami24'	64.0107
'IN_AutoMutualInfoStats_40_kraskov1_4_ami25'	'information,correlation,AMI'	'IN_AutoMutualInfoStats_40_kraskov1_4.ami25'	64.0066
'IN_AutoMutualInfoStats_40_kraskov1_4_ami26'	'information,correlation,AMI'	'IN_AutoMutualInfoStats_40_kraskov1_4.ami26'	64.0051
'IN_AutoMutualInfoStats_40_kraskov1_4_ami27'	'information,correlation,AMI'	'IN_AutoMutualInfoStats_40_kraskov1_4.ami27'	64.0027
'IN_AutoMutualInfoStats_40_kraskov1_4_ami28'	'information,correlation,AMI'	'IN_AutoMutualInfoStats_40_kraskov1_4.ami28'	63.992
'IN_AutoMutualInfoStats_40_kraskov1_4_ami29'	'information,correlation,AMI'	'IN_AutoMutualInfoStats_40_kraskov1_4.ami29'	63.9841
'IN_AutoMutualInfoStats_40_kraskov1_4_ami30'	'information,correlation,AMI'	'IN_AutoMutualInfoStats_40_kraskov1_4.ami30'	63.9548
'IN_AutoMutualInfoStats_40_kraskov1_4_ami31'	'information,correlation,AMI'	'IN_AutoMutualInfoStats_40_kraskov1_4.ami31'	63.9401
'IN_AutoMutualInfoStats_40_kraskov1_4_ami32'	'information,correlation,AMI'	'IN_AutoMutualInfoStats_40_kraskov1_4.ami32'	63.9317
'IN_AutoMutualInfoStats_40_kraskov1_4_ami33'	'information,correlation,AMI'	'IN_AutoMutualInfoStats_40_kraskov1_4.ami33'	63.9096
'IN_AutoMutualInfoStats_40_kraskov1_4_ami34'	'information,correlation,AMI'	'IN_AutoMutualInfoStats_40_kraskov1_4.ami34'	63.9067
'IN_AutoMutualInfoStats_40_kraskov1_4_ami35'	'information,correlation,AMI'	'IN_AutoMutualInfoStats_40_kraskov1_4.ami35'	63.8999
'IN_AutoMutualInfoStats_40_kraskov1_4_ami36'	'information,correlation,AMI'	'IN_AutoMutualInfoStats_40_kraskov1_4.ami36'	63.8974
'IN_AutoMutualInfoStats_40_kraskov1_4_ami37'	'information,correlation,AMI'	'IN_AutoMutualInfoStats_40_kraskov1_4.ami37'	63.8897
'IN_AutoMutualInfoStats_40_kraskov1_4_ami38'	'information,correlation,AMI'	'IN_AutoMutualInfoStats_40_kraskov1_4.ami38'	63.8832
'IN_AutoMutualInfoStats_40_kraskov1_4_ami39'	'information,correlation,AMI'	'IN_AutoMutualInfoStats_40_kraskov1_4.ami39'	63.8812
'IN_AutoMutualInfoStats_40_kraskov1_4_ami40'	'information,correlation,AMI'	'IN_AutoMutualInfoStats_40_kraskov1_4.ami40'	63.87
'IN_AutoMutualInfoStats_40_kraskov1_4_mami'	'information,correlation,AMI'	'IN_AutoMutualInfoStats_40_kraskov1_4.mami'	63.8671
'IN_AutoMutualInfoStats_40_kraskov1_4_stdami'	'information,correlation,AMI'	'IN_AutoMutualInfoStats_40_kraskov1_4.stdami'	63.8637
'IN_AutoMutualInfoStats_40_kraskov1_4_pextrema'	'information,correlation,AMI'	'IN_AutoMutualInfoStats_40_kraskov1_4.pextrema'	63.8594
'IN_AutoMutualInfoStats_40_kraskov1_4_fmmi'	'information,correlation,AMI'	'IN_AutoMutualInfoStats_40_kraskov1_4.fmmi'	63.8565
'IN_AutoMutualInfoStats_40_kraskov1_4_pmaxima'	'information,correlation,AMI'	'IN_AutoMutualInfoStats_40_kraskov1_4.pmaxima'	63.851
'IN_AutoMutualInfoStats_40_kraskov1_4_modeperiodmax'	'information,correlation,AMI'	'IN_AutoMutualInfoStats_40_kraskov1_4.modeperiodmax'	63.8505
'IN_AutoMutualInfoStats_40_kraskov1_4_pmodeperiodmax'	'information,correlation,AMI'	'IN_AutoMutualInfoStats_40_kraskov1_4.pmodeperiodmax'	63.8427
'IN_AutoMutualInfoStats_40_kraskov1_4_pminima'	'information,correlation,AMI'	'IN_AutoMutualInfoStats_40_kraskov1_4.pminima'	63.8159
'IN_AutoMutualInfoStats_40_kraskov1_4_modeperiodmin'	'information,correlation,AMI'	'IN_AutoMutualInfoStats_40_kraskov1_4.modeperiodmin'	63.807
'IN_AutoMutualInfoStats_40_kraskov1_4_pmodeperiodmin'	'information,correlation,AMI'	'IN_AutoMutualInfoStats_40_kraskov1_4.pmodeperiodmin'	63.7912
'IN_AutoMutualInfoStats_40_kraskov1_4_pcrossmean'	'information,correlation,AMI'	'IN_AutoMutualInfoStats_40_kraskov1_4.pcrossmean'	63.784
'IN_AutoMutualInfoStats_40_kraskov1_4_pcrossmedian'	'information,correlation,AMI'	'IN_AutoMutualInfoStats_40_kraskov1_4.pcrossmedian'	63.7809
'IN_AutoMutualInfoStats_40_kraskov1_4_pcrossq10'	'information,correlation,AMI'	'IN_AutoMutualInfoStats_40_kraskov1_4.pcrossq10'	63.7741
'IN_AutoMutualInfoStats_40_kraskov1_4_pcrossq90'	'information,correlation,AMI'	'IN_AutoMutualInfoStats_40_kraskov1_4.pcrossq90'	63.7741
'IN_AutoMutualInfoStats_40_kraskov1_4_amiac1'	'information,correlation,AMI'	'IN_AutoMutualInfoStats_40_kraskov1_4.amiac1'	63.7638
'IN_AutoMutualInfoStats_diff_20_gaussian_ami1'	'information,correlation,AMI'	'IN_AutoMutualInfoStats_diff_20_gaussian.ami1'	63.7613
'IN_AutoMutualInfoStats_diff_20_gaussian_ami2'	'information,correlation,AMI'	'IN_AutoMutualInfoStats_diff_20_gaussian.ami2'	63.7472
'IN_AutoMutualInfoStats_diff_20_gaussian_ami3'	'information,correlation,AMI'	'IN_AutoMutualInfoStats_diff_20_gaussian.ami3'	63.7443
'IN_AutoMutualInfoStats_diff_20_gaussian_ami4'	'information,correlation,AMI'	'IN_AutoMutualInfoStats_diff_20_gaussian.ami4'	63.7359
'IN_AutoMutualInfoStats_diff_20_gaussian_ami5'	'information,correlation,AMI'	'IN_AutoMutualInfoStats_diff_20_gaussian.ami5'	63.733
'IN_AutoMutualInfoStats_diff_20_gaussian_ami6'	'information,correlation,AMI'	'IN_AutoMutualInfoStats_diff_20_gaussian.ami6'	63.7287
'IN_AutoMutualInfoStats_diff_20_gaussian_ami7'	'information,correlation,AMI'	'IN_AutoMutualInfoStats_diff_20_gaussian.ami7'	63.7172
'IN_AutoMutualInfoStats_diff_20_gaussian_ami8'	'information,correlation,AMI'	'IN_AutoMutualInfoStats_diff_20_gaussian.ami8'	63.715
'IN_AutoMutualInfoStats_diff_20_gaussian_ami9'	'information,correlation,AMI'	'IN_AutoMutualInfoStats_diff_20_gaussian.ami9'	63.7105
'IN_AutoMutualInfoStats_diff_20_gaussian_ami10'	'information,correlation,AMI'	'IN_AutoMutualInfoStats_diff_20_gaussian.ami10'	63.7069
'IN_AutoMutualInfoStats_diff_20_gaussian_ami11'	'information,correlation,AMI'	'IN_AutoMutualInfoStats_diff_20_gaussian.ami11'	63.7013
'IN_AutoMutualInfoStats_diff_20_gaussian_ami12'	'information,correlation,AMI'	'IN_AutoMutualInfoStats_diff_20_gaussian.ami12'	63.7013
'IN_AutoMutualInfoStats_diff_20_gaussian_ami13'	'information,correlation,AMI'	'IN_AutoMutualInfoStats_diff_20_gaussian.ami13'	63.6566
'IN_AutoMutualInfoStats_diff_20_gaussian_ami14'	'information,correlation,AMI'	'IN_AutoMutualInfoStats_diff_20_gaussian.ami14'	63.6459
'IN_AutoMutualInfoStats_diff_20_gaussian_ami15'	'information,correlation,AMI'	'IN_AutoMutualInfoStats_diff_20_gaussian.ami15'	63.6385
'IN_AutoMutualInfoStats_diff_20_gaussian_ami16'	'information,correlation,AMI'	'IN_AutoMutualInfoStats_diff_20_gaussian.ami16'	63.6367
'IN_AutoMutualInfoStats_diff_20_gaussian_ami17'	'information,correlation,AMI'	'IN_AutoMutualInfoStats_diff_20_gaussian.ami17'	63.6317
'IN_AutoMutualInfoStats_diff_20_gaussian_ami18'	'information,correlation,AMI'	'IN_AutoMutualInfoStats_diff_20_gaussian.ami18'	63.6303
'IN_AutoMutualInfoStats_diff_20_gaussian_ami19'	'information,correlation,AMI'	'IN_AutoMutualInfoStats_diff_20_gaussian.ami19'	63.6194
'IN_AutoMutualInfoStats_diff_20_gaussian_ami20'	'information,correlation,AMI'	'IN_AutoMutualInfoStats_diff_20_gaussian.ami20'	63.6047
'IN_AutoMutualInfoStats_diff_20_gaussian_mami'	'information,correlation,AMI'	'IN_AutoMutualInfoStats_diff_20_gaussian.mami'	63.6045
'IN_AutoMutualInfoStats_diff_20_gaussian_stdami'	'information,correlation,AMI'	'IN_AutoMutualInfoStats_diff_20_gaussian.stdami'	63.6003
'IN_AutoMutualInfoStats_diff_20_gaussian_pextrema'	'information,correlation,AMI'	'IN_AutoMutualInfoStats_diff_20_gaussian.pextrema'	63.5964
'IN_AutoMutualInfoStats_diff_20_gaussian_fmmi'	'information,correlation,AMI'	'IN_AutoMutualInfoStats_diff_20_gaussian.fmmi'	63.5955
'IN_AutoMutualInfoStats_diff_20_gaussian_pmaxima'	'information,correlation,AMI'	'IN_AutoMutualInfoStats_diff_20_gaussian.pmaxima'	63.5939
'IN_AutoMutualInfoStats_diff_20_gaussian_modeperiodmax'	'information,correlation,AMI'	'IN_AutoMutualInfoStats_diff_20_gaussian.modeperiodmax'	63.5931
'IN_AutoMutualInfoStats_diff_20_gaussian_pmodeperiodmax'	'information,correlation,AMI'	'IN_AutoMutualInfoStats_diff_20_gaussian.pmodeperiodmax'	63.5861
'IN_AutoMutualInfoStats_diff_20_gaussian_pminima'	'information,correlation,AMI'	'IN_AutoMutualInfoStats_diff_20_gaussian.pminima'	63.5813
'IN_AutoMutualInfoStats_diff_20_gaussian_modeperiodmin'	'information,correlation,AMI'	'IN_AutoMutualInfoStats_diff_20_gaussian.modeperiodmin'	63.5696
'IN_AutoMutualInfoStats_diff_20_gaussian_pmodeperiodmin'	'information,correlation,AMI'	'IN_AutoMutualInfoStats_diff_20_gaussian.pmodeperiodmin'	63.5681
'IN_AutoMutualInfoStats_diff_20_gaussian_pcrossmean'	'information,correlation,AMI'	'IN_AutoMutualInfoStats_diff_20_gaussian.pcrossmean'	63.5637
'IN_AutoMutualInfoStats_diff_20_gaussian_pcrossmedian'	'information,correlation,AMI'	'IN_AutoMutualInfoStats_diff_20_gaussian.pcrossmedian'	63.5598
'IN_AutoMutualInfoStats_diff_20_gaussian_pcrossq10'	'information,correlation,AMI'	'IN_AutoMutualInfoStats_diff_20_gaussian.pcrossq10'	63.5563
'IN_AutoMutualInfoStats_diff_20_gaussian_pcrossq90'	'information,correlation,AMI'	'IN_AutoMutualInfoStats_diff_20_gaussian.pcrossq90'	63.5549
'IN_AutoMutualInfoStats_diff_20_gaussian_amiac1'	'information,correlation,AMI'	'IN_AutoMutualInfoStats_diff_20_gaussian.amiac1'	63.5484
'IN_AutoMutualInfoStats_diff_20_kraskov1_4_ami1'	'information,correlation,AMI'	'IN_AutoMutualInfoStats_diff_20_kraskov1_4.ami1'	63.5407
'IN_AutoMutualInfoStats_diff_20_kraskov1_4_ami2'	'information,correlation,AMI'	'IN_AutoMutualInfoStats_diff_20_kraskov1_4.ami2'	63.54
'IN_AutoMutualInfoStats_diff_20_kraskov1_4_ami3'	'information,correlation,AMI'	'IN_AutoMutualInfoStats_diff_20_kraskov1_4.ami3'	63.531
'IN_AutoMutualInfoStats_diff_20_kraskov1_4_ami4'	'information,correlation,AMI'	'IN_AutoMutualInfoStats_diff_20_kraskov1_4.ami4'	63.5259
'IN_AutoMutualInfoStats_diff_20_kraskov1_4_ami5'	'information,correlation,AMI'	'IN_AutoMutualInfoStats_diff_20_kraskov1_4.ami5'	63.5064
'IN_AutoMutualInfoStats_diff_20_kraskov1_4_ami6'	'information,correlation,AMI'	'IN_AutoMutualInfoStats_diff_20_kraskov1_4.ami6'	63.506
'IN_AutoMutualInfoStats_diff_20_kraskov1_4_ami7'	'information,correlation,AMI'	'IN_AutoMutualInfoStats_diff_20_kraskov1_4.ami7'	63.4877
'IN_AutoMutualInfoStats_diff_20_kraskov1_4_ami8'	'information,correlation,AMI'	'IN_AutoMutualInfoStats_diff_20_kraskov1_4.ami8'	63.4784
'IN_AutoMutualInfoStats_diff_20_kraskov1_4_ami9'	'information,correlation,AMI'	'IN_AutoMutualInfoStats_diff_20_kraskov1_4.ami9'	63.4711
'IN_AutoMutualInfoStats_diff_20_kraskov1_4_ami10'	'information,correlation,AMI'	'IN_AutoMutualInfoStats_diff_20_kraskov1_4.ami10'	63.4648
'IN_AutoMutualInfoStats_diff_20_kraskov1_4_ami11'	'information,correlation,AMI'	'IN_AutoMutualInfoStats_diff_20_kraskov1_4.ami11'	63.46
'IN_AutoMutualInfoStats_diff_20_kraskov1_4_ami12'	'information,correlation,AMI'	'IN_AutoMutualInfoStats_diff_20_kraskov1_4.ami12'	63.4485
'IN_AutoMutualInfoStats_diff_20_kraskov1_4_ami13'	'information,correlation,AMI'	'IN_AutoMutualInfoStats_diff_20_kraskov1_4.ami13'	63.4432
'IN_AutoMutualInfoStats_diff_20_kraskov1_4_ami14'	'information,correlation,AMI'	'IN_AutoMutualInfoStats_diff_20_kraskov1_4.ami14'	63.4432
'IN_AutoMutualInfoStats_diff_20_kraskov1_4_ami15'	'information,correlation,AMI'	'IN_AutoMutualInfoStats_diff_20_kraskov1_4.ami15'	63.4418
'IN_AutoMutualInfoStats_diff_20_kraskov1_4_ami16'	'information,correlation,AMI'	'IN_AutoMutualInfoStats_diff_20_kraskov1_4.ami16'	63.438
'IN_AutoMutualInfoStats_diff_20_kraskov1_4_ami17'	'information,correlation,AMI'	'IN_AutoMutualInfoStats_diff_20_kraskov1_4.ami17'	63.4324
'IN_AutoMutualInfoStats_diff_20_kraskov1_4_ami18'	'information,correlation,AMI'	'IN_AutoMutualInfoStats_diff_20_kraskov1_4.ami18'	63.4251
'IN_AutoMutualInfoStats_diff_20_kraskov1_4_ami19'	'information,correlation,AMI'	'IN_AutoMutualInfoStats_diff_20_kraskov1_4.ami19'	63.4091
'IN_AutoMutualInfoStats_diff_20_kraskov1_4_ami20'	'information,correlation,AMI'	'IN_AutoMutualInfoStats_diff_20_kraskov1_4.ami20'	63.4069
'IN_AutoMutualInfoStats_diff_20_kraskov1_4_mami'	'information,correlation,AMI'	'IN_AutoMutualInfoStats_diff_20_kraskov1_4.mami'	63.4027
'IN_AutoMutualInfoStats_diff_20_kraskov1_4_stdami'	'information,correlation,AMI'	'IN_AutoMutualInfoStats_diff_20_kraskov1_4.stdami'	63.3948
'IN_AutoMutualInfoStats_diff_20_kraskov1_4_pextrema'	'information,correlation,AMI'	'IN_AutoMutualInfoStats_diff_20_kraskov1_4.pextrema'	63.3914
'IN_AutoMutualInfoStats_diff_20_kraskov1_4_fmmi'	'information,correlation,AMI'	'IN_AutoMutualInfoStats_diff_20_kraskov1_4.fmmi'	63.384
'IN_AutoMutualInfoStats_diff_20_kraskov1_4_pmaxima'	'information,correlation,AMI'	'IN_AutoMutualInfoStats_diff_20_kraskov1_4.pmaxima'	63.3786
'IN_AutoMutualInfoStats_diff_20_kraskov1_4_modeperiodmax'	'information,correlation,AMI'	'IN_AutoMutualInfoStats_diff_20_kraskov1_4.modeperiodmax'	63.3776
'IN_AutoMutualInfoStats_diff_20_kraskov1_4_pmodeperiodmax'	'information,correlation,AMI'	'IN_AutoMutualInfoStats_diff_20_kraskov1_4.pmodeperiodmax'	63.3684
'IN_AutoMutualInfoStats_diff_20_kraskov1_4_pminima'	'information,correlation,AMI'	'IN_AutoMutualInfoStats_diff_20_kraskov1_4.pminima'	63.3664
'IN_AutoMutualInfoStats_diff_20_kraskov1_4_modeperiodmin'	'information,correlation,AMI'	'IN_AutoMutualInfoStats_diff_20_kraskov1_4.modeperiodmin'	63.3503
'IN_AutoMutualInfoStats_diff_20_kraskov1_4_pmodeperiodmin'	'information,correlation,AMI'	'IN_AutoMutualInfoStats_diff_20_kraskov1_4.pmodeperiodmin'	63.3481
'IN_AutoMutualInfoStats_diff_20_kraskov1_4_pcrossmean'	'information,correlation,AMI'	'IN_AutoMutualInfoStats_diff_20_kraskov1_4.pcrossmean'	63.3468
'IN_AutoMutualInfoStats_diff_20_kraskov1_4_pcrossmedian'	'information,correlation,AMI'	'IN_AutoMutualInfoStats_diff_20_kraskov1_4.pcrossmedian'	63.3434
'IN_AutoMutualInfoStats_diff_20_kraskov1_4_pcrossq10'	'information,correlation,AMI'	'IN_AutoMutualInfoStats_diff_20_kraskov1_4.pcrossq10'	63.3424
'IN_AutoMutualInfoStats_diff_20_kraskov1_4_pcrossq90'	'information,correlation,AMI'	'IN_AutoMutualInfoStats_diff_20_kraskov1_4.pcrossq90'	63.3356
'IN_AutoMutualInfoStats_diff_20_kraskov1_4_amiac1'	'information,correlation,AMI'	'IN_AutoMutualInfoStats_diff_20_kraskov1_4.amiac1'	63.3243
'CO_CompareMinAMI_std1_2_80_min'	'correlation,AMI'	'CO_CompareMinAMI_std1_2_80.min'	63.3043
'CO_CompareMinAMI_std1_2_80_max'	'correlation,AMI'	'CO_CompareMinAMI_std1_2_80.max'	63.2999
'CO_CompareMinAMI_std1_2_80_range'	'correlation,AMI'	'CO_CompareMinAMI_std1_2_80.range'	63.2999
'CO_CompareMinAMI_std1_2_80_median'	'correlation,AMI'	'CO_CompareMinAMI_std1_2_80.median'	63.2994
'CO_CompareMinAMI_std1_2_80_mean'	'correlation,AMI'	'CO_CompareMinAMI_std1_2_80.mean'	63.2955
'CO_CompareMinAMI_std1_2_80_std'	'correlation,AMI'	'CO_CompareMinAMI_std1_2_80.std'	63.2886
'CO_CompareMinAMI_std1_2_80_nunique'	'correlation,AMI'	'CO_CompareMinAMI_std1_2_80.nunique'	63.2822
'CO_CompareMinAMI_std1_2_80_mode'	'correlation,AMI'	'CO_CompareMinAMI_std1_2_80.mode'	63.2774
'CO_CompareMinAMI_std1_2_80_modef'	'correlation,AMI'	'CO_CompareMinAMI_std1_2_80.modef'	63.2744
'CO_CompareMinAMI_std1_2_80_conv4'	'correlation,AMI'	'CO_CompareMinAMI_std1_2_80.conv4'	63.2725
'CO_CompareMinAMI_std1_2_80_nlocmax'	'correlation,AMI'	'CO_CompareMinAMI_std1_2_80.nlocmax'	63.2722
'CO_CompareMinAMI_quantiles_2_80_min'	'correlation,AMI'	'CO_CompareMinAMI_quantiles_2_80.min'	63.2626
'CO_CompareMinAMI_quantiles_2_80_max'	'correlation,AMI'	'CO_CompareMinAMI_quantiles_2_80.max'	63.2544
'CO_CompareMinAMI_quantiles_2_80_range'	'correlation,AMI'	'CO_CompareMinAMI_quantiles_2_80.range'	63.2466
'CO_CompareMinAMI_quantiles_2_80_median'	'correlation,AMI'	'CO_CompareMinAMI_quantiles_2_80.median'	63.2461
'CO_CompareMinAMI_quantiles_2_80_mean'	'correlation,AMI'	'CO_CompareMinAMI_quantiles_2_80.mean'	63.2368
'CO_CompareMinAMI_quantiles_2_80_std'	'correlation,AMI'	'CO_CompareMinAMI_quantiles_2_80.std'	63.2366
'CO_CompareMinAMI_quantiles_2_80_nunique'	'correlation,AMI'	'CO_CompareMinAMI_quantiles_2_80.nunique'	63.2333
'CO_CompareMinAMI_quantiles_2_80_mode'	'correlation,AMI'	'CO_CompareMinAMI_quantiles_2_80.mode'	63.2298
'CO_CompareMinAMI_quantiles_2_80_modef'	'correlation,AMI'	'CO_CompareMinAMI_quantiles_2_80.modef'	63.2259
'CO_CompareMinAMI_quantiles_2_80_conv4'	'correlation,AMI'	'CO_CompareMinAMI_quantiles_2_80.conv4'	63.2187
'CO_CompareMinAMI_quantiles_2_80_nlocmax'	'correlation,AMI'	'CO_CompareMinAMI_quantiles_2_80.nlocmax'	63.2157
'CO_CompareMinAMI_even_2_80_min'	'correlation,AMI'	'CO_CompareMinAMI_even_2_80.min'	63.2152
'CO_CompareMinAMI_even_2_80_max'	'correlation,AMI'	'CO_CompareMinAMI_even_2_80.max'	63.2044
'CO_CompareMinAMI_even_2_80_range'	'correlation,AMI'	'CO_CompareMinAMI_even_2_80.range'	63.2015
'CO_CompareMinAMI_even_2_80_median'	'correlation,AMI'	'CO_CompareMinAMI_even_2_80.median'	63.1928
'CO_CompareMinAMI_even_2_80_mean'	'correlation,AMI'	'CO_CompareMinAMI_even_2_80.mean'	63.1903
'CO_CompareMinAMI_even_2_80_std'	'correlation,AMI'	'CO_CompareMinAMI_even_2_80.std'	63.1892
'CO_CompareMinAMI_even_2_80_nunique'	'correlation,AMI'	'CO_CompareMinAMI_even_2_80.nunique'	63.1686
'CO_CompareMinAMI_even_2_80_mode'	'correlation,AMI'	'CO_CompareMinAMI_even_2_80.mode'	63.1575
'CO_CompareMinAMI_even_2_80_modef'	'correlation,AMI'	'CO_CompareMinAMI_even_2_80.modef'	63.157
'CO_CompareMinAMI_even_2_80_conv4'	'correlation,AMI'	'CO_CompareMinAMI_even_2_80.conv4'	63.1546
'CO_CompareMinAMI_even_2_80_nlocmax'	'correlation,AMI'	'CO_CompareMinAMI_even_2_80.nlocmax'	63.1507
'CO_CompareMinAMI_std2_2_80_min'	'correlation,AMI'	'CO_CompareMinAMI_std2_2_80.min'	63.1471
'CO_CompareMinAMI_std2_2_80_max'	'correlation,AMI'	'CO_CompareMinAMI_std2_2_80.max'	63.1397
'CO_CompareMinAMI_std2_2_80_range'	'correlation,AMI'	'CO_CompareMinAMI_std2_2_80.range'	63.1271
'CO_CompareMinAMI_std2_2_80_median'	'correlation,AMI'	'CO_CompareMinAMI_std2_2_80.median'	63.1021
'CO_CompareMinAMI_std2_2_80_mean'	'correlation,AMI'	'CO_CompareMinAMI_std2_2_80.mean'	63.0918
'CO_CompareMinAMI_std2_2_80_std'	'correlation,AMI'	'CO_CompareMinAMI_std2_2_80.std'	63.0914
'CO_CompareMinAMI_std2_2_80_nunique'	'correlation,AMI'	'CO_CompareMinAMI_std2_2_80.nunique'	63.0835
'CO_CompareMinAMI_std2_2_80_mode'	'correlation,AMI'	'CO_CompareMinAMI_std2_2_80.mode'	63.0722
'CO_CompareMinAMI_std2_2_80_modef'	'correlation,AMI'	'CO_CompareMinAMI_std2_2_80.modef'	63.0688
'CO_CompareMinAMI_std2_2_80_conv4'	'correlation,AMI'	'CO_CompareMinAMI_std2_2_80.conv4'	63.0512
'CO_CompareMinAMI_std2_2_80_nlocmax'	'correlation,AMI'	'CO_CompareMinAMI_std2_2_80.nlocmax'	63.0448
'CO_glscf_1_1_1'	'correlation,glscf'	'CO_glscf_1_1_1'	63.0405
'CO_glscf_1_1_2'	'correlation,glscf'	'CO_glscf_1_1_2'	63.039
'CO_glscf_1_1_3'	'correlation,glscf'	'CO_glscf_1_1_3'	63.0355
'CO_glscf_1_1_4'	'correlation,glscf'	'CO_glscf_1_1_4'	63.035
'CO_glscf_1_1_5'	'correlation,glscf'	'CO_glscf_1_1_5'	63.0252
'CO_glscf_1_1_tau'	'correlation,glscf'	'CO_glscf_1_1_tau'	63.0155
'CO_glscf_1_2_1'	'correlation,glscf'	'CO_glscf_1_2_1'	63.0149
'CO_glscf_1_2_2'	'correlation,glscf'	'CO_glscf_1_2_2'	62.9964
'CO_glscf_1_2_3'	'correlation,glscf'	'CO_glscf_1_2_3'	62.9935
'CO_glscf_1_2_4'	'correlation,glscf'	'CO_glscf_1_2_4'	62.9812
'CO_glscf_1_2_5'	'correlation,glscf'	'CO_glscf_1_2_5'	62.9792
'CO_glscf_1_2_tau'	'correlation,glscf'	'CO_glscf_1_2_tau'	62.976
'CO_glscf_1_5_1'	'correlation,glscf'	'CO_glscf_1_5_1'	62.9464
'CO_glscf_1_5_2'	'correlation,glscf'	'CO_glscf_1_5_2'	62.946
'CO_glscf_1_5_3'	'correlation,glscf'	'CO_glscf_1_5_3'	62.9391
'CO_glscf_1_5_4'	'correlation,glscf'	'CO_glscf_1_5_4'	62.9383
'CO_glscf_1_5_5'	'correlation,glscf'	'CO_glscf_1_5_5'	62.9382
'CO_glscf_1_5_tau'	'correlation,glscf'	'CO_glscf_1_5_tau'	62.9322
'CO_glscf_1_10_1'	'correlation,glscf'	'CO_glscf_1_10_1'	62.9322
'CO_glscf_1_10_2'	'correlation,glscf'	'CO_glscf_1_10_2'	62.9293
'CO_glscf_1_10_3'	'correlation,glscf'	'CO_glscf_1_10_3'	62.9272
'CO_glscf_1_10_4'	'correlation,glscf'	'CO_glscf_1_10_4'	62.9244
'CO_glscf_1_10_5'	'correlation,glscf'	'CO_glscf_1_10_5'	62.9191
'CO_glscf_1_10_tau'	'correlation,glscf'	'CO_glscf_1_10_tau'	62.9105
'CO_glscf_2_2_1'	'correlation,glscf'	'CO_glscf_2_2_1'	62.8926
'CO_glscf_2_2_2'	'correlation,glscf'	'CO_glscf_2_2_2'	62.8702
'CO_glscf_2_2_3'	'correlation,glscf'	'CO_glscf_2_2_3'	62.8677
'CO_glscf_2_2_4'	'correlation,glscf'	'CO_glscf_2_2_4'	62.8675
'CO_glscf_2_2_5'	'correlation,glscf'	'CO_glscf_2_2_5'	62.8564
'CO_glscf_2_2_tau'	'correlation,glscf'	'CO_glscf_2_2_tau'	62.8501
'CO_glscf_2_5_1'	'correlation,glscf'	'CO_glscf_2_5_1'	62.8456
'CO_glscf_2_5_2'	'correlation,glscf'	'CO_glscf_2_5_2'	62.8378
'CO_glscf_2_5_3'	'correlation,glscf'	'CO_glscf_2_5_3'	62.8335
'CO_glscf_2_5_4'	'correlation,glscf'	'CO_glscf_2_5_4'	62.8252
'CO_glscf_2_5_5'	'correlation,glscf'	'CO_glscf_2_5_5'	62.8224
'CO_glscf_2_5_tau'	'correlation,glscf'	'CO_glscf_2_5_tau'	62.8177
'CO_fzcglscf_1_1'	'correlation,glscf,tau'	'CO_fzcglscf_1_1'	62.8166
'CO_fzcglscf_1_2'	'correlation,glscf,tau'	'CO_fzcglscf_1_2'	62.8158
'CO_fzcglscf_1_3'	'correlation,glscf,tau'	'CO_fzcglscf_1_3'	62.8153
'CO_fzcglscf_1_4'	'correlation,glscf,tau'	'CO_fzcglscf_1_4'	62.8034
'CO_fzcglscf_1_5'	'correlation,glscf,tau'	'CO_fzcglscf_1_5'	62.8028
'CO_fzcglscf_1_6'	'correlation,glscf,tau'	'CO_fzcglscf_1_6'	62.7992
'CO_fzcglscf_1_7'	'correlation,glscf,tau'	'CO_fzcglscf_1_7'	62.7908
'CO_fzcglscf_1_8'	'correlation,glscf,tau'	'CO_fzcglscf_1_8'	62.7908
'CO_fzcglscf_1_9'	'correlation,glscf,tau'	'CO_fzcglscf_1_9'	62.7859
'CO_fzcglscf_1_10'	'correlation,glscf,tau'	'CO_fzcglscf_1_10'	62.7841
'CO_fzcglscf_2_2'	'correlation,glscf,tau'	'CO_fzcglscf_2_2'	62.7819
'CO_fzcglscf_2_5'	'correlation,glscf,tau'	'CO_fzcglscf_2_5'	62.7795
'CO_fzcglscf_2_10'	'correlation,glscf,tau'	'CO_fzcglscf_2_10'	62.7708
'CO_fzcglscf_5_5'	'correlation,glscf,tau'	'CO_fzcglscf_5_5'	62.7707
'CO_fzcglscf_5_10'	'correlation,glscf,tau'	'CO_fzcglscf_5_10'	62.76
'CO_fzcglscf_10_10'	'correlation,glscf,tau'	'CO_fzcglscf_10_10'	62.7599
'seasonality_test'	'periodicity'	'DT_IsSeasonal'	62.7595
'StatAvl25'	'stationarity,StatAv'	'StatAvl25'	62.7551
'StatAvl50'	'stationarity,StatAv'	'StatAvl50'	62.7503
'StatAvl100'	'stationarity,StatAv'	'StatAvl100'	62.7487
'StatAvl150'	'stationarity,StatAv'	'StatAvl150'	62.7458
'StatAvl200'	'stationarity,StatAv'	'StatAvl200'	62.7356
'StatAvl250'	'stationarity,StatAv'	'StatAvl250'	62.7242
'StatAvl500'	'stationarity,StatAv'	'StatAvl500'	62.7194
'StatAvl1000'	'stationarity,StatAv'	'StatAvl1000'	62.719
'StatAv2'	'stationarity,StatAv'	'SY_SlidingWindow_m_s_2_1'	62.7184
'StatAv3'	'stationarity,StatAv'	'SY_SlidingWindow_m_s_3_1'	62.7159
'StatAv4'	'stationarity,StatAv'	'SY_SlidingWindow_m_s_4_1'	62.6979
'StatAv5'	'stationarity,StatAv'	'SY_SlidingWindow_m_s_5_1'	62.6934
'StatAv6'	'stationarity,StatAv'	'SY_SlidingWindow_m_s_6_1'	62.6645
'StatAv7'	'stationarity,StatAv'	'SY_SlidingWindow_m_s_7_1'	62.6622
'StatAv8'	'stationarity,StatAv'	'SY_SlidingWindow_m_s_8_1'	62.6571
'StatAv9'	'stationarity,StatAv'	'SY_SlidingWindow_m_s_9_1'	62.641
'StatAv10'	'stationarity,StatAv'	'SY_SlidingWindow_m_s_10_1'	62.6337
'SY_SlidingWindow_m_s2_2'	'stationarity'	'SY_SlidingWindow_m_s2_2'	62.6244
'SY_SlidingWindow_m_s2_10'	'stationarity'	'SY_SlidingWindow_m_s2_10'	62.624
'SY_SlidingWindow_m_s5_2'	'stationarity'	'SY_SlidingWindow_m_s5_2'	62.62
'SY_SlidingWindow_m_s5_10'	'stationarity'	'SY_SlidingWindow_m_s5_10'	62.6124
'SY_SlidingWindow_m_s10_2'	'stationarity'	'SY_SlidingWindow_m_s10_2'	62.6054
'SY_SlidingWindow_m_s10_10'	'stationarity'	'SY_SlidingWindow_m_s10_10'	62.6044
'SY_SlidingWindow_m_sampen2_10'	'stationarity'	'SY_SlidingWindow_m_sampen2_10'	62.6038
'SY_SlidingWindow_m_sampen5_10'	'stationarity'	'SY_SlidingWindow_m_sampen5_10'	62.6009
'SY_SlidingWindow_m_sampen10_1'	'stationarity'	'SY_SlidingWindow_m_sampen10_1'	62.598
'SY_SlidingWindow_m_sampen10_2'	'stationarity'	'SY_SlidingWindow_m_sampen10_2'	62.5979
'SY_SlidingWindow_m_sampen10_10'	'stationarity'	'SY_SlidingWindow_m_sampen10_10'	62.5906
'SY_SlidingWindow_m_ent2_1'	'stationarity'	'SY_SlidingWindow_m_ent2_1'	62.5902
'SY_SlidingWindow_m_ent2_2'	'stationarity'	'SY_SlidingWindow_m_ent2_2'	62.5871
'SY_SlidingWindow_m_ent2_10'	'stationarity'	'SY_SlidingWindow_m_ent2_10'	62.5833
'SY_SlidingWindow_m_ent5_1'	'stationarity'	'SY_SlidingWindow_m_ent5_1'	62.5804
'SY_SlidingWindow_m_ent5_2'	'stationarity'	'SY_SlidingWindow_m_ent5_2'	62.5711
'SY_SlidingWindow_m_ent5_10'	'stationarity'	'SY_SlidingWindow_m_ent5_10'	62.5672
'SY_SlidingWindow_m_ent10_1'	'stationarity'	'SY_SlidingWindow_m_ent10_1'	62.5568
'SY_SlidingWindow_m_ent10_2'	'stationarity'	'SY_SlidingWindow_m_ent10_2'	62.5508
'SY_SlidingWindow_m_ent10_10'	'stationarity'	'SY_SlidingWindow_m_ent10_10'	62.5504
'SY_SlidingWindow_s_s2_1'	'stationarity'	'SY_SlidingWindow_s_s2_1'	62.5461
'SY_SlidingWindow_s_s2_2'	'stationarity'	'SY_SlidingWindow_s_s2_2'	62.5456
'SY_SlidingWindow_s_s2_10'	'stationarity'	'SY_SlidingWindow_s_s2_10'	62.5368
'SY_SlidingWindow_s_s5_1'	'stationarity'	'SY_SlidingWindow_s_s5_1'	62.5367
'SY_SlidingWindow_s_s5_2'	'stationarity'	'SY_SlidingWindow_s_s5_2'	62.5265
'SY_SlidingWindow_s_s5_10'	'stationarity'	'SY_SlidingWindow_s_s5_10'	62.5261
'SY_SlidingWindow_s_s10_1'	'stationarity'	'SY_SlidingWindow_s_s10_1'	62.5259
'SY_SlidingWindow_s_s10_2'	'stationarity'	'SY_SlidingWindow_s_s10_2'	62.5217
'SY_SlidingWindow_s_s10_10'	'stationarity'	'SY_SlidingWindow_s_s10_10'	62.5201
'SY_SlidingWindow_s_sampen2_10'	'stationarity'	'SY_SlidingWindow_s_sampen2_10'	62.5196
'SY_SlidingWindow_s_sampen5_10'	'stationarity'	'SY_SlidingWindow_s_sampen5_10'	62.5188
'SY_SlidingWindow_s_sampen10_1'	'stationarity'	'SY_SlidingWindow_s_sampen10_1'	62.5187
'SY_SlidingWindow_s_sampen10_2'	'stationarity'	'SY_SlidingWindow_s_sampen10_2'	62.5161
'SY_SlidingWindow_s_sampen10_10'	'stationarity'	'SY_SlidingWindow_s_sampen10_10'	62.5157
'SY_SlidingWindow_s_ent2_1'	'stationarity'	'SY_SlidingWindow_s_ent2_1'	62.5118
'SY_SlidingWindow_s_ent2_2'	'stationarity'	'SY_SlidingWindow_s_ent2_2'	62.5094
'SY_SlidingWindow_s_ent2_10'	'stationarity'	'SY_SlidingWindow_s_ent2_10'	62.5073
'SY_SlidingWindow_s_ent5_1'	'stationarity'	'SY_SlidingWindow_s_ent5_1'	62.5025
'SY_SlidingWindow_s_ent5_2'	'stationarity'	'SY_SlidingWindow_s_ent5_2'	62.4981
'SY_SlidingWindow_s_ent5_10'	'stationarity'	'SY_SlidingWindow_s_ent5_10'	62.4942
'SY_SlidingWindow_s_ent10_1'	'stationarity'	'SY_SlidingWindow_s_ent10_1'	62.4893
'SY_SlidingWindow_s_ent10_2'	'stationarity'	'SY_SlidingWindow_s_ent10_2'	62.4849
'SY_SlidingWindow_s_ent10_10'	'stationarity'	'SY_SlidingWindow_s_ent10_10'	62.4849
'SY_SlidingWindow_ent_s2_1'	'stationarity'	'SY_SlidingWindow_ent_s2_1'	62.4844
'SY_SlidingWindow_ent_s2_2'	'stationarity'	'SY_SlidingWindow_ent_s2_2'	62.4809
'SY_SlidingWindow_ent_s2_10'	'stationarity'	'SY_SlidingWindow_ent_s2_10'	62.48
'SY_SlidingWindow_ent_s5_1'	'stationarity'	'SY_SlidingWindow_ent_s5_1'	62.4785
'SY_SlidingWindow_ent_s5_2'	'stationarity'	'SY_SlidingWindow_ent_s5_2'	62.4785
'SY_SlidingWindow_ent_s5_10'	'stationarity'	'SY_SlidingWindow_ent_s5_10'	62.4772
'SY_SlidingWindow_ent_s10_1'	'stationarity'	'SY_SlidingWindow_ent_s10_1'	62.4746
'SY_SlidingWindow_ent_s10_2'	'stationarity'	'SY_SlidingWindow_ent_s10_2'	62.4709
'SY_SlidingWindow_ent_s10_10'	'stationarity'	'SY_SlidingWindow_ent_s10_10'	62.4672
'SY_SlidingWindow_ent_sampen2_10'	'stationarity'	'SY_SlidingWindow_ent_sampen2_10'	62.4628
'SY_SlidingWindow_ent_sampen5_10'	'stationarity'	'SY_SlidingWindow_ent_sampen5_10'	62.4609
'SY_SlidingWindow_ent_sampen10_2'	'stationarity'	'SY_SlidingWindow_ent_sampen10_2'	62.4595
'SY_SlidingWindow_ent_sampen10_10'	'stationarity'	'SY_SlidingWindow_ent_sampen10_10'	62.455
'SY_SlidingWindow_ent_ent2_1'	'stationarity'	'SY_SlidingWindow_ent_ent2_1'	62.455
'SY_SlidingWindow_ent_ent2_2'	'stationarity'	'SY_SlidingWindow_ent_ent2_2'	62.4527
'SY_SlidingWindow_ent_ent2_10'	'stationarity'	'SY_SlidingWindow_ent_ent2_10'	62.448
'SY_SlidingWindow_ent_ent5_1'	'stationarity'	'SY_SlidingWindow_ent_ent5_1'	62.4443
'SY_SlidingWindow_ent_ent5_2'	'stationarity'	'SY_SlidingWindow_ent_ent5_2'	62.4424
'SY_SlidingWindow_ent_ent5_10'	'stationarity'	'SY_SlidingWindow_ent_ent5_10'	62.44
'SY_SlidingWindow_ent_ent10_1'	'stationarity'	'SY_SlidingWindow_ent_ent10_1'	62.4366
'SY_SlidingWindow_ent_ent10_2'	'stationarity'	'SY_SlidingWindow_ent_ent10_2'	62.4356
'SY_SlidingWindow_ent_ent10_10'	'stationarity'	'SY_SlidingWindow_ent_ent10_10'	62.4316
'SY_SlidingWindow_sampen_s2_1'	'stationarity'	'SY_SlidingWindow_sampen_s2_1'	62.4306
'SY_SlidingWindow_sampen_s2_2'	'stationarity'	'SY_SlidingWindow_sampen_s2_2'	62.43
'SY_SlidingWindow_sampen_s2_10'	'stationarity'	'SY_SlidingWindow_sampen_s2_10'	62.4297
'SY_SlidingWindow_sampen_s5_1'	'stationarity'	'SY_SlidingWindow_sampen_s5_1'	62.4277
'SY_SlidingWindow_sampen_s5_2'	'stationarity'	'SY_SlidingWindow_sampen_s5_2'	62.4257
'SY_SlidingWindow_sampen_s5_10'	'stationarity'	'SY_SlidingWindow_sampen_s5_10'	62.4227
'SY_SlidingWindow_sampen_s10_1'	'stationarity'	'SY_SlidingWindow_sampen_s10_1'	62.4213
'SY_SlidingWindow_sampen_s10_2'	'stationarity'	'SY_SlidingWindow_sampen_s10_2'	62.4213
'SY_SlidingWindow_sampen_s10_10'	'stationarity'	'SY_SlidingWindow_sampen_s10_10'	62.4213
'SY_SlidingWindow_sampen_sampen2_10'	'stationarity'	'SY_SlidingWindow_sampen_sampen2_10'	62.409
'SY_SlidingWindow_sampen_sampen5_10'	'stationarity'	'SY_SlidingWindow_sampen_sampen5_10'	62.4065
'SY_SlidingWindow_sampen_sampen10_1'	'stationarity'	'SY_SlidingWindow_sampen_sampen10_1'	62.4021
'SY_SlidingWindow_sampen_sampen10_2'	'stationarity'	'SY_SlidingWindow_sampen_sampen10_2'	62.4011
'SY_SlidingWindow_sampen_sampen10_10'	'stationarity'	'SY_SlidingWindow_sampen_sampen10_10'	62.3953
'SY_SlidingWindow_sampen_ent2_1'	'stationarity'	'SY_SlidingWindow_sampen_ent2_1'	62.3924
'SY_SlidingWindow_sampen_ent2_2'	'stationarity'	'SY_SlidingWindow_sampen_ent2_2'	62.389
'SY_SlidingWindow_sampen_ent2_10'	'stationarity'	'SY_SlidingWindow_sampen_ent2_10'	62.3881
'SY_SlidingWindow_sampen_ent5_1'	'stationarity'	'SY_SlidingWindow_sampen_ent5_1'	62.3876
'SY_SlidingWindow_sampen_ent5_2'	'stationarity'	'SY_SlidingWindow_sampen_ent5_2'	62.3875
'SY_SlidingWindow_sampen_ent5_10'	'stationarity'	'SY_SlidingWindow_sampen_ent5_10'	62.3855
'SY_SlidingWindow_sampen_ent10_1'	'stationarity'	'SY_SlidingWindow_sampen_ent10_1'	62.3841
'SY_SlidingWindow_sampen_ent10_2'	'stationarity'	'SY_SlidingWindow_sampen_ent10_2'	62.3815
'SY_SlidingWindow_sampen_ent10_10'	'stationarity'	'SY_SlidingWindow_sampen_ent10_10'	62.3752
'SY_SlidingWindow_mom3_s2_1'	'stationarity'	'SY_SlidingWindow_mom3_s2_1'	62.3708
'SY_SlidingWindow_mom3_s2_2'	'stationarity'	'SY_SlidingWindow_mom3_s2_2'	62.3616
'SY_SlidingWindow_mom3_s2_10'	'stationarity'	'SY_SlidingWindow_mom3_s2_10'	62.3537
'SY_SlidingWindow_mom3_s5_1'	'stationarity'	'SY_SlidingWindow_mom3_s5_1'	62.3473
'SY_SlidingWindow_mom3_s5_2'	'stationarity'	'SY_SlidingWindow_mom3_s5_2'	62.3464
'SY_SlidingWindow_mom3_s5_10'	'stationarity'	'SY_SlidingWindow_mom3_s5_10'	62.3458
'SY_SlidingWindow_mom3_s10_1'	'stationarity'	'SY_SlidingWindow_mom3_s10_1'	62.3434
'SY_SlidingWindow_mom3_s10_2'	'stationarity'	'SY_SlidingWindow_mom3_s10_2'	62.3377
'SY_SlidingWindow_mom3_s10_10'	'stationarity'	'SY_SlidingWindow_mom3_s10_10'	62.3361
'SY_SlidingWindow_mom3_sampen2_10'	'stationarity'	'SY_SlidingWindow_mom3_sampen2_10'	62.3361
'SY_SlidingWindow_mom3_sampen5_10'	'stationarity'	'SY_SlidingWindow_mom3_sampen5_10'	62.336
'SY_SlidingWindow_mom3_sampen10_1'	'stationarity'	'SY_SlidingWindow_mom3_sampen10_1'	62.3347
'SY_SlidingWindow_mom3_sampen10_2'	'stationarity'	'SY_SlidingWindow_mom3_sampen10_2'	62.3312
'SY_SlidingWindow_mom3_sampen10_10'	'stationarity'	'SY_SlidingWindow_mom3_sampen10_10'	62.3308
'SY_SlidingWindow_mom3_ent2_1'	'stationarity'	'SY_SlidingWindow_mom3_ent2_1'	62.3279
'SY_SlidingWindow_mom3_ent2_2'	'stationarity'	'SY_SlidingWindow_mom3_ent2_2'	62.3223
'SY_SlidingWindow_mom3_ent2_10'	'stationarity'	'SY_SlidingWindow_mom3_ent2_10'	62.318
'SY_SlidingWindow_mom3_ent5_1'	'stationarity'	'SY_SlidingWindow_mom3_ent5_1'	62.3131
'SY_SlidingWindow_mom3_ent5_2'	'stationarity'	'SY_SlidingWindow_mom3_ent5_2'	62.3106
'SY_SlidingWindow_mom3_ent5_10'	'stationarity'	'SY_SlidingWindow_mom3_ent5_10'	62.3009
'SY_SlidingWindow_mom3_ent10_1'	'stationarity'	'SY_SlidingWindow_mom3_ent10_1'	62.2969
'SY_SlidingWindow_mom3_ent10_2'	'stationarity'	'SY_SlidingWindow_mom3_ent10_2'	62.2965
'SY_SlidingWindow_mom3_ent10_10'	'stationarity'	'SY_SlidingWindow_mom3_ent10_10'	62.296
'SY_SlidingWindow_mom4_s2_1'	'stationarity'	'SY_SlidingWindow_mom4_s2_1'	62.2901
'SY_SlidingWindow_mom4_s2_2'	'stationarity'	'SY_SlidingWindow_mom4_s2_2'	62.2887
'SY_SlidingWindow_mom4_s2_10'	'stationarity'	'SY_SlidingWindow_mom4_s2_10'	62.2837
'SY_SlidingWindow_mom4_s5_1'	'stationarity'	'SY_SlidingWindow_mom4_s5_1'	62.2802
'SY_SlidingWindow_mom4_s5_2'	'stationarity'	'SY_SlidingWindow_mom4_s5_2'	62.2793
'SY_SlidingWindow_mom4_s5_10'	'stationarity'	'SY_SlidingWindow_mom4_s5_10'	62.272
'SY_SlidingWindow_mom4_s10_1'	'stationarity'	'SY_SlidingWindow_mom4_s10_1'	62.2701
'SY_SlidingWindow_mom4_s10_2'	'stationarity'	'SY_SlidingWindow_mom4_s10_2'	62.269
'SY_SlidingWindow_mom4_s10_10'	'stationarity'	'SY_SlidingWindow_mom4_s10_10'	62.2681
'SY_SlidingWindow_mom4_sampen2_10'	'stationarity'	'SY_SlidingWindow_mom4_sampen2_10'	62.2681
'SY_SlidingWindow_mom4_sampen5_10'	'stationarity'	'SY_SlidingWindow_mom4_sampen5_10'	62.2656
'SY_SlidingWindow_mom4_sampen10_1'	'stationarity'	'SY_SlidingWindow_mom4_sampen10_1'	62.2631
'SY_SlidingWindow_mom4_sampen10_2'	'stationarity'	'SY_SlidingWindow_mom4_sampen10_2'	62.2628
'SY_SlidingWindow_mom4_sampen10_10'	'stationarity'	'SY_SlidingWindow_mom4_sampen10_10'	62.2617
'SY_SlidingWindow_mom4_ent2_1'	'stationarity'	'SY_SlidingWindow_mom4_ent2_1'	62.2617
'SY_SlidingWindow_mom4_ent2_2'	'stationarity'	'SY_SlidingWindow_mom4_ent2_2'	62.2543
'SY_SlidingWindow_mom4_ent2_10'	'stationarity'	'SY_SlidingWindow_mom4_ent2_10'	62.2543
'SY_SlidingWindow_mom4_ent5_1'	'stationarity'	'SY_SlidingWindow_mom4_ent5_1'	62.2514
'SY_SlidingWindow_mom4_ent5_2'	'stationarity'	'SY_SlidingWindow_mom4_ent5_2'	62.248
'SY_SlidingWindow_mom4_ent5_10'	'stationarity'	'SY_SlidingWindow_mom4_ent5_10'	62.2475
'SY_SlidingWindow_mom4_ent10_1'	'stationarity'	'SY_SlidingWindow_mom4_ent10_1'	62.2406
'SY_SlidingWindow_mom4_ent10_2'	'stationarity'	'SY_SlidingWindow_mom4_ent10_2'	62.2353
'SY_SlidingWindow_mom4_ent10_10'	'stationarity'	'SY_SlidingWindow_mom4_ent10_10'	62.2343
'SY_SlidingWindow_lil_s2_1'	'stationarity'	'SY_SlidingWindow_lil_s2_1'	62.2305
'SY_SlidingWindow_lil_s2_2'	'stationarity'	'SY_SlidingWindow_lil_s2_2'	62.227
'SY_SlidingWindow_lil_s2_10'	'stationarity'	'SY_SlidingWindow_lil_s2_10'	62.2269
'SY_SlidingWindow_lil_s5_1'	'stationarity'	'SY_SlidingWindow_lil_s5_1'	62.2258
'SY_SlidingWindow_lil_s5_2'	'stationarity'	'SY_SlidingWindow_lil_s5_2'	62.2216
'SY_SlidingWindow_lil_s5_10'	'stationarity'	'SY_SlidingWindow_lil_s5_10'	62.2147
'SY_SlidingWindow_lil_s10_1'	'stationarity'	'SY_SlidingWindow_lil_s10_1'	62.2083
'SY_SlidingWindow_lil_s10_2'	'stationarity'	'SY_SlidingWindow_lil_s10_2'	62.2015
'SY_SlidingWindow_lil_s10_10'	'stationarity'	'SY_SlidingWindow_lil_s10_10'	62.2006
'SY_SlidingWindow_lil_sampen2_10'	'stationarity'	'SY_SlidingWindow_lil_sampen2_10'	62.2005
'SY_SlidingWindow_lil_sampen5_10'	'stationarity'	'SY_SlidingWindow_lil_sampen5_10'	62.1996
'SY_SlidingWindow_lil_sampen10_1'	'stationarity'	'SY_SlidingWindow_lil_sampen10_1'	62.1996
'SY_SlidingWindow_lil_sampen10_2'	'stationarity'	'SY_SlidingWindow_lil_sampen10_2'	62.1996
'SY_SlidingWindow_lil_sampen10_10'	'stationarity'	'SY_SlidingWindow_lil_sampen10_10'	62.1996
'SY_SlidingWindow_lil_ent2_1'	'stationarity'	'SY_SlidingWindow_lil_ent2_1'	62.1991
'SY_SlidingWindow_lil_ent2_2'	'stationarity'	'SY_SlidingWindow_lil_ent2_2'	62.199
'SY_SlidingWindow_lil_ent2_10'	'stationarity'	'SY_SlidingWindow_lil_ent2_10'	62.1976
'SY_SlidingWindow_lil_ent5_1'	'stationarity'	'SY_SlidingWindow_lil_ent5_1'	62.1976
'SY_SlidingWindow_lil_ent5_2'	'stationarity'	'SY_SlidingWindow_lil_ent5_2'	62.1962
'SY_SlidingWindow_lil_ent5_10'	'stationarity'	'SY_SlidingWindow_lil_ent5_10'	62.1952
'SY_SlidingWindow_lil_ent10_1'	'stationarity'	'SY_SlidingWindow_lil_ent10_1'	62.1947
'SY_SlidingWindow_lil_ent10_2'	'stationarity'	'SY_SlidingWindow_lil_ent10_2'	62.1943
'SY_SlidingWindow_lil_ent10_10'	'stationarity'	'SY_SlidingWindow_lil_ent10_10'	62.192
'SY_SlidingWindow_ac1_s2_1'	'stationarity'	'SY_SlidingWindow_ac1_s2_1'	62.1871
'SY_SlidingWindow_ac1_s2_2'	'stationarity'	'SY_SlidingWindow_ac1_s2_2'	62.1859
'SY_SlidingWindow_ac1_s2_10'	'stationarity'	'SY_SlidingWindow_ac1_s2_10'	62.184
'SY_SlidingWindow_ac1_s5_1'	'stationarity'	'SY_SlidingWindow_ac1_s5_1'	62.1825
'SY_SlidingWindow_ac1_s5_2'	'stationarity'	'SY_SlidingWindow_ac1_s5_2'	62.1708
'SY_SlidingWindow_ac1_s5_10'	'stationarity'	'SY_SlidingWindow_ac1_s5_10'	62.1707
'SY_SlidingWindow_ac1_s10_1'	'stationarity'	'SY_SlidingWindow_ac1_s10_1'	62.1687
'SY_SlidingWindow_ac1_s10_2'	'stationarity'	'SY_SlidingWindow_ac1_s10_2'	62.1677
'SY_SlidingWindow_ac1_s10_10'	'stationarity'	'SY_SlidingWindow_ac1_s10_10'	62.1657
'SY_SlidingWindow_ac1_sampen2_10'	'stationarity'	'SY_SlidingWindow_ac1_sampen2_10'	62.1536
'SY_SlidingWindow_ac1_sampen5_10'	'stationarity'	'SY_SlidingWindow_ac1_sampen5_10'	62.1522
'SY_SlidingWindow_ac1_sampen10_1'	'stationarity'	'SY_SlidingWindow_ac1_sampen10_1'	62.1409
'SY_SlidingWindow_ac1_sampen10_2'	'stationarity'	'SY_SlidingWindow_ac1_sampen10_2'	62.1373
'SY_SlidingWindow_ac1_sampen10_10'	'stationarity'	'SY_SlidingWindow_ac1_sampen10_10'	62.1373
'SY_SlidingWindow_ac1_ent2_1'	'stationarity'	'SY_SlidingWindow_ac1_ent2_1'	62.1335
'SY_SlidingWindow_ac1_ent2_2'	'stationarity'	'SY_SlidingWindow_ac1_ent2_2'	62.1257
'SY_SlidingWindow_ac1_ent2_10'	'stationarity'	'SY_SlidingWindow_ac1_ent2_10'	62.1202
'SY_SlidingWindow_ac1_ent5_1'	'stationarity'	'SY_SlidingWindow_ac1_ent5_1'	62.113
'SY_SlidingWindow_ac1_ent5_2'	'stationarity'	'SY_SlidingWindow_ac1_ent5_2'	62.113
'SY_SlidingWindow_ac1_ent5_10'	'stationarity'	'SY_SlidingWindow_ac1_ent5_10'	62.1002
'SY_SlidingWindow_ac1_ent10_1'	'stationarity'	'SY_SlidingWindow_ac1_ent10_1'	62.0974
'SY_SlidingWindow_ac1_ent10_2'	'stationarity'	'SY_SlidingWindow_ac1_ent10_2'	62.0919
'SY_SlidingWindow_ac1_ent10_10'	'stationarity'	'SY_SlidingWindow_ac1_ent10_10'	62.0912
'SY_Trend_stdRatio'	'stationarity'	'SY_Trend.stdRatio'	62.0908
'SY_Trend_gradient'	'stationarity'	'SY_Trend.gradient'	62.0895
'SY_Trend_intercept'	'stationarity'	'SY_Trend.intercept'	62.0895
'SY_Trend_meanYC'	'stationarity'	'SY_Trend.meanYC'	62.0862
'SY_Trend_stdYC'	'stationarity'	'SY_Trend.stdYC'	62.086
'SY_Trend_gradientYC'	'stationarity'	'SY_Trend.gradientYC'	62.0847
'SY_Trend_interceptYC'	'stationarity'	'SY_Trend.interceptYC'	62.082
'SY_Trend_meanYC12'	'stationarity'	'SY_Trend.meanYC12'	62.0812
'SY_Trend_meanYC22'	'stationarity'	'SY_Trend.meanYC22'	62.0801
'SC_fastdfa_exponent'	'scaling,mex'	'SC_fastdfa'	62.0793
'SY_StdNthDer_1'	'entropy'	'SY_StdNthDer_1'	62.0753
'SY_StdNthDer_2'	'entropy'	'SY_StdNthDer_2'	62.0734
'SY_StdNthDer_3'	'entropy'	'SY_StdNthDer_3'	62.0606
'SY_StdNthDer_4'	'entropy'	'SY_StdNthDer_4'	62.0537
'SY_StdNthDer_5'	'entropy'	'SY_StdNthDer_5'	62.0414
'SY_StdNthDer_10'	'entropy'	'SY_StdNthDer_10'	62.0406
'SY_LocalDistributions_2_each'	'stationarity'	'SY_LocalDistributions_2_each'	62.0366
'SY_LocalGlobal_absmean_l10'	'stationarity'	'SY_LocalGlobal_l10.absmean'	62.0356
'SY_LocalGlobal_absmean_l20'	'stationarity'	'SY_LocalGlobal_l20.absmean'	62.0355
'SY_LocalGlobal_absmean_l50'	'stationarity'	'SY_LocalGlobal_l50.absmean'	62.0346
'SY_LocalGlobal_absmean_l100'	'stationarity'	'SY_LocalGlobal_l100.absmean'	62.0269
'SY_LocalGlobal_absmean_l500'	'stationarity'	'SY_LocalGlobal_l500.absmean'	62.0267
'SY_LocalGlobal_absmean_p01'	'stationarity'	'SY_LocalGlobal_p01.absmean'	62.0264
'SY_LocalGlobal_absmean_p05'	'stationarity'	'SY_LocalGlobal_p05.absmean'	62.0218
'SY_LocalGlobal_absmean_p1'	'stationarity'	'SY_LocalGlobal_p1.absmean'	62.018
'SY_LocalGlobal_absmean_p5'	'stationarity'	'SY_LocalGlobal_p5.absmean'	62.0171
'SY_LocalGlobal_absmean_unicg10'	'stationarity'	'SY_LocalGlobal_unicg10.absmean'	62.0117
'SY_LocalGlobal_absmean_unicg20'	'stationarity'	'SY_LocalGlobal_unicg20.absmean'	61.9946
'SY_LocalGlobal_absmean_unicg50'	'stationarity'	'SY_LocalGlobal_unicg50.absmean'	61.9911
'SY_LocalGlobal_absmean_unicg100'	'stationarity'	'SY_LocalGlobal_unicg100.absmean'	61.9906
'SY_LocalGlobal_absmean_unicg500'	'stationarity'	'SY_LocalGlobal_unicg500.absmean'	61.99
'SY_LocalGlobal_std_l10'	'stationarity'	'SY_LocalGlobal_l10.std'	61.9779
'SY_LocalGlobal_std_l20'	'stationarity'	'SY_LocalGlobal_l20.std'	61.9758
'SY_LocalGlobal_std_l50'	'stationarity'	'SY_LocalGlobal_l50.std'	61.9685
'SY_LocalGlobal_std_l100'	'stationarity'	'SY_LocalGlobal_l100.std'	61.963
'SY_LocalGlobal_std_l500'	'stationarity'	'SY_LocalGlobal_l500.std'	61.9587
'SY_LocalGlobal_std_p01'	'stationarity'	'SY_LocalGlobal_p01.std'	61.9587
'SY_LocalGlobal_std_p05'	'stationarity'	'SY_LocalGlobal_p05.std'	61.9587
'SY_LocalGlobal_std_p1'	'stationarity'	'SY_LocalGlobal_p1.std'	61.9572
'SY_LocalGlobal_std_p5'	'stationarity'	'SY_LocalGlobal_p5.std'	61.9543
'SY_LocalGlobal_std_unicg10'	'stationarity'	'SY_LocalGlobal_unicg10.std'	61.9543
'SY_LocalGlobal_std_unicg20'	'stationarity'	'SY_LocalGlobal_unicg20.std'	61.9525
'SY_LocalGlobal_std_unicg50'	'stationarity'	'SY_LocalGlobal_unicg50.std'	61.9514
'SY_LocalGlobal_std_unicg100'	'stationarity'	'SY_LocalGlobal_unicg100.std'	61.9509
'SY_LocalGlobal_std_unicg500'	'stationarity'	'SY_LocalGlobal_unicg500.std'	61.9485
'SY_LocalGlobal_median_l10'	'stationarity'	'SY_LocalGlobal_l10.median'	61.9436
'SY_LocalGlobal_median_l20'	'stationarity'	'SY_LocalGlobal_l20.median'	61.9415
'SY_LocalGlobal_median_l50'	'stationarity'	'SY_LocalGlobal_l50.median'	61.9407
'SY_LocalGlobal_median_l100'	'stationarity'	'SY_LocalGlobal_l100.median'	61.9358
'SY_LocalGlobal_median_l500'	'stationarity'	'SY_LocalGlobal_l500.median'	61.9292
'SY_LocalGlobal_median_p01'	'stationarity'	'SY_LocalGlobal_p01.median'	61.928
'SY_LocalGlobal_median_p05'	'stationarity'	'SY_LocalGlobal_p05.median'	61.9239
'SY_LocalGlobal_median_p1'	'stationarity'	'SY_LocalGlobal_p1.median'	61.9191
'SY_LocalGlobal_median_p5'	'stationarity'	'SY_LocalGlobal_p5.median'	61.9191
'SY_LocalGlobal_median_unicg10'	'stationarity'	'SY_LocalGlobal_unicg10.median'	61.918
'SY_LocalGlobal_median_unicg20'	'stationarity'	'SY_LocalGlobal_unicg20.median'	61.9113
'SY_LocalGlobal_median_unicg50'	'stationarity'	'SY_LocalGlobal_unicg50.median'	61.9093
'SY_LocalGlobal_median_unicg100'	'stationarity'	'SY_LocalGlobal_unicg100.median'	61.9073
'SY_LocalGlobal_median_unicg500'	'stationarity'	'SY_LocalGlobal_unicg500.median'	61.9035
'SY_LocalGlobal_iqr_l10'	'stationarity'	'SY_LocalGlobal_l10.iqr'	61.9015
'SY_LocalGlobal_iqr_l20'	'stationarity'	'SY_LocalGlobal_l20.iqr'	61.9005
'SY_LocalGlobal_iqr_l50'	'stationarity'	'SY_LocalGlobal_l50.iqr'	61.9
'SY_LocalGlobal_iqr_l100'	'stationarity'	'SY_LocalGlobal_l100.iqr'	61.9
'SY_LocalGlobal_iqr_l500'	'stationarity'	'SY_LocalGlobal_l500.iqr'	61.8995
'SY_LocalGlobal_iqr_p01'	'stationarity'	'SY_LocalGlobal_p01.iqr'	61.8995
'SY_LocalGlobal_iqr_p05'	'stationarity'	'SY_LocalGlobal_p05.iqr'	61.8991
'SY_LocalGlobal_iqr_p1'	'stationarity'	'SY_LocalGlobal_p1.iqr'	61.8978
'SY_LocalGlobal_iqr_p5'	'stationarity'	'SY_LocalGlobal_p5.iqr'	61.8971
'SY_LocalGlobal_iqr_unicg10'	'stationarity'	'SY_LocalGlobal_unicg10.iqr'	61.892
'SY_LocalGlobal_iqr_unicg20'	'stationarity'	'SY_LocalGlobal_unicg20.iqr'	61.888
'SY_LocalGlobal_iqr_unicg50'	'stationarity'	'SY_LocalGlobal_unicg50.iqr'	61.882
'SY_LocalGlobal_iqr_unicg100'	'stationarity'	'SY_LocalGlobal_unicg100.iqr'	61.879
'SY_LocalGlobal_iqr_unicg500'	'stationarity'	'SY_LocalGlobal_unicg500.iqr'	61.876
'SY_LocalGlobal_skewness_l10'	'stationarity'	'SY_LocalGlobal_l10.skewness'	61.8737
'SY_LocalGlobal_skewness_l20'	'stationarity'	'SY_LocalGlobal_l20.skewness'	61.8673
'SY_LocalGlobal_skewness_l50'	'stationarity'	'SY_LocalGlobal_l50.skewness'	61.8633
'SY_LocalGlobal_skewness_l100'	'stationarity'	'SY_LocalGlobal_l100.skewness'	61.8585
'SY_LocalGlobal_skewness_l500'	'stationarity'	'SY_LocalGlobal_l500.skewness'	61.855
'SY_LocalGlobal_skewness_p01'	'stationarity'	'SY_LocalGlobal_p01.skewness'	61.8463
'SY_LocalGlobal_skewness_p05'	'stationarity'	'SY_LocalGlobal_p05.skewness'	61.8463
'SY_LocalGlobal_skewness_p1'	'stationarity'	'SY_LocalGlobal_p1.skewness'	61.8463
'SY_LocalGlobal_skewness_p5'	'stationarity'	'SY_LocalGlobal_p5.skewness'	61.8462
'SY_LocalGlobal_skewness_unicg10'	'stationarity'	'SY_LocalGlobal_unicg10.skewness'	61.8436
'SY_LocalGlobal_skewness_unicg20'	'stationarity'	'SY_LocalGlobal_unicg20.skewness'	61.8424
'SY_LocalGlobal_skewness_unicg50'	'stationarity'	'SY_LocalGlobal_unicg50.skewness'	61.8378
'SY_LocalGlobal_skewness_unicg100'	'stationarity'	'SY_LocalGlobal_unicg100.skewness'	61.8365
'SY_LocalGlobal_skewness_unicg500'	'stationarity'	'SY_LocalGlobal_unicg500.skewness'	61.8307
'SY_LocalGlobal_kurtosis_l10'	'stationarity'	'SY_LocalGlobal_l10.kurtosis'	61.8305
'SY_LocalGlobal_kurtosis_l20'	'stationarity'	'SY_LocalGlobal_l20.kurtosis'	61.8174
'SY_LocalGlobal_kurtosis_l50'	'stationarity'	'SY_LocalGlobal_l50.kurtosis'	61.8174
'SY_LocalGlobal_kurtosis_l100'	'stationarity'	'SY_LocalGlobal_l100.kurtosis'	61.8173
'SY_LocalGlobal_kurtosis_l500'	'stationarity'	'SY_LocalGlobal_l500.kurtosis'	61.8173
'SY_LocalGlobal_kurtosis_p01'	'stationarity'	'SY_LocalGlobal_p01.kurtosis'	61.8173
'SY_LocalGlobal_kurtosis_p05'	'stationarity'	'SY_LocalGlobal_p05.kurtosis'	61.8095
'SY_LocalGlobal_kurtosis_p1'	'stationarity'	'SY_LocalGlobal_p1.kurtosis'	61.8085
'SY_LocalGlobal_kurtosis_p5'	'stationarity'	'SY_LocalGlobal_p5.kurtosis'	61.8085
'SY_LocalGlobal_kurtosis_unicg10'	'stationarity'	'SY_LocalGlobal_unicg10.kurtosis'	61.808
'SY_LocalGlobal_kurtosis_unicg20'	'stationarity'	'SY_LocalGlobal_unicg20.kurtosis'	61.8066
'SY_LocalGlobal_kurtosis_unicg50'	'stationarity'	'SY_LocalGlobal_unicg50.kurtosis'	61.806
'SY_LocalGlobal_kurtosis_unicg100'	'stationarity'	'SY_LocalGlobal_unicg100.kurtosis'	61.8035
'SY_LocalGlobal_kurtosis_unicg500'	'stationarity'	'SY_LocalGlobal_unicg500.kurtosis'	61.7996
'SY_LocalGlobal_AC1_l10'	'stationarity'	'SY_LocalGlobal_l10.ac1'	61.7939
'SY_LocalGlobal_AC1_l20'	'stationarity'	'SY_LocalGlobal_l20.ac1'	61.7933
'SY_LocalGlobal_AC1_l50'	'stationarity'	'SY_LocalGlobal_l50.ac1'	61.7925
'SY_LocalGlobal_AC1_l100'	'stationarity'	'SY_LocalGlobal_l100.ac1'	61.7924
'SY_LocalGlobal_AC1_l500'	'stationarity'	'SY_LocalGlobal_l500.ac1'	61.7856
'SY_LocalGlobal_AC1_p01'	'stationarity'	'SY_LocalGlobal_p01.ac1'	61.785
'SY_LocalGlobal_AC1_p05'	'stationarity'	'SY_LocalGlobal_p05.ac1'	61.7726
'SY_LocalGlobal_AC1_p1'	'stationarity'	'SY_LocalGlobal_p1.ac1'	61.7658
'SY_LocalGlobal_AC1_p5'	'stationarity'	'SY_LocalGlobal_p5.ac1'	61.7605
'SY_LocalGlobal_AC1_unicg10'	'stationarity'	'SY_LocalGlobal_unicg10.ac1'	61.7537
'SY_LocalGlobal_AC1_unicg20'	'stationarity'	'SY_LocalGlobal_unicg20.ac1'	61.7527
'SY_LocalGlobal_AC1_unicg50'	'stationarity'	'SY_LocalGlobal_unicg50.ac1'	61.7498
'SY_LocalGlobal_AC1_unicg100'	'stationarity'	'SY_LocalGlobal_unicg100.ac1'	61.7479
'SY_LocalGlobal_AC1_unicg500'	'stationarity'	'SY_LocalGlobal_unicg500.ac1'	61.7479
'EN_wentropy_shannon'	'entropy'	'EN_wentropy_shannon'	61.7467
'EN_wentropy_logenent'	'entropy'	'EN_wentropy_logenent'	61.7435
'EN_rpde_3_1_H'	'entropy'	'EN_rpde_3_1.H'	61.7424
'EN_rpde_3_1_H_norm'	'entropy'	'EN_rpde_3_1.H_norm'	61.7419
'EN_rpde_3_1_propNonZero'	'entropy'	'EN_rpde_3_1.propNonZero'	61.7411
'EN_rpde_3_1_meanNonZero'	'entropy'	'EN_rpde_3_1.meanNonZero'	61.741
'EN_rpde_3_1_maxRPD'	'entropy'	'EN_rpde_3_1.maxRPD'	61.74
'EN_rpde_3_ac_H'	'entropy'	'EN_rpde_3_ac.H'	61.74
'EN_rpde_3_ac_H_norm'	'entropy'	'EN_rpde_3_ac.H_norm'	61.736
'EN_rpde_3_ac_propNonZero'	'entropy'	'EN_rpde_3_ac.propNonZero'	61.736
'EN_rpde_3_ac_meanNonZero'	'entropy'	'EN_rpde_3_ac.meanNonZero'	61.7336
'EN_rpde_3_ac_maxRPD'	'entropy'	'EN_rpde_3_ac.maxRPD'	61.7326
'RM_entropy'	'entropy'	'RM_entropy'	61.7321
'EN_CID_CE2'	'entropy'	'EN_CID.CE2'	61.7305
'EN_CID_minCE1'	'entropy,distribution'	'EN_CID.minCE1'	61.7283
'EN_CID_minCE2'	'entropy,distribution'	'EN_CID.minCE2'	61.7229
'EN_CID_CE1_norm'	'entropy'	'EN_CID.CE1_norm'	61.7194
'EN_CID_CE2_norm'	'entropy'	'EN_CID.CE2_norm'	61.7179
'EN_DistributionEntropy_ks_001_0'	'entropy'	'EN_DistributionEntropy_ks_001_0'	61.7175
'EN_DistributionEntropy_ks_01_0'	'entropy'	'EN_DistributionEntropy_ks_01_0'	61.7169
'EN_DistributionEntropy_ks_05_0'	'entropy'	'EN_DistributionEntropy_ks_05_0'	61.7165
'EN_DistributionEntropy_ks_1_0'	'entropy'	'EN_DistributionEntropy_ks_1_0'	61.716
'EN_DistributionEntropy_ks__001'	'entropy'	'EN_DistributionEntropy_ks__001'	61.7129
'EN_DistributionEntropy_ks__002'	'entropy'	'EN_DistributionEntropy_ks__002'	61.7115
'EN_DistributionEntropy_ks__005'	'entropy'	'EN_DistributionEntropy_ks__005'	61.7115
'EN_DistributionEntropy_ks__01'	'entropy'	'EN_DistributionEntropy_ks__01'	61.7013
'EN_DistributionEntropy_ks__02'	'entropy'	'EN_DistributionEntropy_ks__02'	61.6989
'EN_DistributionEntropy_ks__03'	'entropy'	'EN_DistributionEntropy_ks__03'	61.6969
'EN_DistributionEntropy_raw_ks__001'	'entropy,raw,spreaddep'	'EN_DistributionEntropy_raw_ks__001'	61.6901
'EN_DistributionEntropy_raw_ks__002'	'entropy,raw,spreaddep'	'EN_DistributionEntropy_raw_ks__002'	61.6858
'EN_DistributionEntropy_raw_ks__005'	'entropy,raw,spreaddep'	'EN_DistributionEntropy_raw_ks__005'	61.6835
'EN_DistributionEntropy_raw_ks__01'	'entropy,raw,spreaddep'	'EN_DistributionEntropy_raw_ks__01'	61.6764
'EN_DistributionEntropy_raw_ks__02'	'entropy,raw,spreaddep'	'EN_DistributionEntropy_raw_ks__02'	61.6693
'EN_DistributionEntropy_raw_ks__03'	'entropy,raw,spreaddep'	'EN_DistributionEntropy_raw_ks__03'	61.6617
'EN_DistributionEntropy_hist_5_0'	'entropy'	'EN_DistributionEntropy_hist_5_0'	61.6607
'EN_DistributionEntropy_hist_10_0'	'entropy'	'EN_DistributionEntropy_hist_10_0'	61.6586
'EN_DistributionEntropy_hist_20_0'	'entropy'	'EN_DistributionEntropy_hist_20_0'	61.6548
'EN_DistributionEntropy_hist_50_0'	'entropy'	'EN_DistributionEntropy_hist_50_0'	61.6538
'EN_DistributionEntropy_hist_auto_0'	'entropy'	'EN_DistributionEntropy_hist_auto_0'	61.6534
'EN_DistributionEntropy_hist_sqrt_0'	'entropy'	'EN_DistributionEntropy_hist_sqrt_0'	61.6485
'EN_DistributionEntropy_hist_fd_0'	'entropy'	'EN_DistributionEntropy_hist_fd_0'	61.6485
'EN_DistributionEntropy_hist_sturges_0'	'entropy'	'EN_DistributionEntropy_hist_sturges_0'	61.6458
'EN_DistributionEntropy_hist_10_001'	'entropy'	'EN_DistributionEntropy_hist_10_001'	61.6451
'EN_DistributionEntropy_hist_10_002'	'entropy'	'EN_DistributionEntropy_hist_10_002'	61.6397
'EN_DistributionEntropy_hist_10_005'	'entropy'	'EN_DistributionEntropy_hist_10_005'	61.6391
'EN_DistributionEntropy_hist_10_01'	'entropy'	'EN_DistributionEntropy_hist_10_01'	61.6391
'EN_DistributionEntropy_hist_10_02'	'entropy'	'EN_DistributionEntropy_hist_10_02'	61.6372
'EN_DistributionEntropy_hist_10_03'	'entropy'	'EN_DistributionEntropy_hist_10_03'	61.6362
'EN_DistributionEntropy_hist_auto_001'	'entropy'	'EN_DistributionEntropy_hist_auto_001'	61.6322
'EN_DistributionEntropy_hist_auto_002'	'entropy'	'EN_DistributionEntropy_hist_auto_002'	61.6313
'EN_DistributionEntropy_hist_auto_005'	'entropy'	'EN_DistributionEntropy_hist_auto_005'	61.6289
'EN_DistributionEntropy_hist_auto_01'	'entropy'	'EN_DistributionEntropy_hist_auto_01'	61.6259
'EN_DistributionEntropy_hist_auto_02'	'entropy'	'EN_DistributionEntropy_hist_auto_02'	61.6195
'EN_DistributionEntropy_hist_auto_03'	'entropy'	'EN_DistributionEntropy_hist_auto_03'	61.6187
'SB_BinaryStretch_lseq1'	'binary'	'SB_BinaryStretch_lseq1'	61.6182
'SB_BinaryStretch_lseq0'	'binary'	'SB_BinaryStretch_lseq0'	61.6157
'ApEn1_01'	'entropy'	'ApEn1_01'	61.6156
'ApEn1_02'	'entropy'	'ApEn1_02'	61.6126
'ApEn2_01'	'entropy'	'ApEn2_01'	61.6108
'ApEn2_02'	'entropy'	'ApEn2_02'	61.6078
'EN_PermEn_2_1_normPermEn'	'entropy'	'EN_PermEn_2_1.normPermEn'	61.6069
'EN_PermEn_3_1_normPermEn'	'entropy'	'EN_PermEn_3_1.normPermEn'	61.6033
'EN_PermEn_4_1_normPermEn'	'entropy'	'EN_PermEn_4_1.normPermEn'	61.6023
'EN_PermEn_5_1_normPermEn'	'entropy'	'EN_PermEn_5_1.normPermEn'	61.6
'EN_PermEn_2_2_normPermEn'	'entropy'	'EN_PermEn_2_2.normPermEn'	61.5911
'EN_PermEn_3_2_normPermEn'	'entropy'	'EN_PermEn_3_2.normPermEn'	61.5858
'EN_PermEn_4_2_normPermEn'	'entropy'	'EN_PermEn_4_2.normPermEn'	61.5853
'EN_PermEn_5_2_normPermEn'	'entropy'	'EN_PermEn_5_2.normPermEn'	61.5839
'EN_PermEn_2_ac_normPermEn'	'entropy'	'EN_PermEn_2_ac.normPermEn'	61.5828
'EN_PermEn_3_ac_normPermEn'	'entropy'	'EN_PermEn_3_ac.normPermEn'	61.5824
'EN_PermEn_4_ac_normPermEn'	'entropy'	'EN_PermEn_4_ac.normPermEn'	61.5822
'EN_PermEn_5_ac_normPermEn'	'entropy'	'EN_PermEn_5_ac.normPermEn'	61.5822
'DN_Fit_mle_geometric'	'distribution,fit'	'DN_Fit_mle_geometric'	61.582
'DN_FitKernelSmoothraw_numpeaks'	'distribution,ksdensity,raw,spreaddep'	'DN_FitKernelSmoothraw.npeaks'	61.5789
'DN_FitKernelSmoothraw_entropy'	'distribution,ksdensity,entropy,raw,spreaddep'	'DN_FitKernelSmoothraw.entropy'	61.5779
'DN_FitKernelSmoothzscore_entropy'	'distribution,ksdensity,entropy'	'DN_FitKernelSmoothzscore.entropy'	61.5765
'DN_FitKernelSmoothraw_max'	'distribution,ksdensity,raw,spreaddep'	'DN_FitKernelSmoothraw.max'	61.5734
'DN_FitKernelSmoothzscore_max'	'distribution,ksdensity'	'DN_FitKernelSmoothzscore.max'	61.5717
'DN_FitKernelSmoothraw_asym'	'distribution,ksdensity,symmetry,raw'	'DN_FitKernelSmoothraw.asym'	61.5686
'DN_FitKernelSmoothraw_plsym'	'distribution,ksdensity,symmetry,raw'	'DN_FitKernelSmoothraw.plsym'	61.5685
'DN_FitKernelSmooth_ncross_005'	'distribution,ksdensity,raw,spreaddep'	'DN_FitKernelSmoothraw.numcross_005'	61.5642
'DN_FitKernelSmooth_ncross_01'	'distribution,ksdensity,raw,spreaddep'	'DN_FitKernelSmoothraw.numcross_010'	61.5629
'DN_FitKernelSmooth_ncross_02'	'distribution,ksdensity,raw,spreaddep'	'DN_FitKernelSmoothraw.numcross_020'	61.5628
'DN_FitKernelSmooth_ncross_03'	'distribution,ksdensity,raw,spreaddep'	'DN_FitKernelSmoothraw.numcross_030'	61.5525
'DN_FitKernelSmooth_ncross_04'	'distribution,ksdensity,raw,spreaddep'	'DN_FitKernelSmoothraw.numcross_040'	61.5515
'DN_FitKernelSmooth_ncross_05'	'distribution,ksdensity,raw,spreaddep'	'DN_FitKernelSmoothraw.numcross_050'	61.5511
'DN_FitKernelSmooth_area_005'	'distribution,ksdensity,raw,spreaddep'	'DN_FitKernelSmoothraw.area_005'	61.5501
'DN_FitKernelSmooth_area_01'	'distribution,ksdensity,raw,spreaddep'	'DN_FitKernelSmoothraw.area_010'	61.55
'DN_FitKernelSmooth_area_02'	'distribution,ksdensity,raw,spreaddep'	'DN_FitKernelSmoothraw.area_020'	61.5481
'DN_FitKernelSmooth_area_03'	'distribution,ksdensity,raw,spreaddep'	'DN_FitKernelSmoothraw.area_030'	61.5452
'DN_FitKernelSmooth_area_04'	'distribution,ksdensity,raw,spreaddep'	'DN_FitKernelSmoothraw.area_040'	61.5451
'DN_FitKernelSmooth_area_05'	'distribution,ksdensity,raw,spreaddep'	'DN_FitKernelSmoothraw.area_050'	61.5402
'DN_FitKernelSmooth_arcl_01'	'distribution,ksdensity,raw,spreaddep'	'DN_FitKernelSmoothraw.arclength_010'	61.5373
'DN_FitKernelSmooth_arcl_05'	'distribution,ksdensity,raw,spreaddep'	'DN_FitKernelSmoothraw.arclength_050'	61.5368
'DN_FitKernelSmooth_arcl_1'	'distribution,ksdensity,raw,spreaddep'	'DN_FitKernelSmoothraw.arclength_100'	61.5364
'DN_FitKernelSmooth_arcl_2'	'distribution,ksdensity,raw,spreaddep'	'DN_FitKernelSmoothraw.arclength_200'	61.5357
'DK_timerev_1'	'nonlinearity'	'DK_timerev_1'	61.5356
'DK_timerev_2'	'nonlinearity'	'DK_timerev_2'	61.5324
'DK_timerev_3'	'nonlinearity'	'DK_timerev_3'	61.5298
'DK_timerev_4'	'nonlinearity'	'DK_timerev_4'	61.527
'signtest'	'hypothesistest,signtest'	'HT_HypothesisTest_signtest'	61.5261
'runstest'	'hypothesistest,randomness,raw'	'HT_HypothesisTest_runstest'	61.522
'lbqtest'	'hypothesistest,randomness'	'HT_HypothesisTest_lbqtest'	61.5188
'lbqtestraw'	'hypothesistest,randomness,raw'	'HT_HypothesisTest_lbqtestraw'	61.5188
'ztest'	'hypothesistest'	'HT_HypothesisTest_ztest'	61.5163
'signrank'	'hypothesistest'	'HT_HypothesisTest_signrank'	61.5163
'jbtest'	'hypothesistest,raw'	'HT_HypothesisTest_jbtest'	61.5143
'HT_DistributionTest_chi2norm5'	'hypothesistest,distribution,raw'	'HT_DistributionTest_chi2norm5'	61.5138
'HT_DistributionTest_chi2norm10'	'hypothesistest,distribution,raw'	'HT_DistributionTest_chi2norm10'	61.5118
'HT_DistributionTest_chi2norm25'	'hypothesistest,distribution,raw'	'HT_DistributionTest_chi2norm25'	61.5079
'HT_DistributionTest_chi2norm50'	'hypothesistest,distribution,raw'	'HT_DistributionTest_chi2norm50'	61.5079
'HT_DistributionTest_chi2norm100'	'hypothesistest,distribution,raw'	'HT_DistributionTest_chi2norm100'	61.507
'HT_DistributionTest_chi2ev5'	'hypothesistest,distribution,raw'	'HT_DistributionTest_chi2ev5'	61.506
'HT_DistributionTest_chi2ev10'	'hypothesistest,distribution,raw'	'HT_DistributionTest_chi2ev10'	61.5021
'HT_DistributionTest_chi2ev25'	'hypothesistest,distribution,raw'	'HT_DistributionTest_chi2ev25'	61.5015
'HT_DistributionTest_chi2ev50'	'hypothesistest,distribution,raw'	'HT_DistributionTest_chi2ev50'	61.4984
'HT_DistributionTest_chi2ev100'	'hypothesistest,distribution,raw'	'HT_DistributionTest_chi2ev100'	61.4957
'HT_DistributionTest_chi2uni5'	'hypothesistest,distribution,raw'	'HT_DistributionTest_chi2uni5'	61.4947
'HT_DistributionTest_chi2uni10'	'hypothesistest,distribution,raw'	'HT_DistributionTest_chi2uni10'	61.4908
'HT_DistributionTest_chi2uni25'	'hypothesistest,distribution,raw'	'HT_DistributionTest_chi2uni25'	61.4889
'HT_DistributionTest_chi2uni50'	'hypothesistest,distribution,raw'	'HT_DistributionTest_chi2uni50'	61.4884
'HT_DistributionTest_chi2uni100'	'hypothesistest,distribution,raw'	'HT_DistributionTest_chi2uni100'	61.4879
'HT_DistributionTest_chi2beta5'	'hypothesistest,distribution,raw'	'HT_DistributionTest_chi2beta5'	61.487
'HT_DistributionTest_chi2beta10'	'hypothesistest,distribution,raw'	'HT_DistributionTest_chi2beta10'	61.4864
'HT_DistributionTest_chi2beta25'	'hypothesistest,distribution,raw'	'HT_DistributionTest_chi2beta25'	61.4855
'HT_DistributionTest_chi2beta50'	'hypothesistest,distribution,raw'	'HT_DistributionTest_chi2beta50'	61.4815
'HT_DistributionTest_chi2beta100'	'hypothesistest,distribution,raw'	'HT_DistributionTest_chi2beta100'	61.4795
'HT_DistributionTest_chi2rayl5'	'hypothesistest,distribution,raw,locdep,posOnly'	'HT_DistributionTest_chi2rayl5'	61.4791
'HT_DistributionTest_chi2rayl10'	'hypothesistest,distribution,raw,locdep,posOnly'	'HT_DistributionTest_chi2rayl10'	61.4751
'HT_DistributionTest_chi2rayl25'	'hypothesistest,distribution,raw,locdep,posOnly'	'HT_DistributionTest_chi2rayl25'	61.4653
'HT_DistributionTest_chi2rayl50'	'hypothesistest,distribution,raw,locdep,posOnly'	'HT_DistributionTest_chi2rayl50'	61.4624
'HT_DistributionTest_chi2rayl100'	'hypothesistest,distribution,raw,posOnly'	'HT_DistributionTest_chi2rayl100'	61.462
'HT_DistributionTest_chi2exp5'	'hypothesistest,distribution,raw,locdep,posOnly'	'HT_DistributionTest_chi2exp5'	61.4616
'HT_DistributionTest_chi2exp10'	'hypothesistest,distribution,raw,locdep,posOnly'	'HT_DistributionTest_chi2exp10'	61.4608
'HT_DistributionTest_chi2exp25'	'hypothesistest,distribution,raw,locdep,posOnly'	'HT_DistributionTest_chi2exp25'	61.4604
'HT_DistributionTest_chi2exp50'	'hypothesistest,distribution,raw,posOnly'	'HT_DistributionTest_chi2exp50'	61.4516
'HT_DistributionTest_chi2exp100'	'hypothesistest,distribution,raw,posOnly'	'HT_DistributionTest_chi2exp100'	61.4503
'HT_DistributionTest_chi2gam5'	'hypothesistest,distribution,raw,locdep,posOnly'	'HT_DistributionTest_chi2gam5'	61.4503
'HT_DistributionTest_chi2gam10'	'hypothesistest,distribution,raw,locdep,posOnly'	'HT_DistributionTest_chi2gam10'	61.4502
'HT_DistributionTest_chi2gam25'	'hypothesistest,distribution,raw,locdep,posOnly'	'HT_DistributionTest_chi2gam25'	61.4459
'HT_DistributionTest_chi2gam50'	'hypothesistest,distribution,raw,locdep,posOnly'	'HT_DistributionTest_chi2gam50'	61.4458
'HT_DistributionTest_chi2gam100'	'hypothesistest,distribution,raw,locdep,posOnly'	'HT_DistributionTest_chi2gam100'	61.4401
'HT_DistributionTest_chi2logn5'	'hypothesistest,distribution,raw,locdep,posOnly'	'HT_DistributionTest_chi2logn5'	61.436
'HT_DistributionTest_chi2logn10'	'hypothesistest,distribution,raw,locdep,posOnly'	'HT_DistributionTest_chi2logn10'	61.4334
'HT_DistributionTest_chi2logn25'	'hypothesistest,distribution,raw,locdep,posOnly'	'HT_DistributionTest_chi2logn25'	61.4282
'HT_DistributionTest_chi2logn50'	'hypothesistest,distribution,raw,locdep,posOnly'	'HT_DistributionTest_chi2logn50'	61.4199
'HT_DistributionTest_chi2logn100'	'hypothesistest,distribution,raw,locdep,posOnly'	'HT_DistributionTest_chi2logn100'	61.4189
'HT_DistributionTest_chi2wbl5'	'hypothesistest,distribution,raw,locdep,posOnly'	'HT_DistributionTest_chi2wbl5'	61.4189
'HT_DistributionTest_chi2wbl10'	'hypothesistest,distribution,raw,locdep,posOnly'	'HT_DistributionTest_chi2wbl10'	61.4151
'HT_DistributionTest_chi2wbl25'	'hypothesistest,distribution,raw,locdep,posOnly'	'HT_DistributionTest_chi2wbl25'	61.4146
'HT_DistributionTest_chi2wbl50'	'hypothesistest,distribution,raw,locdep,posOnly'	'HT_DistributionTest_chi2wbl50'	61.4144
'HT_DistributionTest_chi2wbl100'	'hypothesistest,distribution,raw,locdep,posOnly'	'HT_DistributionTest_chi2wbl100'	61.4141
'HT_DistributionTest_ks_norm'	'hypothesistest,distribution,ks,raw'	'HT_DistributionTest_ks_norm'	61.414
'HT_DistributionTest_ks_ev'	'hypothesistest,distribution,ks,raw'	'HT_DistributionTest_ks_ev'	61.414
'HT_DistributionTest_ks_uni'	'hypothesistest,distribution,ks,raw'	'HT_DistributionTest_ks_uni'	61.4138
'HT_DistributionTest_ks_beta'	'hypothesistest,distribution,ks,raw'	'HT_DistributionTest_ks_beta'	61.4066
'HT_DistributionTest_ks_rayl'	'hypothesistest,distribution,ks,raw,locdep,posOnly'	'HT_DistributionTest_ks_rayl'	61.4041
'HT_DistributionTest_ks_exp'	'hypothesistest,distribution,ks,raw,locdep,posOnly'	'HT_DistributionTest_ks_exp'	61.4017
'HT_DistributionTest_ks_gam'	'hypothesistest,distribution,ks,raw,locdep,posOnly'	'HT_DistributionTest_ks_gam'	61.4008
'HT_DistributionTest_ks_logn'	'hypothesistest,distribution,ks,raw,locdep,posOnly'	'HT_DistributionTest_ks_logn'	61.4002
'HT_DistributionTest_ks_wbl'	'hypothesistest,distribution,ks,raw,locdep,posOnly'	'HT_DistributionTest_ks_wbl'	61.4002
'HT_DistributionTest_lillie_norm'	'hypothesistest,distribution,lillie,raw'	'HT_DistributionTest_lillie_norm'	61.3986
'HT_DistributionTest_lillie_ev'	'hypothesistest,distribution,lillie,raw'	'HT_DistributionTest_lillie_ev'	61.3979
'HT_DistributionTest_lillie_exp'	'hypothesistest,distribution,lillie,raw,locdep,posOnly'	'HT_DistributionTest_lillie_exp'	61.3924
'NL_TSTL_TakensEstimator_n1_005_005_1_8'	'nonlinear,tstool,scaling,dimension'	'NL_TSTL_TakensEstimator_n1_005_005_1_8'	61.3915
'NL_TSTL_TakensEstimator_n1_005_005_1_3'	'nonlinear,tstool,scaling,dimension'	'NL_TSTL_TakensEstimator_n1_005_005_1_3'	61.3899
'NL_TSTL_TakensEstimator_n1_005_005_ac_3'	'nonlinear,tstool,scaling,dimension'	'NL_TSTL_TakensEstimator_n1_005_005_ac_3'	61.389
'NL_TSTL_TakensEstimator_n1_005_005_mi_3'	'nonlinear,tstool,scaling,dimension'	'NL_TSTL_TakensEstimator_n1_005_005_mi_3'	61.3869
'NL_TSTL_TakensEstimator_n1_005_005_mi_fnnmar'	'nonlinear,tstool,crptool,scaling,dimension'	'NL_TSTL_TakensEstimator_n1_005_005_mi_fnnmar'	61.3855
'NL_TSTL_TakensEstimator_n1_01_005_1_10'	'nonlinear,tstool,scaling,dimension'	'NL_TSTL_TakensEstimator_n1_01_005_1_10'	61.385
'NL_DVV_3_100_2_50_10_default_trend'	'delayVectorVariance'	'NL_DVV_3_100_2_50_10_default.trend'	61.3846
'NL_DVV_3_100_2_50_10_default_max'	'delayVectorVariance'	'NL_DVV_3_100_2_50_10_default.max'	61.3845
'NL_DVV_3_100_2_50_10_default_min'	'delayVectorVariance'	'NL_DVV_3_100_2_50_10_default.min'	61.3826
'NL_DVV_3_100_2_50_10_default_mean'	'delayVectorVariance'	'NL_DVV_3_100_2_50_10_default.mean'	61.3822
'NL_DVV_3_100_2_50_10_default_meanDiff'	'delayVectorVariance'	'NL_DVV_3_100_2_50_10_default.meanDiff'	61.3792
'NL_DVV_3_100_2_50_10_default_stdDiff'	'delayVectorVariance'	'NL_DVV_3_100_2_50_10_default.stdDiff'	61.3791
'NL_DVV_3_100_2_50_10_default_trendDiff'	'delayVectorVariance'	'NL_DVV_3_100_2_50_10_default.trendDiff'	61.3749
'NL_DVV_3_100_2_50_10_default_rmsDiffSurr'	'delayVectorVariance'	'NL_DVV_3_100_2_50_10_default.rmsDiffSurr'	61.3715
'NL_DVV_3_100_2_50_10_default_meanDiffSurr'	'delayVectorVariance'	'NL_DVV_3_100_2_50_10_default.meanDiffSurr'	61.3713
'NL_DVV_3_100_2_50_10_default_dataSurrCorr'	'delayVectorVariance'	'NL_DVV_3_100_2_50_10_default.dataSurrCorr'	61.3709
'NL_DVV_3_100_2_50_10_default_trendDataSurr'	'delayVectorVariance'	'NL_DVV_3_100_2_50_10_default.trendDataSurr'	61.3661
'NL_DVV_3_100_2_50_10_default_numZeroCrossings'	'delayVectorVariance'	'NL_DVV_3_100_2_50_10_default.numZeroCrossings'	61.3644
'NL_DVV_3_100_2_50_10_default_trendSurr'	'delayVectorVariance'	'NL_DVV_3_100_2_50_10_default.trendSurr'	61.3636
'NL_DVV_3_100_2_50_10_default_meanDiffTrendSurr'	'delayVectorVariance'	'NL_DVV_3_100_2_50_10_default.meanDiffTrendSurr'	61.3619
'NL_DVV_3_100_2_50_10_default_meanNormCDF'	'delayVectorVariance'	'NL_DVV_3_100_2_50_10_default.meanNormCDF'	61.3558
'DN_OutlierTest2_mean'	'spread,distribution,outliers'	'DN_OutlierTest2.mean'	61.3557
'DN_OutlierTest2_std'	'spread,distribution,outliers'	'DN_OutlierTest2.std'	61.3556
'DN_OutlierTest5_mean'	'spread,distribution,outliers'	'DN_OutlierTest5.mean'	61.3513
'DN_OutlierTest5_std'	'spread,distribution,outliers'	'DN_OutlierTest5.std'	61.3499
'DN_OutlierTest10_mean'	'spread,distribution,outliers'	'DN_OutlierTest10.mean'	61.3469
'DN_OutlierTest10_std'	'spread,distribution,outliers'	'DN_OutlierTest10.std'	61.3468
'ST_FitPolynomial_1'	'trend'	'ST_FitPolynomial_1'	61.3461
'ST_FitPolynomial_2'	'trend'	'ST_FitPolynomial_2'	61.344
'ST_FitPolynomial_3'	'trend'	'ST_FitPolynomial_3'	61.3429
'ST_FitPolynomial_4'	'trend'	'ST_FitPolynomial_4'	61.3365
'DK_crinkle_statistic'	'misc'	'DK_crinkle_statistic'	61.3341
'DK_TheilerQ'	'misc'	'DK_TheilerQ'	61.3341
'CP_wavelet_varchg_db3_2_10_001'	'wavelet,varchg'	'CP_wavelet_varchg_db3_2_10_001'	61.3312
'CP_wavelet_varchg_db3_3_10_001'	'wavelet,varchg'	'CP_wavelet_varchg_db3_3_10_001'	61.3191
'CP_wavelet_varchg_db3_4_10_001'	'wavelet,varchg'	'CP_wavelet_varchg_db3_4_10_001'	61.3176
'CP_wavelet_varchg_db3_5_10_001'	'wavelet,varchg'	'CP_wavelet_varchg_db3_5_10_001'	61.3167
'CP_wavelet_varchg_sym2_2_10_001'	'wavelet,varchg'	'CP_wavelet_varchg_sym2_2_10_001'	61.3165
'CP_wavelet_varchg_sym2_3_10_001'	'wavelet,varchg'	'CP_wavelet_varchg_sym2_3_10_001'	61.3156
'CP_wavelet_varchg_sym2_4_10_001'	'wavelet,varchg'	'CP_wavelet_varchg_sym2_4_10_001'	61.3152
'CP_wavelet_varchg_sym2_5_10_001'	'wavelet,varchg'	'CP_wavelet_varchg_sym2_5_10_001'	61.3146
'EN_MS_LZcomplexity_2'	'entropy,mex'	'EN_MS_LZcomplexity_2'	61.3121
'EN_MS_LZcomplexity_3'	'entropy,mex'	'EN_MS_LZcomplexity_3'	61.3118
'EN_MS_LZcomplexity_4'	'entropy,mex'	'EN_MS_LZcomplexity_4'	61.3101
'EN_MS_LZcomplexity_5'	'entropy,mex'	'EN_MS_LZcomplexity_5'	61.3093
'EN_MS_LZcomplexity_6'	'entropy,mex'	'EN_MS_LZcomplexity_6'	61.3062
'EN_MS_LZcomplexity_7'	'entropy,mex'	'EN_MS_LZcomplexity_7'	61.3058
'EN_MS_LZcomplexity_8'	'entropy,mex'	'EN_MS_LZcomplexity_8'	61.2946
'EN_MS_LZcomplexity_9'	'entropy,mex'	'EN_MS_LZcomplexity_9'	61.2939
'EN_MS_LZcomplexity_10'	'entropy,mex'	'EN_MS_LZcomplexity_10'	61.2887
'EN_MS_LZcomplexity_2_diff'	'entropy,mex'	'EN_MS_LZcomplexity_2_diff'	61.2852
'EN_MS_LZcomplexity_3_diff'	'entropy,mex'	'EN_MS_LZcomplexity_3_diff'	61.2848
'EN_MS_LZcomplexity_4_diff'	'entropy,mex'	'EN_MS_LZcomplexity_4_diff'	61.2848
'EN_MS_LZcomplexity_5_diff'	'entropy,mex'	'EN_MS_LZcomplexity_5_diff'	61.2834
'EN_MS_LZcomplexity_6_diff'	'entropy,mex'	'EN_MS_LZcomplexity_6_diff'	61.2828
'EN_MS_LZcomplexity_7_diff'	'entropy,mex'	'EN_MS_LZcomplexity_7_diff'	61.2816
'EN_MS_LZcomplexity_8_diff'	'entropy,mex'	'EN_MS_LZcomplexity_8_diff'	61.2774
'EN_MS_LZcomplexity_9_diff'	'entropy,mex'	'EN_MS_LZcomplexity_9_diff'	61.2745
'EN_MS_LZcomplexity_10_diff'	'entropy,mex'	'EN_MS_LZcomplexity_10_diff'	61.273
'MS_shannon_2_2'	'entropy,mex'	'MS_shannon_2_2'	61.2712
'MS_shannon_2_3'	'entropy,mex'	'MS_shannon_2_3'	61.2648
'MS_shannon_3_2'	'entropy,mex'	'MS_shannon_3_2'	61.2626
'MD_polvar_1_3'	'medical,symbolic'	'MD_polvar_1_3'	61.2614
'MD_polvar_05_3'	'medical,symbolic'	'MD_polvar_05_3'	61.2565
'MD_polvar_01_3'	'medical,symbolic'	'MD_polvar_01_3'	61.2558
'MD_polvar_1_5'	'medical,symbolic'	'MD_polvar_1_5'	61.2541
'MD_polvar_05_5'	'medical,symbolic'	'MD_polvar_05_5'	61.2536
'MD_polvar_01_5'	'medical,symbolic'	'MD_polvar_01_5'	61.251
'MD_polvar_1_4'	'medical,symbolic'	'MD_polvar_1_4'	61.2505
'MD_polvar_05_4'	'medical,symbolic'	'MD_polvar_05_4'	61.2488
'MD_polvar_01_4'	'medical,symbolic'	'MD_polvar_01_4'	61.2449
'MD_polvar_1_6'	'medical,symbolic'	'MD_polvar_1_6'	61.2445
'MD_polvar_05_6'	'medical,symbolic'	'MD_polvar_05_6'	61.2392
'MD_polvar_01_6'	'medical,symbolic'	'MD_polvar_01_6'	61.2378
'CO_tc3_1_raw'	'correlation,nonlinear'	'CO_tc3_1.raw'	61.2378
'CO_tc3_1_abs'	'correlation,nonlinear'	'CO_tc3_1.abs'	61.2353
'CO_tc3_1_num'	'correlation,nonlinear'	'CO_tc3_1.num'	61.2348
'CO_tc3_1_absnum'	'correlation,nonlinear'	'CO_tc3_1.absnum'	61.2348
'CO_tc3_1_denom'	'correlation,nonlinear'	'CO_tc3_1.denom'	61.2338
'CO_tc3_2_raw'	'correlation,nonlinear'	'CO_tc3_2.raw'	61.2331
'CO_tc3_2_abs'	'correlation,nonlinear'	'CO_tc3_2.abs'	61.2313
'CO_tc3_2_num'	'correlation,nonlinear'	'CO_tc3_2.num'	61.231
'CO_tc3_2_absnum'	'correlation,nonlinear'	'CO_tc3_2.absnum'	61.231
'CO_tc3_2_denom'	'correlation,nonlinear'	'CO_tc3_2.denom'	61.2239
'CO_tc3_3_raw'	'correlation,nonlinear'	'CO_tc3_3.raw'	61.2231
'CO_tc3_3_abs'	'correlation,nonlinear'	'CO_tc3_3.abs'	61.2172
'CO_tc3_3_num'	'correlation,nonlinear'	'CO_tc3_3.num'	61.2159
'CO_tc3_3_absnum'	'correlation,nonlinear'	'CO_tc3_3.absnum'	61.2158
'CO_tc3_3_denom'	'correlation,nonlinear'	'CO_tc3_3.denom'	61.2158
'CO_tc3_ac_raw'	'correlation,nonlinear'	'CO_tc3_ac.raw'	61.2156
'CO_tc3_ac_abs'	'correlation,nonlinear'	'CO_tc3_ac.abs'	61.2123
'CO_tc3_ac_num'	'correlation,nonlinear'	'CO_tc3_ac.num'	61.2049
'CO_tc3_ac_absnum'	'correlation,nonlinear'	'CO_tc3_ac.absnum'	61.2046
'CO_tc3_ac_denom'	'correlation,nonlinear'	'CO_tc3_ac.denom'	61.2046
'CO_tc3_mi_raw'	'correlation,nonlinear'	'CO_tc3_mi.raw'	61.203
'CO_tc3_mi_abs'	'correlation,nonlinear'	'CO_tc3_mi.abs'	61.2018
'CO_tc3_mi_num'	'correlation,nonlinear'	'CO_tc3_mi.num'	61.2011
'CO_tc3_mi_absnum'	'correlation,nonlinear'	'CO_tc3_mi.absnum'	61.2005
'CO_tc3_mi_denom'	'correlation,nonlinear'	'CO_tc3_mi.denom'	61.199
'CO_trev_1_raw'	'correlation,nonlinear'	'CO_trev_1.raw'	61.1883
'CO_trev_1_abs'	'correlation,nonlinear'	'CO_trev_1.abs'	61.1838
'CO_trev_1_num'	'correlation,nonlinear'	'CO_trev_1.num'	61.1831
'CO_trev_1_absnum'	'correlation,nonlinear'	'CO_trev_1.absnum'	61.179
'CO_trev_1_denom'	'correlation,nonlinear'	'CO_trev_1.denom'	61.1673
'CO_trev_2_raw'	'correlation,nonlinear'	'CO_trev_2.raw'	61.1643
'CO_trev_2_abs'	'correlation,nonlinear'	'CO_trev_2.abs'	61.1638
'CO_trev_2_num'	'correlation,nonlinear'	'CO_trev_2.num'	61.1629
'CO_trev_2_absnum'	'correlation,nonlinear'	'CO_trev_2.absnum'	61.1628
'CO_trev_2_denom'	'correlation,nonlinear'	'CO_trev_2.denom'	61.1616
'CO_trev_3_raw'	'correlation,nonlinear'	'CO_trev_3.raw'	61.1611
'CO_trev_3_abs'	'correlation,nonlinear'	'CO_trev_3.abs'	61.1542
'CO_trev_3_num'	'correlation,nonlinear'	'CO_trev_3.num'	61.1517
'CO_trev_3_absnum'	'correlation,nonlinear'	'CO_trev_3.absnum'	61.1493
'CO_trev_3_denom'	'correlation,nonlinear'	'CO_trev_3.denom'	61.139
'CO_trev_ac_raw'	'correlation,nonlinear'	'CO_trev_ac.raw'	61.1332
'CO_trev_ac_abs'	'correlation,nonlinear'	'CO_trev_ac.abs'	61.1316
'CO_trev_ac_num'	'correlation,nonlinear'	'CO_trev_ac.num'	61.1291
'CO_trev_ac_absnum'	'correlation,nonlinear'	'CO_trev_ac.absnum'	61.1233
'CO_trev_ac_denom'	'correlation,nonlinear'	'CO_trev_ac.denom'	61.1224
'CO_trev_mi_raw'	'correlation,nonlinear'	'CO_trev_mi.raw'	61.1206
'CO_trev_mi_abs'	'correlation,nonlinear'	'CO_trev_mi.abs'	61.1185
'CO_trev_mi_num'	'correlation,nonlinear'	'CO_trev_mi.num'	61.1175
'CO_trev_mi_absnum'	'correlation,nonlinear'	'CO_trev_mi.absnum'	61.1157
'CO_trev_mi_denom'	'correlation,nonlinear'	'CO_trev_mi.denom'	61.112
'CO_AddNoise_1_quantiles_10_pdec'	'correlation,AMI,entropy'	'CO_AddNoise_1_quantiles_10.pdec'	61.1091
'CO_AddNoise_1_quantiles_10_meanch'	'correlation,AMI,entropy'	'CO_AddNoise_1_quantiles_10.meanch'	61.1022
'CO_AddNoise_1_quantiles_10_ac1'	'correlation,AMI,entropy'	'CO_AddNoise_1_quantiles_10.ac1'	61.1012
'CO_AddNoise_1_quantiles_10_ac2'	'correlation,AMI,entropy'	'CO_AddNoise_1_quantiles_10.ac2'	61.0986
'CO_AddNoise_1_quantiles_10_firstUnder75'	'correlation,AMI,entropy'	'CO_AddNoise_1_quantiles_10.firstUnder75'	61.0899
'CO_AddNoise_1_quantiles_10_firstUnder50'	'correlation,AMI,entropy'	'CO_AddNoise_1_quantiles_10.firstUnder50'	61.0883
'CO_AddNoise_1_quantiles_10_firstUnder25'	'correlation,AMI,entropy'	'CO_AddNoise_1_quantiles_10.firstUnder25'	61.0831
'CO_AddNoise_1_quantiles_10_ami_at_5'	'correlation,AMI,entropy'	'CO_AddNoise_1_quantiles_10.ami_at_5'	61.0829
'CO_AddNoise_1_quantiles_10_ami_at_10'	'correlation,AMI,entropy'	'CO_AddNoise_1_quantiles_10.ami_at_10'	61.0823
'CO_AddNoise_1_quantiles_10_ami_at_15'	'correlation,AMI,entropy'	'CO_AddNoise_1_quantiles_10.ami_at_15'	61.0821
'CO_AddNoise_1_quantiles_10_ami_at_20'	'correlation,AMI,entropy'	'CO_AddNoise_1_quantiles_10.ami_at_20'	61.0808
'CO_AddNoise_1_quantiles_10_fitexpa'	'correlation,AMI,entropy'	'CO_AddNoise_1_quantiles_10.fitexpa'	61.0803
'CO_AddNoise_1_quantiles_10_fitexpb'	'correlation,AMI,entropy'	'CO_AddNoise_1_quantiles_10.fitexpb'	61.0762
'CO_AddNoise_1_quantiles_10_fitexpr2'	'correlation,AMI,entropy'	'CO_AddNoise_1_quantiles_10.fitexpr2'	61.0744
'CO_AddNoise_1_quantiles_10_fitexprmse'	'correlation,AMI,entropy'	'CO_AddNoise_1_quantiles_10.fitexprmse'	61.0744
'CO_AddNoise_1_quantiles_10_fitlina'	'correlation,AMI,entropy'	'CO_AddNoise_1_quantiles_10.fitlina'	61.0742
'CO_AddNoise_1_quantiles_10_fitlinb'	'correlation,AMI,entropy'	'CO_AddNoise_1_quantiles_10.fitlinb'	61.0741
'CO_AddNoise_1_quantiles_10_linfit_mse'	'correlation,AMI,entropy'	'CO_AddNoise_1_quantiles_10.linfit_mse'	61.0694
'CO_AddNoise_1_quantiles_10_pcrossmean'	'correlation,AMI,entropy'	'CO_AddNoise_1_quantiles_10.pcrossmean'	61.0685
'CO_AddNoise_ac_quantiles_10_pdec'	'correlation,AMI,entropy'	'CO_AddNoise_ac_quantiles_10.pdec'	61.0664
'CO_AddNoise_ac_quantiles_10_meanch'	'correlation,AMI,entropy'	'CO_AddNoise_ac_quantiles_10.meanch'	61.0651
'CO_AddNoise_ac_quantiles_10_ac1'	'correlation,AMI,entropy'	'CO_AddNoise_ac_quantiles_10.ac1'	61.0651
'CO_AddNoise_ac_quantiles_10_ac2'	'correlation,AMI,entropy'	'CO_AddNoise_ac_quantiles_10.ac2'	61.0648
'CO_AddNoise_ac_quantiles_10_firstUnder75'	'correlation,AMI,entropy'	'CO_AddNoise_ac_quantiles_10.firstUnder75'	61.0617
'CO_AddNoise_ac_quantiles_10_firstUnder50'	'correlation,AMI,entropy'	'CO_AddNoise_ac_quantiles_10.firstUnder50'	61.0606
'CO_AddNoise_ac_quantiles_10_firstUnder25'	'correlation,AMI,entropy'	'CO_AddNoise_ac_quantiles_10.firstUnder25'	61.0602
'CO_AddNoise_ac_quantiles_10_ami_at_5'	'correlation,AMI,entropy'	'CO_AddNoise_ac_quantiles_10.ami_at_5'	61.0593
'CO_AddNoise_ac_quantiles_10_ami_at_10'	'correlation,AMI,entropy'	'CO_AddNoise_ac_quantiles_10.ami_at_10'	61.0593
'CO_AddNoise_ac_quantiles_10_ami_at_15'	'correlation,AMI,entropy'	'CO_AddNoise_ac_quantiles_10.ami_at_15'	61.0519
'CO_AddNoise_ac_quantiles_10_ami_at_20'	'correlation,AMI,entropy'	'CO_AddNoise_ac_quantiles_10.ami_at_20'	61.0513
'CO_AddNoise_ac_quantiles_10_fitexpa'	'correlation,AMI,entropy'	'CO_AddNoise_ac_quantiles_10.fitexpa'	61.0503
'CO_AddNoise_ac_quantiles_10_fitexpb'	'correlation,AMI,entropy'	'CO_AddNoise_ac_quantiles_10.fitexpb'	61.049
'CO_AddNoise_ac_quantiles_10_fitexpr2'	'correlation,AMI,entropy'	'CO_AddNoise_ac_quantiles_10.fitexpr2'	61.0475
'CO_AddNoise_ac_quantiles_10_fitexprmse'	'correlation,AMI,entropy'	'CO_AddNoise_ac_quantiles_10.fitexprmse'	61.0474
'CO_AddNoise_ac_quantiles_10_fitlina'	'correlation,AMI,entropy'	'CO_AddNoise_ac_quantiles_10.fitlina'	61.0472
'CO_AddNoise_ac_quantiles_10_fitlinb'	'correlation,AMI,entropy'	'CO_AddNoise_ac_quantiles_10.fitlinb'	61.045
'CO_AddNoise_ac_quantiles_10_linfit_mse'	'correlation,AMI,entropy'	'CO_AddNoise_ac_quantiles_10.linfit_mse'	61.041
'CO_AddNoise_ac_quantiles_10_pcrossmean'	'correlation,AMI,entropy'	'CO_AddNoise_ac_quantiles_10.pcrossmean'	61.0388
'CO_AddNoise_1_even_10_pdec'	'correlation,AMI,entropy'	'CO_AddNoise_1_even_10.pdec'	61.0366
'CO_AddNoise_1_even_10_meanch'	'correlation,AMI,entropy'	'CO_AddNoise_1_even_10.meanch'	61.0331
'CO_AddNoise_1_even_10_ac1'	'correlation,AMI,entropy'	'CO_AddNoise_1_even_10.ac1'	61.0312
'CO_AddNoise_1_even_10_ac2'	'correlation,AMI,entropy'	'CO_AddNoise_1_even_10.ac2'	61.0284
'CO_AddNoise_1_even_10_firstUnder75'	'correlation,AMI,entropy'	'CO_AddNoise_1_even_10.firstUnder75'	61.0234
'CO_AddNoise_1_even_10_firstUnder50'	'correlation,AMI,entropy'	'CO_AddNoise_1_even_10.firstUnder50'	61.0211
'CO_AddNoise_1_even_10_firstUnder25'	'correlation,AMI,entropy'	'CO_AddNoise_1_even_10.firstUnder25'	61.0186
'CO_AddNoise_1_even_10_ami_at_5'	'correlation,AMI,entropy'	'CO_AddNoise_1_even_10.ami_at_5'	61.0179
'CO_AddNoise_1_even_10_ami_at_10'	'correlation,AMI,entropy'	'CO_AddNoise_1_even_10.ami_at_10'	61.0117
'CO_AddNoise_1_even_10_ami_at_15'	'correlation,AMI,entropy'	'CO_AddNoise_1_even_10.ami_at_15'	61.0117
'CO_AddNoise_1_even_10_ami_at_20'	'correlation,AMI,entropy'	'CO_AddNoise_1_even_10.ami_at_20'	61.0102
'CO_AddNoise_1_even_10_fitexpa'	'correlation,AMI,entropy'	'CO_AddNoise_1_even_10.fitexpa'	61.0096
'CO_AddNoise_1_even_10_fitexpb'	'correlation,AMI,entropy'	'CO_AddNoise_1_even_10.fitexpb'	61.0063
'CO_AddNoise_1_even_10_fitexpr2'	'correlation,AMI,entropy'	'CO_AddNoise_1_even_10.fitexpr2'	61.0029
'CO_AddNoise_1_even_10_fitexprmse'	'correlation,AMI,entropy'	'CO_AddNoise_1_even_10.fitexprmse'	60.992
'CO_AddNoise_1_even_10_fitlina'	'correlation,AMI,entropy'	'CO_AddNoise_1_even_10.fitlina'	60.9897
'CO_AddNoise_1_even_10_fitlinb'	'correlation,AMI,entropy'	'CO_AddNoise_1_even_10.fitlinb'	60.9886
'CO_AddNoise_1_even_10_linfit_mse'	'correlation,AMI,entropy'	'CO_AddNoise_1_even_10.linfit_mse'	60.9885
'CO_AddNoise_1_even_10_pcrossmean'	'correlation,AMI,entropy'	'CO_AddNoise_1_even_10.pcrossmean'	60.987
'CO_AddNoise_ac_even_10_pdec'	'correlation,AMI,entropy'	'CO_AddNoise_ac_even_10.pdec'	60.9813
'CO_AddNoise_ac_even_10_meanch'	'correlation,AMI,entropy'	'CO_AddNoise_ac_even_10.meanch'	60.9808
'CO_AddNoise_ac_even_10_ac1'	'correlation,AMI,entropy'	'CO_AddNoise_ac_even_10.ac1'	60.9763
'CO_AddNoise_ac_even_10_ac2'	'correlation,AMI,entropy'	'CO_AddNoise_ac_even_10.ac2'	60.9757
'CO_AddNoise_ac_even_10_firstUnder75'	'correlation,AMI,entropy'	'CO_AddNoise_ac_even_10.firstUnder75'	60.9751
'CO_AddNoise_ac_even_10_firstUnder50'	'correlation,AMI,entropy'	'CO_AddNoise_ac_even_10.firstUnder50'	60.9705
'CO_AddNoise_ac_even_10_firstUnder25'	'correlation,AMI,entropy'	'CO_AddNoise_ac_even_10.firstUnder25'	60.9671
'CO_AddNoise_ac_even_10_ami_at_5'	'correlation,AMI,entropy'	'CO_AddNoise_ac_even_10.ami_at_5'	60.9652
'CO_AddNoise_ac_even_10_ami_at_10'	'correlation,AMI,entropy'	'CO_AddNoise_ac_even_10.ami_at_10'	60.9648
'CO_AddNoise_ac_even_10_ami_at_15'	'correlation,AMI,entropy'	'CO_AddNoise_ac_even_10.ami_at_15'	60.9617
'CO_AddNoise_ac_even_10_ami_at_20'	'correlation,AMI,entropy'	'CO_AddNoise_ac_even_10.ami_at_20'	60.9601
'CO_AddNoise_ac_even_10_fitexpa'	'correlation,AMI,entropy'	'CO_AddNoise_ac_even_10.fitexpa'	60.9592
'CO_AddNoise_ac_even_10_fitexpb'	'correlation,AMI,entropy'	'CO_AddNoise_ac_even_10.fitexpb'	60.957
'CO_AddNoise_ac_even_10_fitexpr2'	'correlation,AMI,entropy'	'CO_AddNoise_ac_even_10.fitexpr2'	60.9563
'CO_AddNoise_ac_even_10_fitexprmse'	'correlation,AMI,entropy'	'CO_AddNoise_ac_even_10.fitexprmse'	60.9562
'CO_AddNoise_ac_even_10_fitlina'	'correlation,AMI,entropy'	'CO_AddNoise_ac_even_10.fitlina'	60.9558
'CO_AddNoise_ac_even_10_fitlinb'	'correlation,AMI,entropy'	'CO_AddNoise_ac_even_10.fitlinb'	60.9545
'CO_AddNoise_ac_even_10_linfit_mse'	'correlation,AMI,entropy'	'CO_AddNoise_ac_even_10.linfit_mse'	60.9506
'CO_AddNoise_ac_even_10_pcrossmean'	'correlation,AMI,entropy'	'CO_AddNoise_ac_even_10.pcrossmean'	60.9493
'CO_AddNoise_1_std1_10_pdec'	'correlation,AMI,entropy'	'CO_AddNoise_1_std1_10.pdec'	60.948
'CO_AddNoise_1_std1_10_meanch'	'correlation,AMI,entropy'	'CO_AddNoise_1_std1_10.meanch'	60.9451
'CO_AddNoise_1_std1_10_ac1'	'correlation,AMI,entropy'	'CO_AddNoise_1_std1_10.ac1'	60.9447
'CO_AddNoise_1_std1_10_ac2'	'correlation,AMI,entropy'	'CO_AddNoise_1_std1_10.ac2'	60.9426
'CO_AddNoise_1_std1_10_firstUnder75'	'correlation,AMI,entropy'	'CO_AddNoise_1_std1_10.firstUnder75'	60.9425
'CO_AddNoise_1_std1_10_firstUnder50'	'correlation,AMI,entropy'	'CO_AddNoise_1_std1_10.firstUnder50'	60.9344
'CO_AddNoise_1_std1_10_firstUnder25'	'correlation,AMI,entropy'	'CO_AddNoise_1_std1_10.firstUnder25'	60.9337
'CO_AddNoise_1_std1_10_ami_at_5'	'correlation,AMI,entropy'	'CO_AddNoise_1_std1_10.ami_at_5'	60.9235
'CO_AddNoise_1_std1_10_ami_at_10'	'correlation,AMI,entropy'	'CO_AddNoise_1_std1_10.ami_at_10'	60.9226
'CO_AddNoise_1_std1_10_ami_at_15'	'correlation,AMI,entropy'	'CO_AddNoise_1_std1_10.ami_at_15'	60.922
'CO_AddNoise_1_std1_10_ami_at_20'	'correlation,AMI,entropy'	'CO_AddNoise_1_std1_10.ami_at_20'	60.9213
'CO_AddNoise_1_std1_10_fitexpa'	'correlation,AMI,entropy'	'CO_AddNoise_1_std1_10.fitexpa'	60.9195
'CO_AddNoise_1_std1_10_fitexpb'	'correlation,AMI,entropy'	'CO_AddNoise_1_std1_10.fitexpb'	60.9195
'CO_AddNoise_1_std1_10_fitexpr2'	'correlation,AMI,entropy'	'CO_AddNoise_1_std1_10.fitexpr2'	60.9161
'CO_AddNoise_1_std1_10_fitexprmse'	'correlation,AMI,entropy'	'CO_AddNoise_1_std1_10.fitexprmse'	60.9149
'CO_AddNoise_1_std1_10_fitlina'	'correlation,AMI,entropy'	'CO_AddNoise_1_std1_10.fitlina'	60.9148
'CO_AddNoise_1_std1_10_fitlinb'	'correlation,AMI,entropy'	'CO_AddNoise_1_std1_10.fitlinb'	60.9148
'CO_AddNoise_1_std1_10_linfit_mse'	'correlation,AMI,entropy'	'CO_AddNoise_1_std1_10.linfit_mse'	60.9065
'CO_AddNoise_1_std1_10_pcrossmean'	'correlation,AMI,entropy'	'CO_AddNoise_1_std1_10.pcrossmean'	60.9031
'CO_AddNoise_ac_std1_10_pdec'	'correlation,AMI,entropy'	'CO_AddNoise_ac_std1_10.pdec'	60.9031
'CO_AddNoise_ac_std1_10_meanch'	'correlation,AMI,entropy'	'CO_AddNoise_ac_std1_10.meanch'	60.901
'CO_AddNoise_ac_std1_10_ac1'	'correlation,AMI,entropy'	'CO_AddNoise_ac_std1_10.ac1'	60.8963
'CO_AddNoise_ac_std1_10_ac2'	'correlation,AMI,entropy'	'CO_AddNoise_ac_std1_10.ac2'	60.8935
'CO_AddNoise_ac_std1_10_firstUnder75'	'correlation,AMI,entropy'	'CO_AddNoise_ac_std1_10.firstUnder75'	60.8928
'CO_AddNoise_ac_std1_10_firstUnder50'	'correlation,AMI,entropy'	'CO_AddNoise_ac_std1_10.firstUnder50'	60.8903
'CO_AddNoise_ac_std1_10_firstUnder25'	'correlation,AMI,entropy'	'CO_AddNoise_ac_std1_10.firstUnder25'	60.8881
'CO_AddNoise_ac_std1_10_ami_at_5'	'correlation,AMI,entropy'	'CO_AddNoise_ac_std1_10.ami_at_5'	60.8869
'CO_AddNoise_ac_std1_10_ami_at_10'	'correlation,AMI,entropy'	'CO_AddNoise_ac_std1_10.ami_at_10'	60.8864
'CO_AddNoise_ac_std1_10_ami_at_15'	'correlation,AMI,entropy'	'CO_AddNoise_ac_std1_10.ami_at_15'	60.8864
'CO_AddNoise_ac_std1_10_ami_at_20'	'correlation,AMI,entropy'	'CO_AddNoise_ac_std1_10.ami_at_20'	60.8831
'CO_AddNoise_ac_std1_10_fitexpa'	'correlation,AMI,entropy'	'CO_AddNoise_ac_std1_10.fitexpa'	60.8786
'CO_AddNoise_ac_std1_10_fitexpb'	'correlation,AMI,entropy'	'CO_AddNoise_ac_std1_10.fitexpb'	60.8772
'CO_AddNoise_ac_std1_10_fitexpr2'	'correlation,AMI,entropy'	'CO_AddNoise_ac_std1_10.fitexpr2'	60.8768
'CO_AddNoise_ac_std1_10_fitexprmse'	'correlation,AMI,entropy'	'CO_AddNoise_ac_std1_10.fitexprmse'	60.8669
'CO_AddNoise_ac_std1_10_fitlina'	'correlation,AMI,entropy'	'CO_AddNoise_ac_std1_10.fitlina'	60.8664
'CO_AddNoise_ac_std1_10_fitlinb'	'correlation,AMI,entropy'	'CO_AddNoise_ac_std1_10.fitlinb'	60.8649
'CO_AddNoise_ac_std1_10_linfit_mse'	'correlation,AMI,entropy'	'CO_AddNoise_ac_std1_10.linfit_mse'	60.8615
'CO_AddNoise_ac_std1_10_pcrossmean'	'correlation,AMI,entropy'	'CO_AddNoise_ac_std1_10.pcrossmean'	60.8596
'CO_AddNoise_1_gaussian_pdec'	'correlation,AMI,entropy'	'CO_AddNoise_1_gaussian.pdec'	60.8596
'CO_AddNoise_1_gaussian_ac1'	'correlation,AMI,entropy'	'CO_AddNoise_1_gaussian.ac1'	60.8589
'CO_AddNoise_1_gaussian_ac2'	'correlation,AMI,entropy'	'CO_AddNoise_1_gaussian.ac2'	60.8552
'CO_AddNoise_1_gaussian_firstUnder75'	'correlation,AMI,entropy'	'CO_AddNoise_1_gaussian.firstUnder75'	60.8547
'CO_AddNoise_1_gaussian_firstUnder50'	'correlation,AMI,entropy'	'CO_AddNoise_1_gaussian.firstUnder50'	60.8512
'CO_AddNoise_1_gaussian_firstUnder25'	'correlation,AMI,entropy'	'CO_AddNoise_1_gaussian.firstUnder25'	60.8494
'CO_AddNoise_1_gaussian_ami_at_5'	'correlation,AMI,entropy'	'CO_AddNoise_1_gaussian.ami_at_5'	60.8473
'CO_AddNoise_1_gaussian_ami_at_10'	'correlation,AMI,entropy'	'CO_AddNoise_1_gaussian.ami_at_10'	60.843
'CO_AddNoise_1_gaussian_ami_at_15'	'correlation,AMI,entropy'	'CO_AddNoise_1_gaussian.ami_at_15'	60.8422
'CO_AddNoise_1_gaussian_ami_at_20'	'correlation,AMI,entropy'	'CO_AddNoise_1_gaussian.ami_at_20'	60.8343
'CO_AddNoise_1_gaussian_fitexpa'	'correlation,AMI,entropy'	'CO_AddNoise_1_gaussian.fitexpa'	60.8307
'CO_AddNoise_1_gaussian_fitexpb'	'correlation,AMI,entropy'	'CO_AddNoise_1_gaussian.fitexpb'	60.8297
'CO_AddNoise_1_gaussian_fitexpr2'	'correlation,AMI,entropy'	'CO_AddNoise_1_gaussian.fitexpr2'	60.8296
'CO_AddNoise_1_gaussian_fitexprmse'	'correlation,AMI,entropy'	'CO_AddNoise_1_gaussian.fitexprmse'	60.8293
'CO_AddNoise_1_gaussian_fitlina'	'correlation,AMI,entropy'	'CO_AddNoise_1_gaussian.fitlina'	60.824
'CO_AddNoise_1_gaussian_fitlinb'	'correlation,AMI,entropy'	'CO_AddNoise_1_gaussian.fitlinb'	60.8169
'CO_AddNoise_1_gaussian_linfit_mse'	'correlation,AMI,entropy'	'CO_AddNoise_1_gaussian.linfit_mse'	60.8165
'CO_AddNoise_1_gaussian_pcrossmean'	'correlation,AMI,entropy'	'CO_AddNoise_1_gaussian.pcrossmean'	60.8148
'CO_AddNoise_ac_gaussian_pdec'	'correlation,AMI,entropy'	'CO_AddNoise_ac_gaussian.pdec'	60.8119
'CO_AddNoise_ac_gaussian_meanch'	'correlation,AMI,entropy'	'CO_AddNoise_ac_gaussian.meanch'	60.8082
'CO_AddNoise_ac_gaussian_ac1'	'correlation,AMI,entropy'	'CO_AddNoise_ac_gaussian.ac1'	60.8016
'CO_AddNoise_ac_gaussian_ac2'	'correlation,AMI,entropy'	'CO_AddNoise_ac_gaussian.ac2'	60.8
'CO_AddNoise_ac_gaussian_firstUnder75'	'correlation,AMI,entropy'	'CO_AddNoise_ac_gaussian.firstUnder75'	60.8
'CO_AddNoise_ac_gaussian_firstUnder50'	'correlation,AMI,entropy'	'CO_AddNoise_ac_gaussian.firstUnder50'	60.7993
'CO_AddNoise_ac_gaussian_firstUnder25'	'correlation,AMI,entropy'	'CO_AddNoise_ac_gaussian.firstUnder25'	60.7968
'CO_AddNoise_ac_gaussian_ami_at_5'	'correlation,AMI,entropy'	'CO_AddNoise_ac_gaussian.ami_at_5'	60.792
'CO_AddNoise_ac_gaussian_ami_at_10'	'correlation,AMI,entropy'	'CO_AddNoise_ac_gaussian.ami_at_10'	60.7916
'CO_AddNoise_ac_gaussian_ami_at_15'	'correlation,AMI,entropy'	'CO_AddNoise_ac_gaussian.ami_at_15'	60.7911
'CO_AddNoise_ac_gaussian_ami_at_20'	'correlation,AMI,entropy'	'CO_AddNoise_ac_gaussian.ami_at_20'	60.7911
'CO_AddNoise_ac_gaussian_fitexpa'	'correlation,AMI,entropy'	'CO_AddNoise_ac_gaussian.fitexpa'	60.7875
'CO_AddNoise_ac_gaussian_fitexpb'	'correlation,AMI,entropy'	'CO_AddNoise_ac_gaussian.fitexpb'	60.7815
'CO_AddNoise_ac_gaussian_fitexpr2'	'correlation,AMI,entropy'	'CO_AddNoise_ac_gaussian.fitexpr2'	60.7796
'CO_AddNoise_ac_gaussian_fitexprmse'	'correlation,AMI,entropy'	'CO_AddNoise_ac_gaussian.fitexprmse'	60.7783
'CO_AddNoise_ac_gaussian_fitlina'	'correlation,AMI,entropy'	'CO_AddNoise_ac_gaussian.fitlina'	60.7782
'CO_AddNoise_ac_gaussian_fitlinb'	'correlation,AMI,entropy'	'CO_AddNoise_ac_gaussian.fitlinb'	60.7758
'CO_AddNoise_ac_gaussian_linfit_mse'	'correlation,AMI,entropy'	'CO_AddNoise_ac_gaussian.linfit_mse'	60.7727
'CO_AddNoise_ac_gaussian_pcrossmean'	'correlation,AMI,entropy'	'CO_AddNoise_ac_gaussian.pcrossmean'	60.7671
'CO_AddNoise_1_kraskov1_4_pdec'	'correlation,AMI,entropy'	'CO_AddNoise_1_kraskov1_4.pdec'	60.7658
'CO_AddNoise_1_kraskov1_4_meanch'	'correlation,AMI,entropy'	'CO_AddNoise_1_kraskov1_4.meanch'	60.7641
'CO_AddNoise_1_kraskov1_4_ac1'	'correlation,AMI,entropy'	'CO_AddNoise_1_kraskov1_4.ac1'	60.7622
'CO_AddNoise_1_kraskov1_4_ac2'	'correlation,AMI,entropy'	'CO_AddNoise_1_kraskov1_4.ac2'	60.762
'CO_AddNoise_1_kraskov1_4_firstUnder75'	'correlation,AMI,entropy'	'CO_AddNoise_1_kraskov1_4.firstUnder75'	60.7599
'CO_AddNoise_1_kraskov1_4_firstUnder50'	'correlation,AMI,entropy'	'CO_AddNoise_1_kraskov1_4.firstUnder50'	60.7598
'CO_AddNoise_1_kraskov1_4_firstUnder25'	'correlation,AMI,entropy'	'CO_AddNoise_1_kraskov1_4.firstUnder25'	60.7592
'CO_AddNoise_1_kraskov1_4_ami_at_5'	'correlation,AMI,entropy'	'CO_AddNoise_1_kraskov1_4.ami_at_5'	60.756
'CO_AddNoise_1_kraskov1_4_ami_at_10'	'correlation,AMI,entropy'	'CO_AddNoise_1_kraskov1_4.ami_at_10'	60.7535
'CO_AddNoise_1_kraskov1_4_ami_at_15'	'correlation,AMI,entropy'	'CO_AddNoise_1_kraskov1_4.ami_at_15'	60.7502
'CO_AddNoise_1_kraskov1_4_ami_at_20'	'correlation,AMI,entropy'	'CO_AddNoise_1_kraskov1_4.ami_at_20'	60.7382
'CO_AddNoise_1_kraskov1_4_fitexpa'	'correlation,AMI,entropy'	'CO_AddNoise_1_kraskov1_4.fitexpa'	60.7338
'CO_AddNoise_1_kraskov1_4_fitexpb'	'correlation,AMI,entropy'	'CO_AddNoise_1_kraskov1_4.fitexpb'	60.7309
'CO_AddNoise_1_kraskov1_4_fitexpr2'	'correlation,AMI,entropy'	'CO_AddNoise_1_kraskov1_4.fitexpr2'	60.7268
'CO_AddNoise_1_kraskov1_4_fitexprmse'	'correlation,AMI,entropy'	'CO_AddNoise_1_kraskov1_4.fitexprmse'	60.7262
'CO_AddNoise_1_kraskov1_4_fitlina'	'correlation,AMI,entropy'	'CO_AddNoise_1_kraskov1_4.fitlina'	60.7262
'CO_AddNoise_1_kraskov1_4_fitlinb'	'correlation,AMI,entropy'	'CO_AddNoise_1_kraskov1_4.fitlinb'	60.7129
'CO_AddNoise_1_kraskov1_4_linfit_mse'	'correlation,AMI,entropy'	'CO_AddNoise_1_kraskov1_4.linfit_mse'	60.7106
'CO_AddNoise_1_kraskov1_4_pcrossmean'	'correlation,AMI,entropy'	'CO_AddNoise_1_kraskov1_4.pcrossmean'	60.7093
'CO_AddNoise_ac_kraskov1_4_pdec'	'correlation,AMI,entropy'	'CO_AddNoise_ac_kraskov1_4.pdec'	60.7066
'CO_AddNoise_ac_kraskov1_4_meanch'	'correlation,AMI,entropy'	'CO_AddNoise_ac_kraskov1_4.meanch'	60.7062
'CO_AddNoise_ac_kraskov1_4_ac1'	'correlation,AMI,entropy'	'CO_AddNoise_ac_kraskov1_4.ac1'	60.7061
'CO_AddNoise_ac_kraskov1_4_ac2'	'correlation,AMI,entropy'	'CO_AddNoise_ac_kraskov1_4.ac2'	60.7059
'CO_AddNoise_ac_kraskov1_4_firstUnder75'	'correlation,AMI,entropy'	'CO_AddNoise_ac_kraskov1_4.firstUnder75'	60.7043
'CO_AddNoise_ac_kraskov1_4_firstUnder50'	'correlation,AMI,entropy'	'CO_AddNoise_ac_kraskov1_4.firstUnder50'	60.7019
'CO_AddNoise_ac_kraskov1_4_firstUnder25'	'correlation,AMI,entropy'	'CO_AddNoise_ac_kraskov1_4.firstUnder25'	60.6974
'CO_AddNoise_ac_kraskov1_4_ami_at_5'	'correlation,AMI,entropy'	'CO_AddNoise_ac_kraskov1_4.ami_at_5'	60.6954
'CO_AddNoise_ac_kraskov1_4_ami_at_10'	'correlation,AMI,entropy'	'CO_AddNoise_ac_kraskov1_4.ami_at_10'	60.694
'CO_AddNoise_ac_kraskov1_4_ami_at_15'	'correlation,AMI,entropy'	'CO_AddNoise_ac_kraskov1_4.ami_at_15'	60.6827
'CO_AddNoise_ac_kraskov1_4_ami_at_20'	'correlation,AMI,entropy'	'CO_AddNoise_ac_kraskov1_4.ami_at_20'	60.6812
'CO_AddNoise_ac_kraskov1_4_fitexpa'	'correlation,AMI,entropy'	'CO_AddNoise_ac_kraskov1_4.fitexpa'	60.6753
'CO_AddNoise_ac_kraskov1_4_fitexpb'	'correlation,AMI,entropy'	'CO_AddNoise_ac_kraskov1_4.fitexpb'	60.664
'CO_AddNoise_ac_kraskov1_4_fitexpr2'	'correlation,AMI,entropy'	'CO_AddNoise_ac_kraskov1_4.fitexpr2'	60.6626
'CO_AddNoise_ac_kraskov1_4_fitexprmse'	'correlation,AMI,entropy'	'CO_AddNoise_ac_kraskov1_4.fitexprmse'	60.6625
'CO_AddNoise_ac_kraskov1_4_fitlina'	'correlation,AMI,entropy'	'CO_AddNoise_ac_kraskov1_4.fitlina'	60.6607
'CO_AddNoise_ac_kraskov1_4_fitlinb'	'correlation,AMI,entropy'	'CO_AddNoise_ac_kraskov1_4.fitlinb'	60.6605
'CO_AddNoise_ac_kraskov1_4_linfit_mse'	'correlation,AMI,entropy'	'CO_AddNoise_ac_kraskov1_4.linfit_mse'	60.6579
'CO_AddNoise_ac_kraskov1_4_pcrossmean'	'correlation,AMI,entropy'	'CO_AddNoise_ac_kraskov1_4.pcrossmean'	60.6568
'SB_TransitionMatrix_21_ondiag'	'symbolic,transitionmat'	'SB_TransitionMatrix_21.ondiag'	60.6528
'SB_TransitionMatrix_21_stddiag'	'symbolic,transitionmat'	'SB_TransitionMatrix_21.stddiag'	60.6517
'SB_TransitionMatrix_21_symdiff'	'symbolic,transitionmat'	'SB_TransitionMatrix_21.symdiff'	60.6486
'SB_TransitionMatrix_21_symsumdiff'	'symbolic,transitionmat'	'SB_TransitionMatrix_21.symsumdiff'	60.6486
'SB_TransitionMatrix_21_stdeig'	'symbolic,transitionmat'	'SB_TransitionMatrix_21.stdeig'	60.6442
'SB_TransitionMatrix_21_maxeig'	'symbolic,transitionmat'	'SB_TransitionMatrix_21.maxeig'	60.6441
'SB_TransitionMatrix_21_mineig'	'symbolic,transitionmat'	'SB_TransitionMatrix_21.mineig'	60.6436
'SB_TransitionMatrix_21_sumdiagcov'	'symbolic,transitionmat'	'SB_TransitionMatrix_21.sumdiagcov'	60.6411
'SB_TransitionMatrix_31_ondiag'	'symbolic,transitionmat'	'SB_TransitionMatrix_31.ondiag'	60.6411
'SB_TransitionMatrix_31_stddiag'	'symbolic,transitionmat'	'SB_TransitionMatrix_31.stddiag'	60.6393
'SB_TransitionMatrix_31_symdiff'	'symbolic,transitionmat'	'SB_TransitionMatrix_31.symdiff'	60.6348
'SB_TransitionMatrix_31_symsumdiff'	'symbolic,transitionmat'	'SB_TransitionMatrix_31.symsumdiff'	60.6341
'SB_TransitionMatrix_31_sumdiagcov'	'symbolic,transitionmat'	'SB_TransitionMatrix_31.sumdiagcov'	60.6206
'SB_TransitionMatrix_31_stdeig'	'symbolic,transitionmat'	'SB_TransitionMatrix_31.stdeig'	60.6165
'SB_TransitionMatrix_31_maxeig'	'symbolic,transitionmat'	'SB_TransitionMatrix_31.maxeig'	60.6129
'SB_TransitionMatrix_31_mineig'	'symbolic,transitionmat'	'SB_TransitionMatrix_31.mineig'	60.6055
'SB_TransitionMatrix_31_maximeig'	'symbolic,transitionmat'	'SB_TransitionMatrix_31.maximeig'	60.6046
'SB_TransitionMatrix_41_TD1'	'symbolic,transitionmat'	'SB_TransitionMatrix_41.TD1'	60.6034
'SB_TransitionMatrix_41_TD2'	'symbolic,transitionmat'	'SB_TransitionMatrix_41.TD2'	60.602
'SB_TransitionMatrix_41_TD3'	'symbolic,transitionmat'	'SB_TransitionMatrix_41.TD3'	60.6014
'SB_TransitionMatrix_41_TD4'	'symbolic,transitionmat'	'SB_TransitionMatrix_41.TD4'	60.5995
'SB_TransitionMatrix_41_ondiag'	'symbolic,transitionmat'	'SB_TransitionMatrix_41.ondiag'	60.5993
'SB_TransitionMatrix_41_stddiag'	'symbolic,transitionmat'	'SB_TransitionMatrix_41.stddiag'	60.5933
'SB_TransitionMatrix_41_symdiff'	'symbolic,transitionmat'	'SB_TransitionMatrix_41.symdiff'	60.5933
'SB_TransitionMatrix_41_symsumdiff'	'symbolic,transitionmat'	'SB_TransitionMatrix_41.symsumdiff'	60.5927
'SB_TransitionMatrix_41_sumdiagcov'	'symbolic,transitionmat'	'SB_TransitionMatrix_41.sumdiagcov'	60.5894
'SB_TransitionMatrix_41_stdeig'	'symbolic,transitionmat'	'SB_TransitionMatrix_41.stdeig'	60.5893
'SB_TransitionMatrix_41_maxeig'	'symbolic,transitionmat'	'SB_TransitionMatrix_41.maxeig'	60.5865
'SB_TransitionMatrix_41_mineig'	'symbolic,transitionmat'	'SB_TransitionMatrix_41.mineig'	60.5857
'SB_TransitionMatrix_41_maximeig'	'symbolic,transitionmat'	'SB_TransitionMatrix_41.maximeig'	60.585
'SB_TransitionMatrix_41_maxeigcov'	'symbolic,transitionmat'	'SB_TransitionMatrix_41.maxeigcov'	60.5801
'SB_TransitionMatrix_41_mineigcov'	'symbolic,transitionmat'	'SB_TransitionMatrix_41.mineigcov'	60.5722
'SB_TransitionMatrix_41_stdeigcov'	'symbolic,transitionmat'	'SB_TransitionMatrix_41.stdeigcov'	60.5703
'SB_TransitionMatrix_51_TD1'	'symbolic,transitionmat'	'SB_TransitionMatrix_51.TD1'	60.5697
'SB_TransitionMatrix_51_TD2'	'symbolic,transitionmat'	'SB_TransitionMatrix_51.TD2'	60.565
'SB_TransitionMatrix_51_TD3'	'symbolic,transitionmat'	'SB_TransitionMatrix_51.TD3'	60.5649
'SB_TransitionMatrix_51_TD4'	'symbolic,transitionmat'	'SB_TransitionMatrix_51.TD4'	60.563
'SB_TransitionMatrix_51_TD5'	'symbolic,transitionmat'	'SB_TransitionMatrix_51.TD5'	60.5624
'SB_TransitionMatrix_51_ondiag'	'symbolic,transitionmat'	'SB_TransitionMatrix_51.ondiag'	60.56
'SB_TransitionMatrix_51_stddiag'	'symbolic,transitionmat'	'SB_TransitionMatrix_51.stddiag'	60.5599
'SB_TransitionMatrix_51_symdiff'	'symbolic,transitionmat'	'SB_TransitionMatrix_51.symdiff'	60.5578
'SB_TransitionMatrix_51_symsumdiff'	'symbolic,transitionmat'	'SB_TransitionMatrix_51.symsumdiff'	60.5561
'SB_TransitionMatrix_51_sumdiagcov'	'symbolic,transitionmat'	'SB_TransitionMatrix_51.sumdiagcov'	60.5556
'SB_TransitionMatrix_51_stdeig'	'symbolic,transitionmat'	'SB_TransitionMatrix_51.stdeig'	60.5522
'SB_TransitionMatrix_51_maxeig'	'symbolic,transitionmat'	'SB_TransitionMatrix_51.maxeig'	60.5483
'SB_TransitionMatrix_51_mineig'	'symbolic,transitionmat'	'SB_TransitionMatrix_51.mineig'	60.5481
'SB_TransitionMatrix_51_maximeig'	'symbolic,transitionmat'	'SB_TransitionMatrix_51.maximeig'	60.5456
'SB_TransitionMatrix_51_maxeigcov'	'symbolic,transitionmat'	'SB_TransitionMatrix_51.maxeigcov'	60.5452
'SB_TransitionMatrix_51_mineigcov'	'symbolic,transitionmat'	'SB_TransitionMatrix_51.mineigcov'	60.544
'SB_TransitionMatrix_51_stdeigcov'	'symbolic,transitionmat'	'SB_TransitionMatrix_51.stdeigcov'	60.5438
'SB_TransitionMatrix_2ac_T1'	'symbolic,transitionmat'	'SB_TransitionMatrix_2ac.T1'	60.5373
'SB_TransitionMatrix_2ac_T2'	'symbolic,transitionmat'	'SB_TransitionMatrix_2ac.T2'	60.5348
'SB_TransitionMatrix_2ac_T3'	'symbolic,transitionmat'	'SB_TransitionMatrix_2ac.T3'	60.5338
'SB_TransitionMatrix_2ac_T4'	'symbolic,transitionmat'	'SB_TransitionMatrix_2ac.T4'	60.5258
'SB_TransitionMatrix_2ac_ondiag'	'symbolic,transitionmat'	'SB_TransitionMatrix_2ac.ondiag'	60.5238
'SB_TransitionMatrix_2ac_stddiag'	'symbolic,transitionmat'	'SB_TransitionMatrix_2ac.stddiag'	60.5199
'SB_TransitionMatrix_2ac_symdiff'	'symbolic,transitionmat'	'SB_TransitionMatrix_2ac.symdiff'	60.5155
'SB_TransitionMatrix_2ac_symsumdiff'	'symbolic,transitionmat'	'SB_TransitionMatrix_2ac.symsumdiff'	60.5135
'SB_TransitionMatrix_2ac_sumdiagcov'	'symbolic,transitionmat'	'SB_TransitionMatrix_2ac.sumdiagcov'	60.509
'SB_TransitionMatrix_2ac_maxeig'	'symbolic,transitionmat'	'SB_TransitionMatrix_2ac.maxeig'	60.5061
'SB_TransitionMatrix_3ac_T1'	'symbolic,transitionmat'	'SB_TransitionMatrix_3ac.T1'	60.5052
'SB_TransitionMatrix_3ac_T2'	'symbolic,transitionmat'	'SB_TransitionMatrix_3ac.T2'	60.5052
'SB_TransitionMatrix_3ac_T3'	'symbolic,transitionmat'	'SB_TransitionMatrix_3ac.T3'	60.5012
'SB_TransitionMatrix_3ac_T4'	'symbolic,transitionmat'	'SB_TransitionMatrix_3ac.T4'	60.4997
'SB_TransitionMatrix_3ac_T5'	'symbolic,transitionmat'	'SB_TransitionMatrix_3ac.T5'	60.4997
'SB_TransitionMatrix_3ac_T6'	'symbolic,transitionmat'	'SB_TransitionMatrix_3ac.T6'	60.4974
'SB_TransitionMatrix_3ac_T7'	'symbolic,transitionmat'	'SB_TransitionMatrix_3ac.T7'	60.4963
'SB_TransitionMatrix_3ac_T8'	'symbolic,transitionmat'	'SB_TransitionMatrix_3ac.T8'	60.4949
'SB_TransitionMatrix_3ac_T9'	'symbolic,transitionmat'	'SB_TransitionMatrix_3ac.T9'	60.4935
'SB_TransitionMatrix_3ac_ondiag'	'symbolic,transitionmat'	'SB_TransitionMatrix_3ac.ondiag'	60.4934
'SB_TransitionMatrix_3ac_stddiag'	'symbolic,transitionmat'	'SB_TransitionMatrix_3ac.stddiag'	60.4914
'SB_TransitionMatrix_3ac_symdiff'	'symbolic,transitionmat'	'SB_TransitionMatrix_3ac.symdiff'	60.4914
'SB_TransitionMatrix_3ac_symsumdiff'	'symbolic,transitionmat'	'SB_TransitionMatrix_3ac.symsumdiff'	60.49
'SB_TransitionMatrix_3ac_sumdiagcov'	'symbolic,transitionmat'	'SB_TransitionMatrix_3ac.sumdiagcov'	60.4884
'SB_TransitionMatrix_3ac_stdeig'	'symbolic,transitionmat'	'SB_TransitionMatrix_3ac.stdeig'	60.4882
'SB_TransitionMatrix_3ac_maxeig'	'symbolic,transitionmat'	'SB_TransitionMatrix_3ac.maxeig'	60.4861
'SB_TransitionMatrix_3ac_mineig'	'symbolic,transitionmat'	'SB_TransitionMatrix_3ac.mineig'	60.4852
'SB_TransitionMatrix_3ac_maximeig'	'symbolic,transitionmat'	'SB_TransitionMatrix_3ac.maximeig'	60.4839
'SB_TransitionMatrix_3ac_maxeigcov'	'symbolic,transitionmat'	'SB_TransitionMatrix_3ac.maxeigcov'	60.4829
'SB_TransitionMatrix_3ac_mineigcov'	'symbolic,transitionmat'	'SB_TransitionMatrix_3ac.mineigcov'	60.4812
'SB_TransitionMatrix_3ac_stdeigcov'	'symbolic,transitionmat'	'SB_TransitionMatrix_3ac.stdeigcov'	60.4798
'SB_TransitionMatrix_4ac_TD1'	'symbolic,transitionmat'	'SB_TransitionMatrix_4ac.TD1'	60.4762
'SB_TransitionMatrix_4ac_TD2'	'symbolic,transitionmat'	'SB_TransitionMatrix_4ac.TD2'	60.4731
'SB_TransitionMatrix_4ac_TD3'	'symbolic,transitionmat'	'SB_TransitionMatrix_4ac.TD3'	60.4721
'SB_TransitionMatrix_4ac_TD4'	'symbolic,transitionmat'	'SB_TransitionMatrix_4ac.TD4'	60.4679
'SB_TransitionMatrix_4ac_ondiag'	'symbolic,transitionmat'	'SB_TransitionMatrix_4ac.ondiag'	60.4646
'SB_TransitionMatrix_4ac_stddiag'	'symbolic,transitionmat'	'SB_TransitionMatrix_4ac.stddiag'	60.4621
'SB_TransitionMatrix_4ac_symdiff'	'symbolic,transitionmat'	'SB_TransitionMatrix_4ac.symdiff'	60.4608
'SB_TransitionMatrix_4ac_symsumdiff'	'symbolic,transitionmat'	'SB_TransitionMatrix_4ac.symsumdiff'	60.4592
'SB_TransitionMatrix_4ac_sumdiagcov'	'symbolic,transitionmat'	'SB_TransitionMatrix_4ac.sumdiagcov'	60.4581
'SB_TransitionMatrix_4ac_stdeig'	'symbolic,transitionmat'	'SB_TransitionMatrix_4ac.stdeig'	60.456
'SB_TransitionMatrix_4ac_maxeig'	'symbolic,transitionmat'	'SB_TransitionMatrix_4ac.maxeig'	60.455
'SB_TransitionMatrix_4ac_mineig'	'symbolic,transitionmat'	'SB_TransitionMatrix_4ac.mineig'	60.4537
'SB_TransitionMatrix_4ac_maximeig'	'symbolic,transitionmat'	'SB_TransitionMatrix_4ac.maximeig'	60.4506
'SB_TransitionMatrix_4ac_maxeigcov'	'symbolic,transitionmat'	'SB_TransitionMatrix_4ac.maxeigcov'	60.4479
'SB_TransitionMatrix_4ac_mineigcov'	'symbolic,transitionmat'	'SB_TransitionMatrix_4ac.mineigcov'	60.4469
'SB_TransitionMatrix_4ac_stdeigcov'	'symbolic,transitionmat'	'SB_TransitionMatrix_4ac.stdeigcov'	60.443
'SB_TransitionMatrix_5ac_TD1'	'symbolic,transitionmat'	'SB_TransitionMatrix_5ac.TD1'	60.4377
'SB_TransitionMatrix_5ac_TD2'	'symbolic,transitionmat'	'SB_TransitionMatrix_5ac.TD2'	60.4359
'SB_TransitionMatrix_5ac_TD3'	'symbolic,transitionmat'	'SB_TransitionMatrix_5ac.TD3'	60.4347
'SB_TransitionMatrix_5ac_TD4'	'symbolic,transitionmat'	'SB_TransitionMatrix_5ac.TD4'	60.4293
'SB_TransitionMatrix_5ac_TD5'	'symbolic,transitionmat'	'SB_TransitionMatrix_5ac.TD5'	60.4259
'SB_TransitionMatrix_5ac_ondiag'	'symbolic,transitionmat'	'SB_TransitionMatrix_5ac.ondiag'	60.4214
'SB_TransitionMatrix_5ac_stddiag'	'symbolic,transitionmat'	'SB_TransitionMatrix_5ac.stddiag'	60.4205
'SB_TransitionMatrix_5ac_symdiff'	'symbolic,transitionmat'	'SB_TransitionMatrix_5ac.symdiff'	60.4186
'SB_TransitionMatrix_5ac_symsumdiff'	'symbolic,transitionmat'	'SB_TransitionMatrix_5ac.symsumdiff'	60.4174
'SB_TransitionMatrix_5ac_sumdiagcov'	'symbolic,transitionmat'	'SB_TransitionMatrix_5ac.sumdiagcov'	60.415
'SB_TransitionMatrix_5ac_stdeig'	'symbolic,transitionmat'	'SB_TransitionMatrix_5ac.stdeig'	60.4124
'SB_TransitionMatrix_5ac_maxeig'	'symbolic,transitionmat'	'SB_TransitionMatrix_5ac.maxeig'	60.41
'SB_TransitionMatrix_5ac_mineig'	'symbolic,transitionmat'	'SB_TransitionMatrix_5ac.mineig'	60.4083
'SB_TransitionMatrix_5ac_maximeig'	'symbolic,transitionmat'	'SB_TransitionMatrix_5ac.maximeig'	60.4043
'SB_TransitionMatrix_5ac_maxeigcov'	'symbolic,transitionmat'	'SB_TransitionMatrix_5ac.maxeigcov'	60.4038
'SB_TransitionMatrix_5ac_mineigcov'	'symbolic,transitionmat'	'SB_TransitionMatrix_5ac.mineigcov'	60.3992
'SB_TransitionMatrix_5ac_stdeigcov'	'symbolic,transitionmat'	'SB_TransitionMatrix_5ac.stdeigcov'	60.3988
'SB_TransitionpAlphabet_40_1_meandiagfexp_a'	'symbolic,transitionmat'	'SB_TransitionpAlphabet_40_1.meandiagfexp_a'	60.3957
'SB_TransitionpAlphabet_40_1_meandiagfexp_b'	'symbolic,transitionmat'	'SB_TransitionpAlphabet_40_1.meandiagfexp_b'	60.3918
'SB_TransitionpAlphabet_40_1_meandiagfexp_r2'	'symbolic,transitionmat'	'SB_TransitionpAlphabet_40_1.meandiagfexp_r2'	60.3897
'SB_TransitionpAlphabet_40_1_meandiagfexp_rmse'	'symbolic,transitionmat'	'SB_TransitionpAlphabet_40_1.meandiagfexp_rmse'	60.3891
'SB_TransitionpAlphabet_40_1_maxdiagfexp_a'	'symbolic,transitionmat'	'SB_TransitionpAlphabet_40_1.maxdiagfexp_a'	60.3845
'SB_TransitionpAlphabet_40_1_maxdiagfexp_b'	'symbolic,transitionmat'	'SB_TransitionpAlphabet_40_1.maxdiagfexp_b'	60.3804
'SB_TransitionpAlphabet_40_1_maxdiagfexp_r2'	'symbolic,transitionmat'	'SB_TransitionpAlphabet_40_1.maxdiagfexp_r2'	60.3783
'SB_TransitionpAlphabet_40_1_maxdiagfexp_rmse'	'symbolic,transitionmat'	'SB_TransitionpAlphabet_40_1.maxdiagfexp_rmse'	60.3779
'SB_TransitionpAlphabet_40_1_trfexp_a'	'symbolic,transitionmat'	'SB_TransitionpAlphabet_40_1.trfexp_a'	60.3728
'SB_TransitionpAlphabet_40_1_trfexp_b'	'symbolic,transitionmat'	'SB_TransitionpAlphabet_40_1.trfexp_b'	60.3673
'SB_TransitionpAlphabet_40_1_trfexp_r2'	'symbolic,transitionmat'	'SB_TransitionpAlphabet_40_1.trfexp_r2'	60.3661
'SB_TransitionpAlphabet_40_1_trfexp_rmse'	'symbolic,transitionmat'	'SB_TransitionpAlphabet_40_1.trfexp_rmse'	60.3652
'SB_TransitionpAlphabet_40_1_trflin5_adjr2'	'symbolic,transitionmat'	'SB_TransitionpAlphabet_40_1.trflin5_adjr2'	60.3628
'SB_TransitionpAlphabet_40_1_trflin10adjr2'	'symbolic,transitionmat'	'SB_TransitionpAlphabet_40_1.trflin10adjr2'	60.3583
'SB_TransitionpAlphabet_40_1_symd_a'	'symbolic,transitionmat'	'SB_TransitionpAlphabet_40_1.symd_a'	60.3581
'SB_TransitionpAlphabet_40_1_symd_risept'	'symbolic,transitionmat'	'SB_TransitionpAlphabet_40_1.symd_risept'	60.3555
'SB_TransitionpAlphabet_40_1_trcov_jump'	'symbolic,transitionmat'	'SB_TransitionpAlphabet_40_1.trcov_jump'	60.355
'SB_TransitionpAlphabet_40_1_trcovfexp_a'	'symbolic,transitionmat'	'SB_TransitionpAlphabet_40_1.trcovfexp_a'	60.355
'SB_TransitionpAlphabet_40_1_trcovfexp_b'	'symbolic,transitionmat'	'SB_TransitionpAlphabet_40_1.trcovfexp_b'	60.3521
'SB_TransitionpAlphabet_40_1_trcovfexp_r2'	'symbolic,transitionmat'	'SB_TransitionpAlphabet_40_1.trcovfexp_r2'	60.3508
'SB_TransitionpAlphabet_40_1_trcovfexp_rmse'	'symbolic,transitionmat'	'SB_TransitionpAlphabet_40_1.trcovfexp_rmse'	60.3448
'SB_TransitionpAlphabet_40_1_stdeigfexp_a'	'symbolic,transitionmat'	'SB_TransitionpAlphabet_40_1.stdeigfexp_a'	60.3422
'SB_TransitionpAlphabet_40_1_stdeigfexp_b'	'symbolic,transitionmat'	'SB_TransitionpAlphabet_40_1.stdeigfexp_b'	60.3375
'SB_TransitionpAlphabet_40_1_stdeigfexp_r2'	'symbolic,transitionmat'	'SB_TransitionpAlphabet_40_1.stdeigfexp_r2'	60.3369
'SB_TransitionpAlphabet_40_1_stdeigfexp_rmse'	'symbolic,transitionmat'	'SB_TransitionpAlphabet_40_1.stdeigfexp_rmse'	60.3318
'SB_TransitionpAlphabet_40_1_maxeig_fexpa'	'symbolic,transitionmat'	'SB_TransitionpAlphabet_40_1.maxeig_fexpa'	60.3304
'SB_TransitionpAlphabet_40_1_maxeig_fexpb'	'symbolic,transitionmat'	'SB_TransitionpAlphabet_40_1.maxeig_fexpb'	60.3286
'SB_TransitionpAlphabet_40_1_maxeig_fexpr2'	'symbolic,transitionmat'	'SB_TransitionpAlphabet_40_1.maxeig_fexpr2'	60.3279
'SB_TransitionpAlphabet_40_1_maxeig_fexprmse'	'symbolic,transitionmat'	'SB_TransitionpAlphabet_40_1.maxeig_fexprmse'	60.327
'SB_TransitionpAlphabet_40_1_mineigfexp_a'	'symbolic,transitionmat'	'SB_TransitionpAlphabet_40_1.mineigfexp_a'	60.3259
'SB_TransitionpAlphabet_40_1_mineigfexp_b'	'symbolic,transitionmat'	'SB_TransitionpAlphabet_40_1.mineigfexp_b'	60.3238
'SB_TransitionpAlphabet_40_1_mineigfexp_r2'	'symbolic,transitionmat'	'SB_TransitionpAlphabet_40_1.mineigfexp_r2'	60.3224
'SB_TransitionpAlphabet_40_1_mineigfexp_rmse'	'symbolic,transitionmat'	'SB_TransitionpAlphabet_40_1.mineigfexp_rmse'	60.3215
'SB_TransitionpAlphabet_20_ac_meandiagfexp_a'	'symbolic,transitionmat'	'SB_TransitionpAlphabet_20_ac.meandiagfexp_a'	60.3206
'SB_TransitionpAlphabet_20_ac_meandiagfexp_b'	'symbolic,transitionmat'	'SB_TransitionpAlphabet_20_ac.meandiagfexp_b'	60.3199
'SB_TransitionpAlphabet_20_ac_meandiagfexp_r2'	'symbolic,transitionmat'	'SB_TransitionpAlphabet_20_ac.meandiagfexp_r2'	60.3159
'SB_TransitionpAlphabet_20_ac_meandiagfexp_rmse'	'symbolic,transitionmat'	'SB_TransitionpAlphabet_20_ac.meandiagfexp_rmse'	60.3148
'SB_TransitionpAlphabet_20_ac_maxdiagfexp_a'	'symbolic,transitionmat'	'SB_TransitionpAlphabet_20_ac.maxdiagfexp_a'	60.3131
'SB_TransitionpAlphabet_20_ac_maxdiagfexp_b'	'symbolic,transitionmat'	'SB_TransitionpAlphabet_20_ac.maxdiagfexp_b'	60.3111
'SB_TransitionpAlphabet_20_ac_maxdiagfexp_r2'	'symbolic,transitionmat'	'SB_TransitionpAlphabet_20_ac.maxdiagfexp_r2'	60.3109
'SB_TransitionpAlphabet_20_ac_maxdiagfexp_rmse'	'symbolic,transitionmat'	'SB_TransitionpAlphabet_20_ac.maxdiagfexp_rmse'	60.3086
'SB_TransitionpAlphabet_20_ac_trfexp_a'	'symbolic,transitionmat'	'SB_TransitionpAlphabet_20_ac.trfexp_a'	60.3084
'SB_TransitionpAlphabet_20_ac_trfexp_b'	'symbolic,transitionmat'	'SB_TransitionpAlphabet_20_ac.trfexp_b'	60.308
'SB_TransitionpAlphabet_20_ac_trfexp_r2'	'symbolic,transitionmat'	'SB_TransitionpAlphabet_20_ac.trfexp_r2'	60.3065
'SB_TransitionpAlphabet_20_ac_trfexp_rmse'	'symbolic,transitionmat'	'SB_TransitionpAlphabet_20_ac.trfexp_rmse'	60.3042
'SB_TransitionpAlphabet_20_ac_trflin5_adjr2'	'symbolic,transitionmat'	'SB_TransitionpAlphabet_20_ac.trflin5_adjr2'	60.3014
'SB_TransitionpAlphabet_20_ac_trflin10adjr2'	'symbolic,transitionmat'	'SB_TransitionpAlphabet_20_ac.trflin10adjr2'	60.2995
'SB_TransitionpAlphabet_20_ac_symd_a'	'symbolic,transitionmat'	'SB_TransitionpAlphabet_20_ac.symd_a'	60.2975
'SB_TransitionpAlphabet_20_ac_symd_risept'	'symbolic,transitionmat'	'SB_TransitionpAlphabet_20_ac.symd_risept'	60.2973
'SB_TransitionpAlphabet_20_ac_trcov_jump'	'symbolic,transitionmat'	'SB_TransitionpAlphabet_20_ac.trcov_jump'	60.2925
'SB_TransitionpAlphabet_20_ac_trcovfexp_a'	'symbolic,transitionmat'	'SB_TransitionpAlphabet_20_ac.trcovfexp_a'	60.2912
'SB_TransitionpAlphabet_20_ac_trcovfexp_b'	'symbolic,transitionmat'	'SB_TransitionpAlphabet_20_ac.trcovfexp_b'	60.2899
'SB_TransitionpAlphabet_20_ac_trcovfexp_r2'	'symbolic,transitionmat'	'SB_TransitionpAlphabet_20_ac.trcovfexp_r2'	60.2892
'SB_TransitionpAlphabet_20_ac_trcovfexp_rmse'	'symbolic,transitionmat'	'SB_TransitionpAlphabet_20_ac.trcovfexp_rmse'	60.2832
'SB_TransitionpAlphabet_20_ac_stdeigfexp_a'	'symbolic,transitionmat'	'SB_TransitionpAlphabet_20_ac.stdeigfexp_a'	60.2801
'SB_TransitionpAlphabet_20_ac_stdeigfexp_b'	'symbolic,transitionmat'	'SB_TransitionpAlphabet_20_ac.stdeigfexp_b'	60.2771
'SB_TransitionpAlphabet_20_ac_stdeigfexp_r2'	'symbolic,transitionmat'	'SB_TransitionpAlphabet_20_ac.stdeigfexp_r2'	60.2771
'SB_TransitionpAlphabet_20_ac_stdeigfexp_rmse'	'symbolic,transitionmat'	'SB_TransitionpAlphabet_20_ac.stdeigfexp_rmse'	60.2739
'SB_TransitionpAlphabet_20_ac_maxeig_fexpa'	'symbolic,transitionmat'	'SB_TransitionpAlphabet_20_ac.maxeig_fexpa'	60.2725
'SB_TransitionpAlphabet_20_ac_maxeig_fexpb'	'symbolic,transitionmat'	'SB_TransitionpAlphabet_20_ac.maxeig_fexpb'	60.2693
'SB_TransitionpAlphabet_20_ac_maxeig_fexpr2'	'symbolic,transitionmat'	'SB_TransitionpAlphabet_20_ac.maxeig_fexpr2'	60.2686
'SB_TransitionpAlphabet_20_ac_maxeig_fexprmse'	'symbolic,transitionmat'	'SB_TransitionpAlphabet_20_ac.maxeig_fexprmse'	60.2671
'SB_TransitionpAlphabet_20_ac_mineigfexp_a'	'symbolic,transitionmat'	'SB_TransitionpAlphabet_20_ac.mineigfexp_a'	60.2662
'SB_TransitionpAlphabet_20_ac_mineigfexp_b'	'symbolic,transitionmat'	'SB_TransitionpAlphabet_20_ac.mineigfexp_b'	60.2496
'SB_TransitionpAlphabet_20_ac_mineigfexp_r2'	'symbolic,transitionmat'	'SB_TransitionpAlphabet_20_ac.mineigfexp_r2'	60.2496
'SB_TransitionpAlphabet_20_ac_mineigfexp_rmse'	'symbolic,transitionmat'	'SB_TransitionpAlphabet_20_ac.mineigfexp_rmse'	60.2489
'CO_AutoCorrShape_drown_Nac'	'correlation'	'CO_AutoCorrShape_drown.Nac'	60.2479
'CO_AutoCorrShape_drown_nminima'	'correlation'	'CO_AutoCorrShape_drown.nminima'	60.2456
'CO_AutoCorrShape_drown_meanminima'	'correlation'	'CO_AutoCorrShape_drown.meanminima'	60.2443
'CO_AutoCorrShape_drown_meanmaxima'	'correlation'	'CO_AutoCorrShape_drown.meanmaxima'	60.2418
'CO_AutoCorrShape_drown_pextrema'	'correlation'	'CO_AutoCorrShape_drown.pextrema'	60.2394
'CO_AutoCorrShape_drown_meanacf'	'correlation'	'CO_AutoCorrShape_drown.meanacf'	60.2372
'CO_AutoCorrShape_drown_meanabsacf'	'correlation'	'CO_AutoCorrShape_drown.meanabsacf'	60.2371
'CO_AutoCorrShape_drown_ac1'	'correlation'	'CO_AutoCorrShape_drown.ac1'	60.237
'CO_AutoCorrShape_drown_actau'	'correlation'	'CO_AutoCorrShape_drown.actau'	60.2325
'CO_AutoCorrShape_drown_fexpabsacf_a'	'correlation'	'CO_AutoCorrShape_drown.fexpabsacf_a'	60.2296
'CO_AutoCorrShape_drown_fexpabsacf_b'	'correlation'	'CO_AutoCorrShape_drown.fexpabsacf_b'	60.2271
'CO_AutoCorrShape_drown_fexpabsacf_r2'	'correlation'	'CO_AutoCorrShape_drown.fexpabsacf_r2'	60.2203
'CO_AutoCorrShape_drown_fexpabsacf_stdres'	'correlation'	'CO_AutoCorrShape_drown.fexpabsacf_stdres'	60.2186
'CO_Embed2_Basic_1_updiag01'	'correlation'	'CO_Embed2_Basic_1.updiag01'	60.2172
'CO_Embed2_Basic_1_updiag05'	'correlation'	'CO_Embed2_Basic_1.updiag05'	60.2168
'CO_Embed2_Basic_1_downdiag01'	'correlation'	'CO_Embed2_Basic_1.downdiag01'	60.2124
'CO_Embed2_Basic_1_downdiag05'	'correlation'	'CO_Embed2_Basic_1.downdiag05'	60.2099
'CO_Embed2_Basic_1_ratdiag01'	'correlation'	'CO_Embed2_Basic_1.ratdiag01'	60.2098
'CO_Embed2_Basic_1_ratdiag05'	'correlation'	'CO_Embed2_Basic_1.ratdiag05'	60.207
'CO_Embed2_Basic_1_parabup01'	'correlation'	'CO_Embed2_Basic_1.parabup01'	60.2049
'CO_Embed2_Basic_1_parabup05'	'correlation'	'CO_Embed2_Basic_1.parabup05'	60.1996
'CO_Embed2_Basic_1_parabdown01'	'correlation'	'CO_Embed2_Basic_1.parabdown01'	60.1986
'CO_Embed2_Basic_1_parabdown05'	'correlation'	'CO_Embed2_Basic_1.parabdown05'	60.1975
'CO_Embed2_Basic_1_parabup01_1'	'correlation'	'CO_Embed2_Basic_1.parabup01_1'	60.1959
'CO_Embed2_Basic_1_parabup05_1'	'correlation'	'CO_Embed2_Basic_1.parabup05_1'	60.1954
'CO_Embed2_Basic_1_parabdown01_1'	'correlation'	'CO_Embed2_Basic_1.parabdown01_1'	60.1954
'CO_Embed2_Basic_1_parabdown05_1'	'correlation'	'CO_Embed2_Basic_1.parabdown05_1'	60.1954
'CO_Embed2_Basic_1_parabup01_n1'	'correlation'	'CO_Embed2_Basic_1.parabup01_n1'	60.1948
'CO_Embed2_Basic_1_parabup05_n1'	'correlation'	'CO_Embed2_Basic_1.parabup05_n1'	60.1936
'CO_Embed2_Basic_1_parabdown01_n1'	'correlation'	'CO_Embed2_Basic_1.parabdown01_n1'	60.1918
'CO_Embed2_Basic_1_parabdown05_n1'	'correlation'	'CO_Embed2_Basic_1.parabdown05_n1'	60.1907
'CO_Embed2_Basic_1_ring1_01'	'correlation'	'CO_Embed2_Basic_1.ring1_01'	60.1879
'CO_Embed2_Basic_1_ring1_02'	'correlation'	'CO_Embed2_Basic_1.ring1_02'	60.1874
'CO_Embed2_Basic_1_ring1_05'	'correlation'	'CO_Embed2_Basic_1.ring1_05'	60.1851
'CO_Embed2_Basic_1_incircle_01'	'correlation'	'CO_Embed2_Basic_1.incircle_01'	60.1851
'CO_Embed2_Basic_1_incircle_02'	'correlation'	'CO_Embed2_Basic_1.incircle_02'	60.1747
'CO_Embed2_Basic_1_incircle_05'	'correlation'	'CO_Embed2_Basic_1.incircle_05'	60.1723
'CO_Embed2_Basic_1_incircle_1'	'correlation'	'CO_Embed2_Basic_1.incircle_1'	60.1708
'CO_Embed2_Basic_1_incircle_2'	'correlation'	'CO_Embed2_Basic_1.incircle_2'	60.1647
'CO_Embed2_Basic_1_incircle_3'	'correlation'	'CO_Embed2_Basic_1.incircle_3'	60.1645
'CO_Embed2_Basic_1_medianincircle'	'correlation'	'CO_Embed2_Basic_1.medianincircle'	60.163
'CO_Embed2_Basic_1_stdincircle'	'correlation'	'CO_Embed2_Basic_1.stdincircle'	60.1621
'CO_Embed2_Basic_tau_updiag01'	'correlation'	'CO_Embed2_Basic_tau.updiag01'	60.1607
'CO_Embed2_Basic_tau_updiag05'	'correlation'	'CO_Embed2_Basic_tau.updiag05'	60.1607
'CO_Embed2_Basic_tau_downdiag01'	'correlation'	'CO_Embed2_Basic_tau.downdiag01'	60.1591
'CO_Embed2_Basic_tau_downdiag05'	'correlation'	'CO_Embed2_Basic_tau.downdiag05'	60.1573
'CO_Embed2_Basic_tau_ratdiag01'	'correlation'	'CO_Embed2_Basic_tau.ratdiag01'	60.1542
'CO_Embed2_Basic_tau_ratdiag05'	'correlation'	'CO_Embed2_Basic_tau.ratdiag05'	60.1537
'CO_Embed2_Basic_tau_parabup01'	'correlation'	'CO_Embed2_Basic_tau.parabup01'	60.1537
'CO_Embed2_Basic_tau_parabup05'	'correlation'	'CO_Embed2_Basic_tau.parabup05'	60.1517
'CO_Embed2_Basic_tau_parabdown01'	'correlation'	'CO_Embed2_Basic_tau.parabdown01'	60.1435
'CO_Embed2_Basic_tau_parabdown05'	'correlation'	'CO_Embed2_Basic_tau.parabdown05'	60.1435
'CO_Embed2_Basic_tau_parabup01_1'	'correlation'	'CO_Embed2_Basic_tau.parabup01_1'	60.1373
'CO_Embed2_Basic_tau_parabup05_1'	'correlation'	'CO_Embed2_Basic_tau.parabup05_1'	60.1317
'CO_Embed2_Basic_tau_parabdown01_1'	'correlation'	'CO_Embed2_Basic_tau.parabdown01_1'	60.1288
'CO_Embed2_Basic_tau_parabdown05_1'	'correlation'	'CO_Embed2_Basic_tau.parabdown05_1'	60.1278
'CO_Embed2_Basic_tau_parabup01_n1'	'correlation'	'CO_Embed2_Basic_tau.parabup01_n1'	60.1272
'CO_Embed2_Basic_tau_parabup05_n1'	'correlation'	'CO_Embed2_Basic_tau.parabup05_n1'	60.1269
'CO_Embed2_Basic_tau_parabdown01_n1'	'correlation'	'CO_Embed2_Basic_tau.parabdown01_n1'	60.1242
'CO_Embed2_Basic_tau_parabdown05_n1'	'correlation'	'CO_Embed2_Basic_tau.parabdown05_n1'	60.1234
'CO_Embed2_Basic_tau_ring1_01'	'correlation'	'CO_Embed2_Basic_tau.ring1_01'	60.1227
'CO_Embed2_Basic_tau_ring1_02'	'correlation'	'CO_Embed2_Basic_tau.ring1_02'	60.1215
'CO_Embed2_Basic_tau_ring1_05'	'correlation'	'CO_Embed2_Basic_tau.ring1_05'	60.1202
'CO_Embed2_Basic_tau_incircle_01'	'correlation'	'CO_Embed2_Basic_tau.incircle_01'	60.1164
'CO_Embed2_Basic_tau_incircle_02'	'correlation'	'CO_Embed2_Basic_tau.incircle_02'	60.112
'CO_Embed2_Basic_tau_incircle_05'	'correlation'	'CO_Embed2_Basic_tau.incircle_05'	60.1047
'CO_Embed2_Basic_tau_incircle_1'	'correlation'	'CO_Embed2_Basic_tau.incircle_1'	60.1028
'CO_Embed2_Basic_tau_incircle_2'	'correlation'	'CO_Embed2_Basic_tau.incircle_2'	60.1027
'CO_Embed2_Basic_tau_incircle_3'	'correlation'	'CO_Embed2_Basic_tau.incircle_3'	60.1014
'CO_Embed2_Basic_tau_medianincircle'	'correlation'	'CO_Embed2_Basic_tau.medianincircle'	60.1009
'CO_Embed2_Basic_tau_stdincircle'	'correlation'	'CO_Embed2_Basic_tau.stdincircle'	60.0975
'PD_PeriodicityWang_th0'	'periodicity,spline'	'PD_PeriodicityWang.th1'	60.0969
'PD_PeriodicityWang_th0.01'	'periodicity,spline'	'PD_PeriodicityWang.th2'	60.0954
'PD_PeriodicityWang_th0.1'	'periodicity,spline'	'PD_PeriodicityWang.th3'	60.0936
'PD_PeriodicityWang_th0.2'	'periodicity,spline'	'PD_PeriodicityWang.th4'	60.092
'PD_PeriodicityWang_th1_sqrtN'	'periodicity,spline'	'PD_PeriodicityWang.th5'	60.0914
'PD_PeriodicityWang_th5_sqrtN'	'periodicity,spline'	'PD_PeriodicityWang.th6'	60.09
'PD_PeriodicityWang_th10_sqrtN'	'periodicity,spline'	'PD_PeriodicityWang.th7'	60.0858
'PH_ForcePotential_dblwell_1_02_01_mean'	'dynamicalSystem'	'PH_ForcePotential_dblwell_1_02_01.mean'	60.0854
'PH_ForcePotential_dblwell_1_02_01_median'	'dynamicalSystem'	'PH_ForcePotential_dblwell_1_02_01.median'	60.0831
'PH_ForcePotential_dblwell_1_02_01_range'	'dynamicalSystem'	'PH_ForcePotential_dblwell_1_02_01.range'	60.0826
'PH_ForcePotential_dblwell_1_02_01_proppos'	'dynamicalSystem'	'PH_ForcePotential_dblwell_1_02_01.proppos'	60.0815
'PH_ForcePotential_dblwell_1_02_01_pcross'	'dynamicalSystem'	'PH_ForcePotential_dblwell_1_02_01.pcross'	60.0765
'PH_ForcePotential_dblwell_1_02_01_pcrossup'	'dynamicalSystem'	'PH_ForcePotential_dblwell_1_02_01.pcrossup'	60.074
'PH_ForcePotential_dblwell_1_02_01_pcrossdown'	'dynamicalSystem'	'PH_ForcePotential_dblwell_1_02_01.pcrossdown'	60.0699
'PH_ForcePotential_dblwell_1_02_01_ac1'	'dynamicalSystem'	'PH_ForcePotential_dblwell_1_02_01.ac1'	60.0684
'PH_ForcePotential_dblwell_1_02_01_ac10'	'dynamicalSystem'	'PH_ForcePotential_dblwell_1_02_01.ac10'	60.0684
'PH_ForcePotential_dblwell_1_02_01_ac50'	'dynamicalSystem'	'PH_ForcePotential_dblwell_1_02_01.ac50'	60.0675
'PH_ForcePotential_dblwell_1_02_01_tau'	'dynamicalSystem'	'PH_ForcePotential_dblwell_1_02_01.tau'	60.0664
'PH_ForcePotential_dblwell_1_02_01_finaldev'	'dynamicalSystem'	'PH_ForcePotential_dblwell_1_02_01.finaldev'	60.0608
'PH_ForcePotential_dblwell_1_02_01_std'	'dynamicalSystem'	'PH_ForcePotential_dblwell_1_02_01.std'	60.0586
'PH_ForcePotential_dblwell_1_05_02_mean'	'dynamicalSystem'	'PH_ForcePotential_dblwell_1_05_02.mean'	60.0495
'PH_ForcePotential_dblwell_1_05_02_median'	'dynamicalSystem'	'PH_ForcePotential_dblwell_1_05_02.median'	60.0464
'PH_ForcePotential_dblwell_1_05_02_range'	'dynamicalSystem'	'PH_ForcePotential_dblwell_1_05_02.range'	60.0445
'PH_ForcePotential_dblwell_1_05_02_proppos'	'dynamicalSystem'	'PH_ForcePotential_dblwell_1_05_02.proppos'	60.0422
'PH_ForcePotential_dblwell_1_05_02_pcross'	'dynamicalSystem'	'PH_ForcePotential_dblwell_1_05_02.pcross'	60.041
'PH_ForcePotential_dblwell_1_05_02_pcrossup'	'dynamicalSystem'	'PH_ForcePotential_dblwell_1_05_02.pcrossup'	60.0366
'PH_ForcePotential_dblwell_1_05_02_pcrossdown'	'dynamicalSystem'	'PH_ForcePotential_dblwell_1_05_02.pcrossdown'	60.0323
'PH_ForcePotential_dblwell_1_05_02_ac1'	'dynamicalSystem'	'PH_ForcePotential_dblwell_1_05_02.ac1'	60.031
'PH_ForcePotential_dblwell_1_05_02_ac10'	'dynamicalSystem'	'PH_ForcePotential_dblwell_1_05_02.ac10'	60.0308
'PH_ForcePotential_dblwell_1_05_02_ac50'	'dynamicalSystem'	'PH_ForcePotential_dblwell_1_05_02.ac50'	60.0308
'PH_ForcePotential_dblwell_1_05_02_tau'	'dynamicalSystem'	'PH_ForcePotential_dblwell_1_05_02.tau'	60.0289
'PH_ForcePotential_dblwell_1_05_02_finaldev'	'dynamicalSystem'	'PH_ForcePotential_dblwell_1_05_02.finaldev'	60.0288
'PH_ForcePotential_dblwell_1_05_02_std'	'dynamicalSystem'	'PH_ForcePotential_dblwell_1_05_02.std'	60.0206
'PH_ForcePotential_dblwell_2_005_02_mean'	'dynamicalSystem'	'PH_ForcePotential_dblwell_2_005_02.mean'	60.0191
'PH_ForcePotential_dblwell_2_005_02_median'	'dynamicalSystem'	'PH_ForcePotential_dblwell_2_005_02.median'	60.0179
'PH_ForcePotential_dblwell_2_005_02_range'	'dynamicalSystem'	'PH_ForcePotential_dblwell_2_005_02.range'	60.0102
'PH_ForcePotential_dblwell_2_005_02_proppos'	'dynamicalSystem'	'PH_ForcePotential_dblwell_2_005_02.proppos'	60.0064
'PH_ForcePotential_dblwell_2_005_02_pcross'	'dynamicalSystem'	'PH_ForcePotential_dblwell_2_005_02.pcross'	60.0054
'PH_ForcePotential_dblwell_2_005_02_pcrossup'	'dynamicalSystem'	'PH_ForcePotential_dblwell_2_005_02.pcrossup'	60.0029
'PH_ForcePotential_dblwell_2_005_02_pcrossdown'	'dynamicalSystem'	'PH_ForcePotential_dblwell_2_005_02.pcrossdown'	59.9977
'PH_ForcePotential_dblwell_2_005_02_ac1'	'dynamicalSystem'	'PH_ForcePotential_dblwell_2_005_02.ac1'	59.997
'PH_ForcePotential_dblwell_2_005_02_ac10'	'dynamicalSystem'	'PH_ForcePotential_dblwell_2_005_02.ac10'	59.994
'PH_ForcePotential_dblwell_2_005_02_ac50'	'dynamicalSystem'	'PH_ForcePotential_dblwell_2_005_02.ac50'	59.9937
'PH_ForcePotential_dblwell_2_005_02_tau'	'dynamicalSystem'	'PH_ForcePotential_dblwell_2_005_02.tau'	59.9904
'PH_ForcePotential_dblwell_2_005_02_finaldev'	'dynamicalSystem'	'PH_ForcePotential_dblwell_2_005_02.finaldev'	59.9903
'PH_ForcePotential_dblwell_2_005_02_std'	'dynamicalSystem'	'PH_ForcePotential_dblwell_2_005_02.std'	59.9862
'PH_ForcePotential_dblwell_3_001_01_mean'	'dynamicalSystem'	'PH_ForcePotential_dblwell_3_001_01.mean'	59.9855
'PH_ForcePotential_dblwell_3_001_01_median'	'dynamicalSystem'	'PH_ForcePotential_dblwell_3_001_01.median'	59.982
'PH_ForcePotential_dblwell_3_001_01_range'	'dynamicalSystem'	'PH_ForcePotential_dblwell_3_001_01.range'	59.976
'PH_ForcePotential_dblwell_3_001_01_proppos'	'dynamicalSystem'	'PH_ForcePotential_dblwell_3_001_01.proppos'	59.9759
'PH_ForcePotential_dblwell_3_001_01_pcross'	'dynamicalSystem'	'PH_ForcePotential_dblwell_3_001_01.pcross'	59.9751
'PH_ForcePotential_dblwell_3_001_01_pcrossup'	'dynamicalSystem'	'PH_ForcePotential_dblwell_3_001_01.pcrossup'	59.9726
'PH_ForcePotential_dblwell_3_001_01_pcrossdown'	'dynamicalSystem'	'PH_ForcePotential_dblwell_3_001_01.pcrossdown'	59.9711
'PH_ForcePotential_dblwell_3_001_01_ac1'	'dynamicalSystem'	'PH_ForcePotential_dblwell_3_001_01.ac1'	59.971
'PH_ForcePotential_dblwell_3_001_01_ac10'	'dynamicalSystem'	'PH_ForcePotential_dblwell_3_001_01.ac10'	59.9629
'PH_ForcePotential_dblwell_3_001_01_ac50'	'dynamicalSystem'	'PH_ForcePotential_dblwell_3_001_01.ac50'	59.9587
'PH_ForcePotential_dblwell_3_001_01_tau'	'dynamicalSystem'	'PH_ForcePotential_dblwell_3_001_01.tau'	59.9582
'PH_ForcePotential_dblwell_3_001_01_finaldev'	'dynamicalSystem'	'PH_ForcePotential_dblwell_3_001_01.finaldev'	59.9519
'PH_ForcePotential_dblwell_3_001_01_std'	'dynamicalSystem'	'PH_ForcePotential_dblwell_3_001_01.std'	59.9508
'PH_ForcePotential_sine_3_05_1_mean'	'dynamicalSystem'	'PH_ForcePotential_sine_3_05_1.mean'	59.9495
'PH_ForcePotential_sine_3_05_1_median'	'dynamicalSystem'	'PH_ForcePotential_sine_3_05_1.median'	59.9495
'PH_ForcePotential_sine_3_05_1_range'	'dynamicalSystem'	'PH_ForcePotential_sine_3_05_1.range'	59.9347
'PH_ForcePotential_sine_3_05_1_proppos'	'dynamicalSystem'	'PH_ForcePotential_sine_3_05_1.proppos'	59.9334
'PH_ForcePotential_sine_3_05_1_pcross'	'dynamicalSystem'	'PH_ForcePotential_sine_3_05_1.pcross'	59.9324
'PH_ForcePotential_sine_3_05_1_ac1'	'dynamicalSystem'	'PH_ForcePotential_sine_3_05_1.ac1'	59.928
'PH_ForcePotential_sine_3_05_1_ac10'	'dynamicalSystem'	'PH_ForcePotential_sine_3_05_1.ac10'	59.9222
'PH_ForcePotential_sine_3_05_1_ac50'	'dynamicalSystem'	'PH_ForcePotential_sine_3_05_1.ac50'	59.9167
'PH_ForcePotential_sine_3_05_1_tau'	'dynamicalSystem'	'PH_ForcePotential_sine_3_05_1.tau'	59.9157
'PH_ForcePotential_sine_3_05_1_finaldev'	'dynamicalSystem'	'PH_ForcePotential_sine_3_05_1.finaldev'	59.9132
'PH_ForcePotential_sine_3_05_1_std'	'dynamicalSystem'	'PH_ForcePotential_sine_3_05_1.std'	59.9108
'PH_ForcePotential_sine_1_1_1_mean'	'dynamicalSystem'	'PH_ForcePotential_sine_1_1_1.mean'	59.9096
'PH_ForcePotential_sine_1_1_1_median'	'dynamicalSystem'	'PH_ForcePotential_sine_1_1_1.median'	59.9056
'PH_ForcePotential_sine_1_1_1_range'	'dynamicalSystem'	'PH_ForcePotential_sine_1_1_1.range'	59.9046
'PH_ForcePotential_sine_1_1_1_proppos'	'dynamicalSystem'	'PH_ForcePotential_sine_1_1_1.proppos'	59.9006
'PH_ForcePotential_sine_1_1_1_pcross'	'dynamicalSystem'	'PH_ForcePotential_sine_1_1_1.pcross'	59.8967
'PH_ForcePotential_sine_1_1_1_ac1'	'dynamicalSystem'	'PH_ForcePotential_sine_1_1_1.ac1'	59.8928
'PH_ForcePotential_sine_1_1_1_ac10'	'dynamicalSystem'	'PH_ForcePotential_sine_1_1_1.ac10'	59.8898
'PH_ForcePotential_sine_1_1_1_ac50'	'dynamicalSystem'	'PH_ForcePotential_sine_1_1_1.ac50'	59.8834
'PH_ForcePotential_sine_1_1_1_tau'	'dynamicalSystem'	'PH_ForcePotential_sine_1_1_1.tau'	59.882
'PH_ForcePotential_sine_1_1_1_finaldev'	'dynamicalSystem'	'PH_ForcePotential_sine_1_1_1.finaldev'	59.8813
'PH_ForcePotential_sine_1_1_1_std'	'dynamicalSystem'	'PH_ForcePotential_sine_1_1_1.std'	59.8796
'PH_ForcePotential_sine_10_004_10_mean'	'dynamicalSystem'	'PH_ForcePotential_sine_10_004_10.mean'	59.8755
'PH_ForcePotential_sine_10_004_10_median'	'dynamicalSystem'	'PH_ForcePotential_sine_10_004_10.median'	59.8733
'PH_ForcePotential_sine_10_004_10_range'	'dynamicalSystem'	'PH_ForcePotential_sine_10_004_10.range'	59.8733
'PH_ForcePotential_sine_10_004_10_proppos'	'dynamicalSystem'	'PH_ForcePotential_sine_10_004_10.proppos'	59.8677
'PH_ForcePotential_sine_10_004_10_pcross'	'dynamicalSystem'	'PH_ForcePotential_sine_10_004_10.pcross'	59.8644
'PH_ForcePotential_sine_10_004_10_ac1'	'dynamicalSystem'	'PH_ForcePotential_sine_10_004_10.ac1'	59.8587
'PH_ForcePotential_sine_10_004_10_ac10'	'dynamicalSystem'	'PH_ForcePotential_sine_10_004_10.ac10'	59.8581
'PH_ForcePotential_sine_10_004_10_ac50'	'dynamicalSystem'	'PH_ForcePotential_sine_10_004_10.ac50'	59.8558
'PH_ForcePotential_sine_10_004_10_tau'	'dynamicalSystem'	'PH_ForcePotential_sine_10_004_10.tau'	59.852
'PH_ForcePotential_sine_10_004_10_finaldev'	'dynamicalSystem'	'PH_ForcePotential_sine_10_004_10.finaldev'	59.8506
'PH_ForcePotential_sine_10_004_10_std'	'dynamicalSystem'	'PH_ForcePotential_sine_10_004_10.std'	59.8479
'DN_RemovePoints_absclose_01_fzcacrat'	'correlation,outliers'	'DN_RemovePoints_absclose_01.fzcacrat'	59.8464
'DN_RemovePoints_absclose_01_ac2rat'	'correlation,outliers'	'DN_RemovePoints_absclose_01.ac2rat'	59.842
'DN_RemovePoints_absclose_01_ac2diff'	'correlation,outliers'	'DN_RemovePoints_absclose_01.ac2diff'	59.8408
'DN_RemovePoints_absclose_01_ac3rat'	'correlation,outliers'	'DN_RemovePoints_absclose_01.ac3rat'	59.8369
'DN_RemovePoints_absclose_01_ac3diff'	'correlation,outliers'	'DN_RemovePoints_absclose_01.ac3diff'	59.8353
'DN_RemovePoints_absclose_01_sumabsacfdiff'	'correlation,outliers'	'DN_RemovePoints_absclose_01.sumabsacfdiff'	59.835
'DN_RemovePoints_absclose_01_mean'	'correlation,outliers'	'DN_RemovePoints_absclose_01.mean'	59.8292
'DN_RemovePoints_absclose_01_median'	'correlation,outliers'	'DN_RemovePoints_absclose_01.median'	59.8292
'DN_RemovePoints_absclose_01_std'	'correlation,outliers'	'DN_RemovePoints_absclose_01.std'	59.8279
'DN_RemovePoints_absclose_01_skewnessrat'	'correlation,outliers,distribution'	'DN_RemovePoints_absclose_01.skewnessrat'	59.8271
'DN_RemovePoints_absclose_01_kurtosisrat'	'correlation,outliers,distribution'	'DN_RemovePoints_absclose_01.kurtosisrat'	59.8158
'DN_RemovePoints_absclose_05_fzcacrat'	'correlation,outliers'	'DN_RemovePoints_absclose_05.fzcacrat'	59.8141
'DN_RemovePoints_absclose_05_ac2rat'	'correlation,outliers'	'DN_RemovePoints_absclose_05.ac2rat'	59.8139
'DN_RemovePoints_absclose_05_ac2diff'	'correlation,outliers'	'DN_RemovePoints_absclose_05.ac2diff'	59.8096
'DN_RemovePoints_absclose_05_ac3rat'	'correlation,outliers'	'DN_RemovePoints_absclose_05.ac3rat'	59.8086
'DN_RemovePoints_absclose_05_ac3diff'	'correlation,outliers'	'DN_RemovePoints_absclose_05.ac3diff'	59.8056
'DN_RemovePoints_absclose_05_sumabsacfdiff'	'correlation,outliers'	'DN_RemovePoints_absclose_05.sumabsacfdiff'	59.8047
'DN_RemovePoints_absclose_05_mean'	'correlation,outliers'	'DN_RemovePoints_absclose_05.mean'	59.7984
'DN_RemovePoints_absclose_05_median'	'correlation,outliers'	'DN_RemovePoints_absclose_05.median'	59.7933
'DN_RemovePoints_absclose_05_std'	'correlation,outliers'	'DN_RemovePoints_absclose_05.std'	59.7929
'DN_RemovePoints_absclose_05_skewnessrat'	'correlation,outliers,distribution'	'DN_RemovePoints_absclose_05.skewnessrat'	59.792
'DN_RemovePoints_absclose_05_kurtosisrat'	'correlation,outliers,distribution'	'DN_RemovePoints_absclose_05.kurtosisrat'	59.7903
'DN_RemovePoints_absclose_08_fzcacrat'	'correlation,outliers'	'DN_RemovePoints_absclose_08.fzcacrat'	59.7894
'DN_RemovePoints_absclose_08_ac2rat'	'correlation,outliers'	'DN_RemovePoints_absclose_08.ac2rat'	59.7869
'DN_RemovePoints_absclose_08_ac2diff'	'correlation,outliers'	'DN_RemovePoints_absclose_08.ac2diff'	59.7777
'DN_RemovePoints_absclose_08_ac3rat'	'correlation,outliers'	'DN_RemovePoints_absclose_08.ac3rat'	59.7729
'DN_RemovePoints_absclose_08_ac3diff'	'correlation,outliers'	'DN_RemovePoints_absclose_08.ac3diff'	59.7687
'DN_RemovePoints_absclose_08_sumabsacfdiff'	'correlation,outliers'	'DN_RemovePoints_absclose_08.sumabsacfdiff'	59.7668
'DN_RemovePoints_absclose_08_mean'	'correlation,outliers'	'DN_RemovePoints_absclose_08.mean'	59.764
'DN_RemovePoints_absclose_08_median'	'correlation,outliers'	'DN_RemovePoints_absclose_08.median'	59.7639
'DN_RemovePoints_absclose_08_std'	'correlation,outliers'	'DN_RemovePoints_absclose_08.std'	59.7607
'DN_RemovePoints_absclose_08_skewnessrat'	'correlation,outliers,distribution'	'DN_RemovePoints_absclose_08.skewnessrat'	59.7594
'DN_RemovePoints_absclose_08_kurtosisrat'	'correlation,outliers,distribution'	'DN_RemovePoints_absclose_08.kurtosisrat'	59.7574
'DN_RemovePoints_absfar_01_fzcacrat'	'correlation,outliers'	'DN_RemovePoints_absfar_01.fzcacrat'	59.7557
'DN_RemovePoints_absfar_01_ac2rat'	'correlation,outliers'	'DN_RemovePoints_absfar_01.ac2rat'	59.7523
'DN_RemovePoints_absfar_01_ac2diff'	'correlation,outliers'	'DN_RemovePoints_absfar_01.ac2diff'	59.7508
'DN_RemovePoints_absfar_01_ac3rat'	'correlation,outliers'	'DN_RemovePoints_absfar_01.ac3rat'	59.7505
'DN_RemovePoints_absfar_01_ac3diff'	'correlation,outliers'	'DN_RemovePoints_absfar_01.ac3diff'	59.7504
'DN_RemovePoints_absfar_01_sumabsacfdiff'	'correlation,outliers'	'DN_RemovePoints_absfar_01.sumabsacfdiff'	59.745
'DN_RemovePoints_absfar_01_mean'	'correlation,outliers'	'DN_RemovePoints_absfar_01.mean'	59.7449
'DN_RemovePoints_absfar_01_median'	'correlation,outliers'	'DN_RemovePoints_absfar_01.median'	59.7372
'DN_RemovePoints_absfar_01_std'	'correlation,outliers'	'DN_RemovePoints_absfar_01.std'	59.7287
'DN_RemovePoints_absfar_01_skewnessrat'	'correlation,outliers,distribution'	'DN_RemovePoints_absfar_01.skewnessrat'	59.7219
'DN_RemovePoints_absfar_01_kurtosisrat'	'correlation,outliers,distribution'	'DN_RemovePoints_absfar_01.kurtosisrat'	59.7181
'DN_RemovePoints_absfar_08_fzcacrat'	'correlation,outliers'	'DN_RemovePoints_absfar_08.fzcacrat'	59.7174
'DN_RemovePoints_absfar_08_ac2rat'	'correlation,outliers'	'DN_RemovePoints_absfar_08.ac2rat'	59.7165
'DN_RemovePoints_absfar_08_ac2diff'	'correlation,outliers'	'DN_RemovePoints_absfar_08.ac2diff'	59.7136
'DN_RemovePoints_absfar_08_ac3rat'	'correlation,outliers'	'DN_RemovePoints_absfar_08.ac3rat'	59.7076
'DN_RemovePoints_absfar_08_ac3diff'	'correlation,outliers'	'DN_RemovePoints_absfar_08.ac3diff'	59.7053
'DN_RemovePoints_absfar_08_sumabsacfdiff'	'correlation,outliers'	'DN_RemovePoints_absfar_08.sumabsacfdiff'	59.7023
'DN_RemovePoints_absfar_08_mean'	'correlation,outliers'	'DN_RemovePoints_absfar_08.mean'	59.7005
'DN_RemovePoints_absfar_08_median'	'correlation,outliers'	'DN_RemovePoints_absfar_08.median'	59.7
'DN_RemovePoints_absfar_08_std'	'correlation,outliers'	'DN_RemovePoints_absfar_08.std'	59.6985
'DN_RemovePoints_absfar_08_skewnessrat'	'correlation,outliers,distribution'	'DN_RemovePoints_absfar_08.skewnessrat'	59.6957
'DN_RemovePoints_absfar_08_kurtosisrat'	'correlation,outliers,distribution'	'DN_RemovePoints_absfar_08.kurtosisrat'	59.695
'DN_RemovePoints_min_01_fzcacrat'	'correlation,outliers'	'DN_RemovePoints_min_01.fzcacrat'	59.695
'DN_RemovePoints_min_01_ac2rat'	'correlation,outliers'	'DN_RemovePoints_min_01.ac2rat'	59.6947
'DN_RemovePoints_min_01_ac2diff'	'correlation,outliers'	'DN_RemovePoints_min_01.ac2diff'	59.6943
'DN_RemovePoints_min_01_ac3rat'	'correlation,outliers'	'DN_RemovePoints_min_01.ac3rat'	59.6927
'DN_RemovePoints_min_01_ac3diff'	'correlation,outliers'	'DN_RemovePoints_min_01.ac3diff'	59.6818
'DN_RemovePoints_min_01_sumabsacfdiff'	'correlation,outliers'	'DN_RemovePoints_min_01.sumabsacfdiff'	59.6815
'DN_RemovePoints_min_01_mean'	'correlation,outliers'	'DN_RemovePoints_min_01.mean'	59.6787
'DN_RemovePoints_min_01_std'	'correlation,outliers'	'DN_RemovePoints_min_01.std'	59.6758
'DN_RemovePoints_min_01_skewnessrat'	'correlation,outliers,distribution'	'DN_RemovePoints_min_01.skewnessrat'	59.6753
'DN_RemovePoints_min_01_kurtosisrat'	'correlation,outliers,distribution'	'DN_RemovePoints_min_01.kurtosisrat'	59.6748
'DN_RemovePoints_min_05_fzcacrat'	'correlation,outliers'	'DN_RemovePoints_min_05.fzcacrat'	59.6745
'DN_RemovePoints_min_05_ac2rat'	'correlation,outliers'	'DN_RemovePoints_min_05.ac2rat'	59.6725
'DN_RemovePoints_min_05_ac2diff'	'correlation,outliers'	'DN_RemovePoints_min_05.ac2diff'	59.6715
'DN_RemovePoints_min_05_ac3rat'	'correlation,outliers'	'DN_RemovePoints_min_05.ac3rat'	59.671
'DN_RemovePoints_min_05_ac3diff'	'correlation,outliers'	'DN_RemovePoints_min_05.ac3diff'	59.6684
'DN_RemovePoints_min_05_sumabsacfdiff'	'correlation,outliers'	'DN_RemovePoints_min_05.sumabsacfdiff'	59.6662
'DN_RemovePoints_min_05_mean'	'correlation,outliers'	'DN_RemovePoints_min_05.mean'	59.6652
'DN_RemovePoints_min_05_std'	'correlation,outliers'	'DN_RemovePoints_min_05.std'	59.6643
'DN_RemovePoints_min_05_skewnessrat'	'correlation,outliers,distribution'	'DN_RemovePoints_min_05.skewnessrat'	59.6527
'DN_RemovePoints_min_05_kurtosisrat'	'correlation,outliers,distribution'	'DN_RemovePoints_min_05.kurtosisrat'	59.649
'DN_RemovePoints_min_08_fzcacrat'	'correlation,outliers'	'DN_RemovePoints_min_08.fzcacrat'	59.649
'DN_RemovePoints_min_08_ac2rat'	'correlation,outliers'	'DN_RemovePoints_min_08.ac2rat'	59.6482
'DN_RemovePoints_min_08_ac2diff'	'correlation,outliers'	'DN_RemovePoints_min_08.ac2diff'	59.6415
'DN_RemovePoints_min_08_ac3rat'	'correlation,outliers'	'DN_RemovePoints_min_08.ac3rat'	59.6409
'DN_RemovePoints_min_08_ac3diff'	'correlation,outliers'	'DN_RemovePoints_min_08.ac3diff'	59.6407
'DN_RemovePoints_min_08_sumabsacfdiff'	'correlation,outliers'	'DN_RemovePoints_min_08.sumabsacfdiff'	59.6393
'DN_RemovePoints_min_08_mean'	'correlation,outliers'	'DN_RemovePoints_min_08.mean'	59.638
'DN_RemovePoints_min_08_std'	'correlation,outliers'	'DN_RemovePoints_min_08.std'	59.6372
'DN_RemovePoints_min_08_skewnessrat'	'correlation,outliers,distribution'	'DN_RemovePoints_min_08.skewnessrat'	59.6371
'DN_RemovePoints_min_08_kurtosisrat'	'correlation,outliers,distribution'	'DN_RemovePoints_min_08.kurtosisrat'	59.635
'DN_RemovePoints_max_01_fzcacrat'	'correlation,outliers'	'DN_RemovePoints_max_01.fzcacrat'	59.6339
'DN_RemovePoints_max_01_ac2rat'	'correlation,outliers'	'DN_RemovePoints_max_01.ac2rat'	59.6323
'DN_RemovePoints_max_01_ac2diff'	'correlation,outliers'	'DN_RemovePoints_max_01.ac2diff'	59.632
'DN_RemovePoints_max_01_ac3rat'	'correlation,outliers'	'DN_RemovePoints_max_01.ac3rat'	59.6301
'DN_RemovePoints_max_01_ac3diff'	'correlation,outliers'	'DN_RemovePoints_max_01.ac3diff'	59.6252
'DN_RemovePoints_max_01_sumabsacfdiff'	'correlation,outliers'	'DN_RemovePoints_max_01.sumabsacfdiff'	59.622
'DN_RemovePoints_max_01_mean'	'correlation,outliers'	'DN_RemovePoints_max_01.mean'	59.6177
'DN_RemovePoints_max_01_std'	'correlation,outliers'	'DN_RemovePoints_max_01.std'	59.6171
'DN_RemovePoints_max_01_skewnessrat'	'correlation,outliers,distribution'	'DN_RemovePoints_max_01.skewnessrat'	59.617
'DN_RemovePoints_max_01_kurtosisrat'	'correlation,outliers,distribution'	'DN_RemovePoints_max_01.kurtosisrat'	59.6166
'DN_RemovePoints_max_08_fzcacrat'	'correlation,outliers'	'DN_RemovePoints_max_08.fzcacrat'	59.6155
'DN_RemovePoints_max_08_ac2rat'	'correlation,outliers'	'DN_RemovePoints_max_08.ac2rat'	59.6152
'DN_RemovePoints_max_08_ac2diff'	'correlation,outliers'	'DN_RemovePoints_max_08.ac2diff'	59.6124
'DN_RemovePoints_max_08_ac3rat'	'correlation,outliers'	'DN_RemovePoints_max_08.ac3rat'	59.6115
'DN_RemovePoints_max_08_ac3diff'	'correlation,outliers'	'DN_RemovePoints_max_08.ac3diff'	59.6099
'DN_RemovePoints_max_08_sumabsacfdiff'	'correlation,outliers'	'DN_RemovePoints_max_08.sumabsacfdiff'	59.5996
'DN_RemovePoints_max_08_mean'	'correlation,outliers'	'DN_RemovePoints_max_08.mean'	59.5956
'DN_RemovePoints_max_08_std'	'correlation,outliers'	'DN_RemovePoints_max_08.std'	59.5946
'DN_RemovePoints_max_08_skewnessrat'	'correlation,outliers,distribution'	'DN_RemovePoints_max_08.skewnessrat'	59.582
'DN_RemovePoints_max_08_kurtosisrat'	'correlation,outliers,distribution'	'DN_RemovePoints_max_08.kurtosisrat'	59.58
'CO_TranslateShape_circle_15_pts_max'	'correlation'	'CO_TranslateShape_circle_15_pts.max'	59.5699
'CO_TranslateShape_circle_15_pts_std'	'correlation'	'CO_TranslateShape_circle_15_pts.std'	59.5641
'CO_TranslateShape_circle_15_pts_mean'	'correlation'	'CO_TranslateShape_circle_15_pts.mean'	59.5638
'CO_TranslateShape_circle_15_pts_npatmode'	'correlation'	'CO_TranslateShape_circle_15_pts.npatmode'	59.5573
'CO_TranslateShape_circle_15_pts_mode'	'correlation'	'CO_TranslateShape_circle_15_pts.mode'	59.5545
'CO_TranslateShape_circle_15_pts_ones'	'correlation'	'CO_TranslateShape_circle_15_pts.ones'	59.5509
'CO_TranslateShape_circle_15_pts_twos'	'correlation'	'CO_TranslateShape_circle_15_pts.twos'	59.5472
'CO_TranslateShape_circle_15_pts_threes'	'correlation'	'CO_TranslateShape_circle_15_pts.threes'	59.542
'CO_TranslateShape_circle_15_pts_statav2_m'	'correlation,stationarity'	'CO_TranslateShape_circle_15_pts.statav2_m'	59.5382
'CO_TranslateShape_circle_15_pts_statav2_s'	'correlation,stationarity'	'CO_TranslateShape_circle_15_pts.statav2_s'	59.5368
'CO_TranslateShape_circle_15_pts_statav3_m'	'correlation,stationarity'	'CO_TranslateShape_circle_15_pts.statav3_m'	59.5226
'CO_TranslateShape_circle_15_pts_statav3_s'	'correlation,stationarity'	'CO_TranslateShape_circle_15_pts.statav3_s'	59.5223
'CO_TranslateShape_circle_15_pts_statav4_m'	'correlation,stationarity'	'CO_TranslateShape_circle_15_pts.statav4_m'	59.5204
'CO_TranslateShape_circle_15_pts_statav4_s'	'correlation,stationarity'	'CO_TranslateShape_circle_15_pts.statav4_s'	59.52
'CO_TranslateShape_circle_25_pts_max'	'correlation'	'CO_TranslateShape_circle_25_pts.max'	59.5194
'CO_TranslateShape_circle_25_pts_std'	'correlation'	'CO_TranslateShape_circle_25_pts.std'	59.5146
'CO_TranslateShape_circle_25_pts_mean'	'correlation'	'CO_TranslateShape_circle_25_pts.mean'	59.5127
'CO_TranslateShape_circle_25_pts_npatmode'	'correlation'	'CO_TranslateShape_circle_25_pts.npatmode'	59.4996
'CO_TranslateShape_circle_25_pts_mode'	'correlation'	'CO_TranslateShape_circle_25_pts.mode'	59.4978
'CO_TranslateShape_circle_25_pts_ones'	'correlation'	'CO_TranslateShape_circle_25_pts.ones'	59.4955
'CO_TranslateShape_circle_25_pts_twos'	'correlation'	'CO_TranslateShape_circle_25_pts.twos'	59.4913
'CO_TranslateShape_circle_25_pts_threes'	'correlation'	'CO_TranslateShape_circle_25_pts.threes'	59.4907
'CO_TranslateShape_circle_25_pts_fours'	'correlation'	'CO_TranslateShape_circle_25_pts.fours'	59.4881
'CO_TranslateShape_circle_25_pts_fives'	'correlation'	'CO_TranslateShape_circle_25_pts.fives'	59.4848
'CO_TranslateShape_circle_25_pts_statav2_m'	'correlation,stationarity'	'CO_TranslateShape_circle_25_pts.statav2_m'	59.4847
'CO_TranslateShape_circle_25_pts_statav2_s'	'correlation,stationarity'	'CO_TranslateShape_circle_25_pts.statav2_s'	59.4835
'CO_TranslateShape_circle_25_pts_statav3_m'	'correlation,stationarity'	'CO_TranslateShape_circle_25_pts.statav3_m'	59.4813
'CO_TranslateShape_circle_25_pts_statav3_s'	'correlation,stationarity'	'CO_TranslateShape_circle_25_pts.statav3_s'	59.4772
'CO_TranslateShape_circle_25_pts_statav4_m'	'correlation,stationarity'	'CO_TranslateShape_circle_25_pts.statav4_m'	59.4772
'CO_TranslateShape_circle_25_pts_statav4_s'	'correlation,stationarity'	'CO_TranslateShape_circle_25_pts.statav4_s'	59.4724
'CO_TranslateShape_circle_35_pts_max'	'correlation'	'CO_TranslateShape_circle_35_pts.max'	59.4712
'CO_TranslateShape_circle_35_pts_std'	'correlation'	'CO_TranslateShape_circle_35_pts.std'	59.4712
'CO_TranslateShape_circle_35_pts_mean'	'correlation'	'CO_TranslateShape_circle_35_pts.mean'	59.4701
'CO_TranslateShape_circle_35_pts_npatmode'	'correlation'	'CO_TranslateShape_circle_35_pts.npatmode'	59.4684
'CO_TranslateShape_circle_35_pts_mode'	'correlation'	'CO_TranslateShape_circle_35_pts.mode'	59.464
'CO_TranslateShape_circle_35_pts_ones'	'correlation'	'CO_TranslateShape_circle_35_pts.ones'	59.4622
'CO_TranslateShape_circle_35_pts_twos'	'correlation'	'CO_TranslateShape_circle_35_pts.twos'	59.462
'CO_TranslateShape_circle_35_pts_threes'	'correlation'	'CO_TranslateShape_circle_35_pts.threes'	59.4564
'CO_TranslateShape_circle_35_pts_fours'	'correlation'	'CO_TranslateShape_circle_35_pts.fours'	59.4533
'CO_TranslateShape_circle_35_pts_fives'	'correlation'	'CO_TranslateShape_circle_35_pts.fives'	59.4529
'CO_TranslateShape_circle_35_pts_sixes'	'correlation'	'CO_TranslateShape_circle_35_pts.sixes'	59.4518
'CO_TranslateShape_circle_35_pts_sevens'	'correlation'	'CO_TranslateShape_circle_35_pts.sevens'	59.4508
'CO_TranslateShape_circle_35_pts_statav2_m'	'correlation,stationarity'	'CO_TranslateShape_circle_35_pts.statav2_m'	59.45
'CO_TranslateShape_circle_35_pts_statav2_s'	'correlation,stationarity'	'CO_TranslateShape_circle_35_pts.statav2_s'	59.449
'CO_TranslateShape_circle_35_pts_statav3_m'	'correlation,stationarity'	'CO_TranslateShape_circle_35_pts.statav3_m'	59.4446
'CO_TranslateShape_circle_35_pts_statav3_s'	'correlation,stationarity'	'CO_TranslateShape_circle_35_pts.statav3_s'	59.4358
'CO_TranslateShape_circle_35_pts_statav4_m'	'correlation,stationarity'	'CO_TranslateShape_circle_35_pts.statav4_m'	59.4318
'CO_TranslateShape_circle_35_pts_statav4_s'	'correlation,stationarity'	'CO_TranslateShape_circle_35_pts.statav4_s'	59.4304
'CO_TranslateShape_rectangle_2_pts_max'	'correlation'	'CO_TranslateShape_rectangle_2_pts.max'	59.4303
'CO_TranslateShape_rectangle_2_pts_std'	'correlation'	'CO_TranslateShape_rectangle_2_pts.std'	59.4292
'CO_TranslateShape_rectangle_2_pts_mean'	'correlation'	'CO_TranslateShape_rectangle_2_pts.mean'	59.4272
'CO_TranslateShape_rectangle_2_pts_npatmode'	'correlation'	'CO_TranslateShape_rectangle_2_pts.npatmode'	59.4242
'CO_TranslateShape_rectangle_2_pts_mode'	'correlation'	'CO_TranslateShape_rectangle_2_pts.mode'	59.4224
'CO_TranslateShape_rectangle_2_pts_ones'	'correlation'	'CO_TranslateShape_rectangle_2_pts.ones'	59.4184
'CO_TranslateShape_rectangle_2_pts_twos'	'correlation'	'CO_TranslateShape_rectangle_2_pts.twos'	59.4179
'CO_TranslateShape_rectangle_2_pts_threes'	'correlation'	'CO_TranslateShape_rectangle_2_pts.threes'	59.4158
'CO_TranslateShape_rectangle_2_pts_fours'	'correlation'	'CO_TranslateShape_rectangle_2_pts.fours'	59.4149
'CO_TranslateShape_rectangle_2_pts_fives'	'correlation'	'CO_TranslateShape_rectangle_2_pts.fives'	59.4128
'CO_TranslateShape_rectangle_2_pts_statav2_m'	'correlation,stationarity'	'CO_TranslateShape_rectangle_2_pts.statav2_m'	59.4099
'CO_TranslateShape_rectangle_2_pts_statav2_s'	'correlation,stationarity'	'CO_TranslateShape_rectangle_2_pts.statav2_s'	59.4045
'CO_TranslateShape_rectangle_2_pts_statav3_m'	'correlation,stationarity'	'CO_TranslateShape_rectangle_2_pts.statav3_m'	59.4009
'CO_TranslateShape_rectangle_2_pts_statav3_s'	'correlation,stationarity'	'CO_TranslateShape_rectangle_2_pts.statav3_s'	59.4009
'CO_TranslateShape_rectangle_2_pts_statav4_m'	'correlation,stationarity'	'CO_TranslateShape_rectangle_2_pts.statav4_m'	59.3976
'CO_TranslateShape_rectangle_2_pts_statav4_s'	'correlation,stationarity'	'CO_TranslateShape_rectangle_2_pts.statav4_s'	59.3953
'CO_StickAngles_y_std_p'	'correlation'	'CO_StickAngles_y.std_p'	59.3867
'CO_StickAngles_y_mean_p'	'correlation'	'CO_StickAngles_y.mean_p'	59.3836
'CO_StickAngles_y_median_p'	'correlation'	'CO_StickAngles_y.median_p'	59.3765
'CO_StickAngles_y_std_n'	'correlation'	'CO_StickAngles_y.std_n'	59.369
'CO_StickAngles_y_mean_n'	'correlation'	'CO_StickAngles_y.mean_n'	59.3538
'CO_StickAngles_y_median_n'	'correlation'	'CO_StickAngles_y.median_n'	59.3525
'CO_StickAngles_y_std'	'correlation'	'CO_StickAngles_y.std'	59.3516
'CO_StickAngles_y_mean'	'correlation'	'CO_StickAngles_y.mean'	59.343
'CO_StickAngles_y_median'	'correlation'	'CO_StickAngles_y.median'	59.342
'CO_StickAngles_y_pnsumabsdiff'	'correlation'	'CO_StickAngles_y.pnsumabsdiff'	59.3407
'CO_StickAngles_y_symks_p'	'correlation'	'CO_StickAngles_y.symks_p'	59.3406
'CO_StickAngles_y_ratmean_p'	'correlation'	'CO_StickAngles_y.ratmean_p'	59.3401
'CO_StickAngles_y_symks_n'	'correlation'	'CO_StickAngles_y.symks_n'	59.3349
'CO_StickAngles_y_ratmean_n'	'correlation'	'CO_StickAngles_y.ratmean_n'	59.3349
'CO_StickAngles_y_statav2_p_m'	'correlation,stationarity'	'CO_StickAngles_y.statav2_p_m'	59.3317
'CO_StickAngles_y_statav2_p_s'	'correlation,stationarity'	'CO_StickAngles_y.statav2_p_s'	59.3312
'CO_StickAngles_y_statav2_n_m'	'correlation,stationarity'	'CO_StickAngles_y.statav2_n_m'	59.3285
'CO_StickAngles_y_statav2_n_s'	'correlation,stationarity'	'CO_StickAngles_y.statav2_n_s'	59.3251
'CO_StickAngles_y_statav2_all_m'	'correlation,stationarity'	'CO_StickAngles_y.statav2_all_m'	59.3249
'CO_StickAngles_y_statav2_all_s'	'correlation,stationarity'	'CO_StickAngles_y.statav2_all_s'	59.3223
'CO_StickAngles_y_statav3_p_m'	'correlation,stationarity'	'CO_StickAngles_y.statav3_p_m'	59.319
'CO_StickAngles_y_statav3_p_s'	'correlation,stationarity'	'CO_StickAngles_y.statav3_p_s'	59.3189
'CO_StickAngles_y_statav3_n_m'	'correlation,stationarity'	'CO_StickAngles_y.statav3_n_m'	59.316
'CO_StickAngles_y_statav3_n_s'	'correlation,stationarity'	'CO_StickAngles_y.statav3_n_s'	59.3127
'CO_StickAngles_y_statav3_all_m'	'correlation,stationarity'	'CO_StickAngles_y.statav3_all_m'	59.3105
'CO_StickAngles_y_statav3_all_s'	'correlation,stationarity'	'CO_StickAngles_y.statav3_all_s'	59.3105
'CO_StickAngles_y_statav4_p_m'	'correlation,stationarity'	'CO_StickAngles_y.statav4_p_m'	59.3077
'CO_StickAngles_y_statav4_p_s'	'correlation,stationarity'	'CO_StickAngles_y.statav4_p_s'	59.3059
'CO_StickAngles_y_statav4_n_m'	'correlation,stationarity'	'CO_StickAngles_y.statav4_n_m'	59.3056
'CO_StickAngles_y_statav4_n_s'	'correlation,stationarity'	'CO_StickAngles_y.statav4_n_s'	59.2989
'CO_StickAngles_y_statav4_all_m'	'correlation,stationarity'	'CO_StickAngles_y.statav4_all_m'	59.2981
'CO_StickAngles_y_statav4_all_s'	'correlation,stationarity'	'CO_StickAngles_y.statav4_all_s'	59.2973
'CO_StickAngles_y_statav5_p_m'	'correlation,stationarity'	'CO_StickAngles_y.statav5_p_m'	59.2921
'CO_StickAngles_y_statav5_p_s'	'correlation,stationarity'	'CO_StickAngles_y.statav5_p_s'	59.2879
'CO_StickAngles_y_statav5_n_m'	'correlation,stationarity'	'CO_StickAngles_y.statav5_n_m'	59.2842
'CO_StickAngles_y_statav5_n_s'	'correlation,stationarity'	'CO_StickAngles_y.statav5_n_s'	59.2763
'CO_StickAngles_y_statav5_all_m'	'correlation,stationarity'	'CO_StickAngles_y.statav5_all_m'	59.276
'CO_StickAngles_y_statav5_all_s'	'correlation,stationarity'	'CO_StickAngles_y.statav5_all_s'	59.2734
'CO_StickAngles_y_tau_p'	'correlation'	'CO_StickAngles_y.tau_p'	59.2683
'CO_StickAngles_y_ac1_p'	'correlation'	'CO_StickAngles_y.ac1_p'	59.2674
'CO_StickAngles_y_ac2_p'	'correlation'	'CO_StickAngles_y.ac2_p'	59.2661
'CO_StickAngles_y_tau_n'	'correlation'	'CO_StickAngles_y.tau_n'	59.2651
'CO_StickAngles_y_ac1_n'	'correlation'	'CO_StickAngles_y.ac1_n'	59.2641
'CO_StickAngles_y_ac2_n'	'correlation'	'CO_StickAngles_y.ac2_n'	59.2572
'CO_StickAngles_y_tau_all'	'correlation'	'CO_StickAngles_y.tau_all'	59.257
'CO_StickAngles_y_ac1_all'	'correlation'	'CO_StickAngles_y.ac1_all'	59.2568
'CO_StickAngles_y_ac2_all'	'correlation'	'CO_StickAngles_y.ac2_all'	59.2565
'CO_StickAngles_y_q1_p'	'correlation'	'CO_StickAngles_y.q1_p'	59.2534
'CO_StickAngles_y_q10_p'	'correlation'	'CO_StickAngles_y.q10_p'	59.2533
'CO_StickAngles_y_q90_p'	'correlation'	'CO_StickAngles_y.q90_p'	59.2512
'CO_StickAngles_y_q99_p'	'correlation'	'CO_StickAngles_y.q99_p'	59.2506
'CO_StickAngles_y_q1_n'	'correlation'	'CO_StickAngles_y.q1_n'	59.2491
'CO_StickAngles_y_q10_n'	'correlation'	'CO_StickAngles_y.q10_n'	59.2461
'CO_StickAngles_y_q90_n'	'correlation'	'CO_StickAngles_y.q90_n'	59.2432
'CO_StickAngles_y_q99_n'	'correlation'	'CO_StickAngles_y.q99_n'	59.24
'CO_StickAngles_y_q1_all'	'correlation'	'CO_StickAngles_y.q1_all'	59.2366
'CO_StickAngles_y_q10_all'	'correlation'	'CO_StickAngles_y.q10_all'	59.2314
'CO_StickAngles_y_q90_all'	'correlation'	'CO_StickAngles_y.q90_all'	59.2294
'CO_StickAngles_y_q99_all'	'correlation'	'CO_StickAngles_y.q99_all'	59.2275
'CO_StickAngles_y_skewness_p'	'correlation'	'CO_StickAngles_y.skewness_p'	59.2273
'CO_StickAngles_y_skewness_n'	'correlation'	'CO_StickAngles_y.skewness_n'	59.2256
'CO_StickAngles_y_skewness_all'	'correlation'	'CO_StickAngles_y.skewness_all'	59.2153
'CO_StickAngles_y_kurtosis_p'	'correlation'	'CO_StickAngles_y.kurtosis_p'	59.21
'CO_StickAngles_y_kurtosis_n'	'correlation'	'CO_StickAngles_y.kurtosis_n'	59.2099
'CO_StickAngles_y_kurtosis_all'	'correlation'	'CO_StickAngles_y.kurtosis_all'	59.199
'CO_Embed2_tau_theta_ac1'	'correlation,embedding'	'CO_Embed2_tau.theta_ac1'	59.1986
'CO_Embed2_tau_theta_ac2'	'correlation,embedding'	'CO_Embed2_tau.theta_ac2'	59.1978
'CO_Embed2_tau_theta_ac3'	'correlation,embedding'	'CO_Embed2_tau.theta_ac3'	59.1963
'CO_Embed2_tau_theta_mean'	'correlation,embedding'	'CO_Embed2_tau.theta_mean'	59.1901
'CO_Embed2_tau_theta_std'	'correlation,embedding'	'CO_Embed2_tau.theta_std'	59.1885
'CO_Embed2_tau_hist10std'	'correlation,embedding'	'CO_Embed2_tau.hist10std'	59.1871
'CO_Embed2_tau_histent'	'correlation,embedding'	'CO_Embed2_tau.histent'	59.1834
'CO_Embed2_tau_stdb1'	'correlation,embedding,stationarity'	'CO_Embed2_tau.stdb1'	59.1818
'CO_Embed2_tau_stdb2'	'correlation,embedding,stationarity'	'CO_Embed2_tau.stdb2'	59.1809
'CO_Embed2_tau_stdb3'	'correlation,embedding,stationarity'	'CO_Embed2_tau.stdb3'	59.1801
'CO_Embed2_tau_stdb4'	'correlation,embedding,stationarity'	'CO_Embed2_tau.stdb4'	59.176
'CO_Embed2_tau_eucdm1'	'correlation,embedding'	'CO_Embed2_tau.eucdm1'	59.1706
'CO_Embed2_tau_eucdm2'	'correlation,embedding'	'CO_Embed2_tau.eucdm2'	59.1658
'CO_Embed2_tau_eucdm3'	'correlation,embedding'	'CO_Embed2_tau.eucdm3'	59.1619
'CO_Embed2_tau_eucdm4'	'correlation,embedding'	'CO_Embed2_tau.eucdm4'	59.1614
'CO_Embed2_tau_eucdm5'	'correlation,embedding'	'CO_Embed2_tau.eucdm5'	59.1554
'CO_Embed2_tau_std_eucdm'	'correlation,embedding,stationarity'	'CO_Embed2_tau.std_eucdm'	59.1547
'CO_Embed2_tau_mean_eucdm'	'correlation,embedding,stationarity'	'CO_Embed2_tau.mean_eucdm'	59.1535
'CO_Embed2_tau_eucds1'	'correlation,embedding'	'CO_Embed2_tau.eucds1'	59.1492
'CO_Embed2_tau_eucds2'	'correlation,embedding'	'CO_Embed2_tau.eucds2'	59.1482
'CO_Embed2_tau_eucds3'	'correlation,embedding'	'CO_Embed2_tau.eucds3'	59.1477
'CO_Embed2_tau_eucds4'	'correlation,embedding'	'CO_Embed2_tau.eucds4'	59.1411
'CO_Embed2_tau_eucds5'	'correlation,embedding'	'CO_Embed2_tau.eucds5'	59.136
'CO_Embed2_tau_std_eucds'	'correlation,embedding,stationarity'	'CO_Embed2_tau.std_eucds'	59.1341
'CO_Embed2_tau_mean_eucds'	'correlation,embedding,stationarity'	'CO_Embed2_tau.mean_eucds'	59.1338
'CO_Embed2_tau_stdspana'	'correlation,embedding,stationarity'	'CO_Embed2_tau.stdspana'	59.1265
'CO_Embed2_tau_meanspana'	'correlation,embedding,stationarity'	'CO_Embed2_tau.meanspana'	59.1227
'CO_Embed2_tau_areas_all'	'correlation,embedding'	'CO_Embed2_tau.areas_all'	59.1224
'CO_Embed2_tau_areas_50'	'correlation,embedding'	'CO_Embed2_tau.areas_50'	59.1224
'CO_Embed2_tau_arearat'	'correlation,embedding'	'CO_Embed2_tau.arearat'	59.1186
'CO_Embed2_AngleTau_50_ac1_thetaac1'	'correlation,embedding'	'CO_Embed2_AngleTau_50.ac1_thetaac1'	59.1149
'CO_Embed2_AngleTau_50_ac1_thetaac2'	'correlation,embedding'	'CO_Embed2_AngleTau_50.ac1_thetaac2'	59.1116
'CO_Embed2_AngleTau_50_ac1_thetaac3'	'correlation,embedding'	'CO_Embed2_AngleTau_50.ac1_thetaac3'	59.1095
'CO_Embed2_AngleTau_50_mean_thetaac1'	'correlation,embedding'	'CO_Embed2_AngleTau_50.mean_thetaac1'	59.1073
'CO_Embed2_AngleTau_50_max_thetaac1'	'correlation,embedding'	'CO_Embed2_AngleTau_50.max_thetaac1'	59.1045
'CO_Embed2_AngleTau_50_min_thetaac1'	'correlation,embedding'	'CO_Embed2_AngleTau_50.min_thetaac1'	59.103
'CO_Embed2_AngleTau_50_mean_thetaac2'	'correlation,embedding'	'CO_Embed2_AngleTau_50.mean_thetaac2'	59.0958
'CO_Embed2_AngleTau_50_max_thetaac2'	'correlation,embedding'	'CO_Embed2_AngleTau_50.max_thetaac2'	59.094
'CO_Embed2_AngleTau_50_min_thetaac2'	'correlation,embedding'	'CO_Embed2_AngleTau_50.min_thetaac2'	59.0929
'CO_Embed2_AngleTau_50_mean_thetaac3'	'correlation,embedding'	'CO_Embed2_AngleTau_50.mean_thetaac3'	59.0886
'CO_Embed2_AngleTau_50_max_thetaac3'	'correlation,embedding'	'CO_Embed2_AngleTau_50.max_thetaac3'	59.0861
'CO_Embed2_AngleTau_50_min_thetaac3'	'correlation,embedding'	'CO_Embed2_AngleTau_50.min_thetaac3'	59.0854
'CO_Embed2_AngleTau_50_meanrat_thetaac12'	'correlation,embedding'	'CO_Embed2_AngleTau_50.meanrat_thetaac12'	59.0838
'CO_Embed2_AngleTau_50_diff_thetaac12'	'correlation,embedding'	'CO_Embed2_AngleTau_50.diff_thetaac12'	59.083
'CO_Embed2_Dist_tau_d_ac1'	'correlation,embedding'	'CO_Embed2_Dist_tau.d_ac1'	59.0803
'CO_Embed2_Dist_tau_d_ac2'	'correlation,embedding'	'CO_Embed2_Dist_tau.d_ac2'	59.0772
'CO_Embed2_Dist_tau_d_ac3'	'correlation,embedding'	'CO_Embed2_Dist_tau.d_ac3'	59.0685
'CO_Embed2_Dist_tau_d_median'	'correlation,embedding'	'CO_Embed2_Dist_tau.d_median'	59.0678
'CO_Embed2_Dist_tau_d_max'	'correlation,embedding'	'CO_Embed2_Dist_tau.d_max'	59.0667
'CO_Embed2_Dist_tau_d_iqr'	'correlation,embedding'	'CO_Embed2_Dist_tau.d_iqr'	59.0662
'CO_Embed2_Dist_tau_d_min'	'correlation,embedding'	'CO_Embed2_Dist_tau.d_min'	59.064
'CO_Embed2_Dist_tau_d_mean'	'correlation,embedding'	'CO_Embed2_Dist_tau.d_mean'	59.0582
'CO_Embed2_Dist_tau_d_std'	'correlation,embedding'	'CO_Embed2_Dist_tau.d_std'	59.0555
'CO_Embed2_Dist_tau_d_cv'	'correlation,embedding'	'CO_Embed2_Dist_tau.d_cv'	59.0531
'CO_Embed2_Dist_tau_d_expfit_nlogL'	'correlation,embedding'	'CO_Embed2_Dist_tau.d_expfit_nlogL'	59.0476
'CO_Embed2_Dist_tau_d_expfit_meandiff'	'correlation,embedding'	'CO_Embed2_Dist_tau.d_expfit_meandiff'	59.0469
'CO_Embed2_Shapes_tau_circle_01_ac1'	'correlation,embedding'	'CO_Embed2_Shapes_tau_circle_01.ac1'	59.0447
'CO_Embed2_Shapes_tau_circle_01_ac2'	'correlation,embedding'	'CO_Embed2_Shapes_tau_circle_01.ac2'	59.0445
'CO_Embed2_Shapes_tau_circle_01_tau'	'correlation,embedding'	'CO_Embed2_Shapes_tau_circle_01.tau'	59.0442
'CO_Embed2_Shapes_tau_circle_01_max'	'correlation,embedding'	'CO_Embed2_Shapes_tau_circle_01.max'	59.0421
'CO_Embed2_Shapes_tau_circle_01_std'	'correlation,embedding'	'CO_Embed2_Shapes_tau_circle_01.std'	59.042
'CO_Embed2_Shapes_tau_circle_01_median'	'correlation,embedding'	'CO_Embed2_Shapes_tau_circle_01.median'	59.0413
'CO_Embed2_Shapes_tau_circle_01_mean'	'correlation,embedding'	'CO_Embed2_Shapes_tau_circle_01.mean'	59.04
'CO_Embed2_Shapes_tau_circle_01_iqr'	'correlation,embedding'	'CO_Embed2_Shapes_tau_circle_01.iqr'	59.0398
'CO_Embed2_Shapes_tau_circle_01_iqronrange'	'correlation,embedding'	'CO_Embed2_Shapes_tau_circle_01.iqronrange'	59.0392
'CO_Embed2_Shapes_tau_circle_01_mode_val'	'correlation,embedding'	'CO_Embed2_Shapes_tau_circle_01.mode_val'	59.0343
'CO_Embed2_Shapes_tau_circle_01_mode'	'correlation,embedding'	'CO_Embed2_Shapes_tau_circle_01.mode'	59.0273
'CO_Embed2_Shapes_tau_circle_01_hist_ent'	'correlation,embedding'	'CO_Embed2_Shapes_tau_circle_01.hist_ent'	59.0215
'CO_Embed2_Shapes_tau_circle_01_statav5_m'	'correlation,embedding,stationarity'	'CO_Embed2_Shapes_tau_circle_01.statav5_m'	59.0202
'CO_Embed2_Shapes_tau_circle_01_statav5_s'	'correlation,embedding,stationarity'	'CO_Embed2_Shapes_tau_circle_01.statav5_s'	59.0195
'CO_Embed2_Shapes_tau_circle_1_ac1'	'correlation,embedding'	'CO_Embed2_Shapes_tau_circle_1.ac1'	59.0161
'CO_Embed2_Shapes_tau_circle_1_ac2'	'correlation,embedding'	'CO_Embed2_Shapes_tau_circle_1.ac2'	59.0154
'CO_Embed2_Shapes_tau_circle_1_tau'	'correlation,embedding'	'CO_Embed2_Shapes_tau_circle_1.tau'	59.0142
'CO_Embed2_Shapes_tau_circle_1_max'	'correlation,embedding'	'CO_Embed2_Shapes_tau_circle_1.max'	59.0119
'CO_Embed2_Shapes_tau_circle_1_std'	'correlation,embedding'	'CO_Embed2_Shapes_tau_circle_1.std'	59.0091
'CO_Embed2_Shapes_tau_circle_1_median'	'correlation,embedding'	'CO_Embed2_Shapes_tau_circle_1.median'	59.0091
'CO_Embed2_Shapes_tau_circle_1_mean'	'correlation,embedding'	'CO_Embed2_Shapes_tau_circle_1.mean'	59.0084
'CO_Embed2_Shapes_tau_circle_1_iqr'	'correlation,embedding'	'CO_Embed2_Shapes_tau_circle_1.iqr'	59.006
'CO_Embed2_Shapes_tau_circle_1_iqronrange'	'correlation,embedding'	'CO_Embed2_Shapes_tau_circle_1.iqronrange'	59.0043
'CO_Embed2_Shapes_tau_circle_1_mode_val'	'correlation,embedding'	'CO_Embed2_Shapes_tau_circle_1.mode_val'	59.0042
'CO_Embed2_Shapes_tau_circle_1_mode'	'correlation,embedding'	'CO_Embed2_Shapes_tau_circle_1.mode'	58.9981
'CO_Embed2_Shapes_tau_circle_1_hist_ent'	'correlation,embedding'	'CO_Embed2_Shapes_tau_circle_1.hist_ent'	58.9949
'CO_Embed2_Shapes_tau_circle_1_statav5_m'	'correlation,embedding,stationarity'	'CO_Embed2_Shapes_tau_circle_1.statav5_m'	58.9927
'CO_Embed2_Shapes_tau_circle_1_statav5_s'	'correlation,embedding,stationarity'	'CO_Embed2_Shapes_tau_circle_1.statav5_s'	58.9874
'NW_VisibilityGraph_horiz_modek'	'network,visibilityGraph'	'NW_VisibilityGraph_horiz.modek'	58.9842
'NW_VisibilityGraph_horiz_propmode'	'network,visibilityGraph'	'NW_VisibilityGraph_horiz.propmode'	58.977
'NW_VisibilityGraph_horiz_meank'	'network,visibilityGraph'	'NW_VisibilityGraph_horiz.meank'	58.9736
'NW_VisibilityGraph_horiz_mediank'	'network,visibilityGraph'	'NW_VisibilityGraph_horiz.mediank'	58.9714
'NW_VisibilityGraph_horiz_stdk'	'network,visibilityGraph'	'NW_VisibilityGraph_horiz.stdk'	58.9672
'NW_VisibilityGraph_horiz_maxk'	'network,visibilityGraph'	'NW_VisibilityGraph_horiz.maxk'	58.9624
[truncated: 5,643 more rows]

## Sheet: Soma
Name	Keywords	CodeString	Performance (%)
'length'	'misc,raw,lengthdep'	'ST_length'	95.1613
'mean'	'distribution,location,raw,locdep'	'DN_mean'	95.1613
'harmonic_mean'	'distribution,location,raw,locdep'	'DN_hmean'	95.1613
'median'	'distribution,location,raw,locdep'	'DN_median'	95.1613
'trimmed_mean_1'	'distribution,location,raw,locdep'	'DN_TrimmedMean_1'	95.1613
'trimmed_mean_5'	'distribution,location,raw,locdep'	'DN_TrimmedMean_5'	95.1613
'trimmed_mean_10'	'distribution,location,raw,locdep'	'DN_TrimmedMean_10'	95.1613
'trimmed_mean_25'	'distribution,location,raw,locdep'	'DN_TrimmedMean_25'	95.1613
'trimmed_mean_50'	'distribution,location,raw,locdep'	'DN_TrimmedMean_50'	95.1613
'midhinge'	'distribution,location,raw,locdep'	'DN_midhinge'	95.1613
'DN_HistogramMode_5'	'distribution,location'	'DN_HistogramMode_5'	95.1613
'DN_HistogramMode_10'	'distribution,location'	'DN_HistogramMode_10'	95.1613
'DN_HistogramMode_20'	'distribution,location'	'DN_HistogramMode_20'	95.1613
'maximum'	'distribution'	'DN_max'	95.1613
'miminmum'	'distribution'	'DN_min'	95.1613
'rms'	'distribution,location,raw,locdep,spreaddep'	'DN_rms'	95.1613
'burstiness_Goh'	'distribution,raw,locdep,spreaddep'	'DN_burstiness.B'	95.1613
'burstiness_Kim'	'distribution,raw,locdep,spreaddep'	'DN_burstiness.B_Kim'	95.1613
'standard_deviation'	'distribution,spread,raw,spreaddep'	'DN_Spread_std'	95.1613
'mean_absolute_deviation'	'distribution,spread,raw,spreaddep'	'DN_Spread_mad'	95.1613
'interquartile_range'	'distribution,spread,raw,spreaddep'	'DN_Spread_iqr'	95.1613
'median_absolute_deviation'	'distribution,spread,raw,spreaddep'	'DN_Spread_mead'	95.1613
'DN_Moments_3'	'distribution,moment,shape'	'DN_Moments_3'	95.1613
'DN_Moments_4'	'distribution,moment,shape'	'DN_Moments_4'	95.1613
'DN_Moments_5'	'distribution,moment,shape'	'DN_Moments_5'	95.1613
'DN_Moments_6'	'distribution,moment,shape'	'DN_Moments_6'	95.1613
'DN_Moments_7'	'distribution,moment,shape'	'DN_Moments_7'	95.1613
'DN_Moments_8'	'distribution,moment,shape'	'DN_Moments_8'	95.1613
'DN_Moments_9'	'distribution,moment,shape'	'DN_Moments_9'	95.1613
'DN_Moments_10'	'distribution,moment,shape'	'DN_Moments_10'	95.1613
'DN_Moments_11'	'distribution,moment,shape'	'DN_Moments_11'	95.1613
'DN_Moments_raw_3'	'distribution,moment,shape,raw,spreaddep'	'DN_Moments_raw_3'	95.1613
'DN_Moments_raw_4'	'distribution,moment,shape,raw,spreaddep'	'DN_Moments_raw_4'	95.1613
'DN_Moments_raw_5'	'distribution,moment,shape,raw,spreaddep'	'DN_Moments_raw_5'	95.1613
'DN_Moments_raw_6'	'distribution,moment,shape,raw,spreaddep'	'DN_Moments_raw_6'	95.1613
'DN_Moments_raw_7'	'distribution,moment,shape,raw,spreaddep'	'DN_Moments_raw_7'	95.1613
'DN_Moments_raw_8'	'distribution,moment,shape,raw,spreaddep'	'DN_Moments_raw_8'	95.1613
'DN_Moments_raw_9'	'distribution,moment,shape,raw,spreaddep'	'DN_Moments_raw_9'	95.1613
'DN_Moments_raw_10'	'distribution,moment,shape,raw,spreaddep'	'DN_Moments_raw_10'	93.5484
'DN_Moments_raw_11'	'distribution,moment,shape,raw,spreaddep'	'DN_Moments_raw_11'	93.5484
'skewness_pearson'	'distribution,moment,shape,raw,locdep'	'DN_CustomSkewness_pearson'	93.5484
'skewness_bowley'	'distribution,moment,shape'	'DN_CustomSkewness_bowley'	93.5484
'coeff_var_1'	'distribution,spread,cv,raw,locdep,spreaddep'	'DN_cv_1'	93.5484
'coeff_var_2'	'distribution,spread,cv,raw,locdep,spreaddep'	'DN_cv_2'	93.5484
'DN_Withinp_05'	'distribution,spread'	'DN_Withinp_05'	93.5484
'DN_Withinp_10'	'distribution,spread'	'DN_Withinp_10'	93.5484
'DN_Withinp_15'	'distribution,spread'	'DN_Withinp_15'	93.5484
'DN_Withinp_20'	'distribution,spread'	'DN_Withinp_20'	93.5484
'DN_Withinp_25'	'distribution,spread'	'DN_Withinp_25'	93.3756
'DN_Withinp_30'	'distribution,spread'	'DN_Withinp_30'	93.3756
'DN_Withinp_median_05'	'distribution,spread'	'DN_Withinp_median_05'	93.3756
'DN_Withinp_median_10'	'distribution,spread'	'DN_Withinp_median_10'	93.3756
'DN_Withinp_median_15'	'distribution,spread'	'DN_Withinp_median_15'	93.3756
'DN_Withinp_median_20'	'distribution,spread'	'DN_Withinp_median_20'	93.3756
'DN_Withinp_median_25'	'distribution,spread'	'DN_Withinp_median_25'	91.9355
'DN_Withinp_median_30'	'distribution,spread'	'DN_Withinp_median_30'	91.9355
'DN_pleft005'	'distribution,spread'	'DN_pleft_005'	91.9355
'DN_pleft01'	'distribution,spread'	'DN_pleft_01'	91.9355
'DN_pleft02'	'distribution,spread'	'DN_pleft_02'	91.9355
'DN_pleft03'	'distribution,spread'	'DN_pleft_03'	91.9355
'DN_pleft04'	'distribution,spread'	'DN_pleft_04'	91.9355
'DN_pleft05'	'distribution,spread'	'DN_pleft_05'	91.9355
'quantile_1'	'distribution'	'DN_Quantile_1'	91.9355
'quantile_2'	'distribution'	'DN_Quantile_2'	91.9355
'quantile_3'	'distribution'	'DN_Quantile_3'	91.9355
'quantile_4'	'distribution'	'DN_Quantile_4'	91.9355
'quantile_5'	'distribution'	'DN_Quantile_5'	91.9355
'quantile_10'	'distribution'	'DN_Quantile_10'	91.7627
'quantile_20'	'distribution'	'DN_Quantile_20'	91.7627
'quantile_30'	'distribution'	'DN_Quantile_30'	91.7627
'quantile_40'	'distribution'	'DN_Quantile_40'	91.7627
'quantile_50'	'distribution'	'DN_Quantile_50'	91.7627
'quantile_60'	'distribution'	'DN_Quantile_60'	91.7627
'quantile_70'	'distribution'	'DN_Quantile_70'	91.7627
'quantile_80'	'distribution'	'DN_Quantile_80'	91.5899
'quantile_90'	'distribution'	'DN_Quantile_90'	90.3226
'quantile_91'	'distribution'	'DN_Quantile_91'	90.3226
'quantile_92'	'distribution'	'DN_Quantile_92'	90.3226
'quantile_93'	'distribution'	'DN_Quantile_93'	90.3226
'quantile_94'	'distribution'	'DN_Quantile_94'	90.3226
'quantile_95'	'distribution'	'DN_Quantile_95'	90.3226
'quantile_96'	'distribution'	'DN_Quantile_96'	90.1498
'quantile_97'	'distribution'	'DN_Quantile_97'	90.1498
'quantile_98'	'distribution'	'DN_Quantile_98'	90.1498
'quantile_99'	'distribution'	'DN_Quantile_99'	90.1498
'HighLowMu'	'distribution,raw,locdep,spreaddep'	'DN_HighLowMu'	90.1498
'propUnique'	'distribution,raw'	'DN_Unique'	90.1498
'ST_SimpleStats_zcross'	'noisiness'	'ST_SimpleStats_zcross'	90.1498
'ST_SimpleStats_pmcross'	'distribution'	'ST_SimpleStats_pmcross'	90.1498
'DN_ProportionValues_zeros'	'distribution,raw'	'DN_ProportionValues_zeros'	90.1498
'DN_ProportionValues_geq0'	'distribution,raw,locdep'	'DN_ProportionValues_geq0'	90.1498
'DN_ProportionValues_positive'	'distribution,raw,locdep'	'DN_ProportionValues_positive'	90.1498
'AC_1'	'correlation'	'AC_1'	89.977
'AC_2'	'correlation'	'AC_2'	89.977
'AC_3'	'correlation'	'AC_3'	89.977
'AC_4'	'correlation'	'AC_4'	89.8041
'AC_5'	'correlation'	'AC_5'	89.8041
'AC_6'	'correlation'	'AC_6'	89.8041
'AC_7'	'correlation'	'AC_7'	88.7097
'AC_8'	'correlation'	'AC_8'	88.7097
'AC_9'	'correlation'	'AC_9'	88.7097
'AC_10'	'correlation'	'AC_10'	88.7097
'AC_11'	'correlation'	'AC_11'	88.7097
'AC_12'	'correlation'	'AC_12'	88.5369
'AC_13'	'correlation'	'AC_13'	88.5369
'AC_14'	'correlation'	'AC_14'	88.5369
'AC_15'	'correlation'	'AC_15'	88.5369
'AC_16'	'correlation'	'AC_16'	88.5369
'AC_17'	'correlation'	'AC_17'	88.3641
'AC_18'	'correlation'	'AC_18'	88.3641
'AC_19'	'correlation'	'AC_19'	88.3641
'AC_20'	'correlation'	'AC_20'	88.3641
'AC_21'	'correlation'	'AC_21'	88.1912
'AC_22'	'correlation'	'AC_22'	88.0184
'AC_23'	'correlation'	'AC_23'	88.0184
'AC_24'	'correlation'	'AC_24'	87.0968
'AC_25'	'correlation'	'AC_25'	87.0968
'AC_26'	'correlation'	'AC_26'	87.0968
'AC_27'	'correlation'	'AC_27'	87.0968
'AC_28'	'correlation'	'AC_28'	87.0968
'AC_29'	'correlation'	'AC_29'	86.924
'AC_30'	'correlation'	'AC_30'	86.924
'AC_31'	'correlation'	'AC_31'	86.924
'AC_32'	'correlation'	'AC_32'	86.924
'AC_33'	'correlation'	'AC_33'	86.924
'AC_34'	'correlation'	'AC_34'	86.924
'AC_35'	'correlation'	'AC_35'	86.924
'AC_36'	'correlation'	'AC_36'	86.924
'AC_37'	'correlation'	'AC_37'	86.7512
'AC_38'	'correlation'	'AC_38'	86.7512
'AC_39'	'correlation'	'AC_39'	86.7512
'AC_40'	'correlation'	'AC_40'	86.7512
'first_zero_ac'	'correlation,tau'	'CO_FirstZero_ac'	86.7512
'first_1e_ac'	'correlation,tau'	'CO_f1ecac'	86.7512
'first_min_acf'	'correlation,tau'	'CO_FirstMin_ac'	86.5783
'AC_nl_12'	'correlation,nonlinearautocorr'	'AC_nl_12'	86.5783
'AC_nl_123'	'correlation,nonlinearautocorr'	'AC_nl_123'	86.5783
'AC_nl_1234'	'correlation,nonlinearautocorr'	'AC_nl_1234'	86.5783
'AC_nl_12345'	'correlation,nonlinearautocorr'	'AC_nl_12345'	86.5783
'AC_nl_123456'	'correlation,nonlinearautocorr'	'AC_nl_123456'	86.2327
'AC_nl_1234567'	'correlation,nonlinearautocorr'	'AC_nl_1234567'	85.3111
'AC_nl_12345678'	'correlation,nonlinearautocorr'	'AC_nl_12345678'	85.3111
'AC_nl_13'	'correlation,nonlinearautocorr'	'AC_nl_13'	85.3111
'AC_nl_24'	'correlation,nonlinearautocorr'	'AC_nl_24'	85.3111
'AC_nl_135'	'correlation,nonlinearautocorr'	'AC_nl_135'	85.3111
'AC_nl_246'	'correlation,nonlinearautocorr'	'AC_nl_246'	85.3111
'AC_nl_1357'	'correlation,nonlinearautocorr'	'AC_nl_1357'	85.3111
'AC_nl_2468'	'correlation,nonlinearautocorr'	'AC_nl_2468'	85.3111
'AC_nl_124'	'correlation,nonlinearautocorr'	'AC_nl_124'	85.1382
'AC_nl_134'	'correlation,nonlinearautocorr'	'AC_nl_134'	85.1382
'AC_nl_14'	'correlation,nonlinearautocorr'	'AC_nl_14'	85.1382
'AC_nl_11'	'correlation,nonlinearautocorr'	'AC_nl_11'	84.9654
'AC_nl_22'	'correlation,nonlinearautocorr'	'AC_nl_22'	84.9654
'AC_nl_33'	'correlation,nonlinearautocorr'	'AC_nl_33'	84.9654
'AC_nl_44'	'correlation,nonlinearautocorr'	'AC_nl_44'	84.9654
'AC_nl_55'	'correlation,nonlinearautocorr'	'AC_nl_55'	84.7926
'AC_nl_66'	'correlation,nonlinearautocorr'	'AC_nl_66'	84.7926
'AC_nl_011'	'correlation,nonlinearautocorr'	'AC_nl_011'	84.6198
'AC_nl_022'	'correlation,nonlinearautocorr'	'AC_nl_022'	84.6198
'AC_nl_033'	'correlation,nonlinearautocorr'	'AC_nl_033'	84.447
'AC_nl_044'	'correlation,nonlinearautocorr'	'AC_nl_044'	83.871
'AC_nl_055'	'correlation,nonlinearautocorr'	'AC_nl_055'	83.6982
'AC_nl_066'	'correlation,nonlinearautocorr'	'AC_nl_066'	83.6982
'AC_nl_001'	'correlation,nonlinearautocorr'	'AC_nl_001'	83.6982
'AC_nl_002'	'correlation,nonlinearautocorr'	'AC_nl_002'	83.6982
'AC_nl_003'	'correlation,nonlinearautocorr'	'AC_nl_003'	83.6982
'AC_nl_004'	'correlation,nonlinearautocorr'	'AC_nl_004'	83.5253
'AC_nl_005'	'correlation,nonlinearautocorr'	'AC_nl_005'	83.5253
'AC_nl_006'	'correlation,nonlinearautocorr'	'AC_nl_006'	83.5253
'AC_nl_012'	'correlation,nonlinearautocorr'	'AC_nl_012'	83.5253
'AC_nl_013'	'correlation,nonlinearautocorr'	'AC_nl_013'	83.5253
'AC_nl_023'	'correlation,nonlinearautocorr'	'AC_nl_023'	83.5253
'AC_nl_014'	'correlation,nonlinearautocorr'	'AC_nl_014'	83.3525
'AC_nl_024'	'correlation,nonlinearautocorr'	'AC_nl_024'	83.3525
'AC_nl_034'	'correlation,nonlinearautocorr'	'AC_nl_034'	83.3525
'AC_nl_015'	'correlation,nonlinearautocorr'	'AC_nl_015'	83.3525
'AC_nl_025'	'correlation,nonlinearautocorr'	'AC_nl_025'	83.3525
'AC_nl_035'	'correlation,nonlinearautocorr'	'AC_nl_035'	83.3525
'AC_nl_045'	'correlation,nonlinearautocorr'	'AC_nl_045'	83.3525
'AC_nl_016'	'correlation,nonlinearautocorr'	'AC_nl_016'	83.3525
'AC_nl_026'	'correlation,nonlinearautocorr'	'AC_nl_026'	83.3525
'AC_nl_036'	'correlation,nonlinearautocorr'	'AC_nl_036'	83.1797
'AC_nl_046'	'correlation,nonlinearautocorr'	'AC_nl_046'	83.1797
'AC_nl_056'	'correlation,nonlinearautocorr'	'AC_nl_056'	83.1797
'AC_nl_112'	'correlation,nonlinearautocorr'	'AC_nl_112'	83.1797
'AC_nl_113'	'correlation,nonlinearautocorr'	'AC_nl_113'	83.1797
'AC_nl_122'	'correlation,nonlinearautocorr'	'AC_nl_122'	83.1797
'AC_nl_133'	'correlation,nonlinearautocorr'	'AC_nl_133'	82.2581
'AC_nl_223'	'correlation,nonlinearautocorr'	'AC_nl_223'	82.0853
'AC_nl_233'	'correlation,nonlinearautocorr'	'AC_nl_233'	81.9124
'RM_ami_0'	'information,correlation,AMI'	'CO_RM_AMInformation_0'	81.9124
'RM_ami_1'	'information,correlation,AMI'	'CO_RM_AMInformation_1'	81.9124
'RM_ami_2'	'information,correlation,AMI'	'CO_RM_AMInformation_2'	81.9124
'RM_ami_3'	'information,correlation,AMI'	'CO_RM_AMInformation_3'	81.7396
'RM_ami_4'	'information,correlation,AMI'	'CO_RM_AMInformation_4'	81.7396
'RM_ami_5'	'information,correlation,AMI'	'CO_RM_AMInformation_5'	81.7396
'RM_ami_6'	'information,correlation,AMI'	'CO_RM_AMInformation_6'	81.7396
'RM_ami_7'	'information,correlation,AMI'	'CO_RM_AMInformation_7'	81.5668
'RM_ami_8'	'information,correlation,AMI'	'CO_RM_AMInformation_8'	81.5668
'RM_ami_9'	'information,correlation,AMI'	'CO_RM_AMInformation_9'	81.5668
'RM_ami_10'	'information,correlation,AMI'	'CO_RM_AMInformation_10'	81.5668
'firstMin_mi-gaussian'	'correlation,AMI'	'CO_FirstMin_mi-gaussian'	81.5668
'firstMin_mi-kraskov1_4'	'correlation,AMI'	'CO_FirstMin_mi-kraskov1_4'	81.5668
'firstMin_mi-kraskov2_4'	'correlation,AMI'	'CO_FirstMin_mi-kraskov2_4'	81.5668
'firstMin_mi-hist_5'	'correlation,AMI'	'CO_FirstMin_mi-hist_5'	81.394
'firstMin_mi-hist_10'	'correlation,AMI'	'CO_FirstMin_mi-hist_10'	81.0484
'CO_HistogramAMI_std1_2_1'	'information,correlation,AMI'	'CO_HistogramAMI_std1_2.ami1'	80.8756
'CO_HistogramAMI_std1_2_2'	'information,correlation,AMI'	'CO_HistogramAMI_std1_2.ami2'	80.6452
'CO_HistogramAMI_std1_2_3'	'information,correlation,AMI'	'CO_HistogramAMI_std1_2.ami3'	80.4724
'CO_HistogramAMI_std1_2_4'	'information,correlation,AMI'	'CO_HistogramAMI_std1_2.ami4'	80.4724
'CO_HistogramAMI_std1_2_5'	'information,correlation,AMI'	'CO_HistogramAMI_std1_2.ami5'	80.4724
'CO_HistogramAMI_std1_5_1'	'information,correlation,AMI'	'CO_HistogramAMI_std1_5.ami1'	80.2995
'CO_HistogramAMI_std1_5_2'	'information,correlation,AMI'	'CO_HistogramAMI_std1_5.ami2'	80.2995
'CO_HistogramAMI_std1_5_3'	'information,correlation,AMI'	'CO_HistogramAMI_std1_5.ami3'	80.2995
'CO_HistogramAMI_std1_5_4'	'information,correlation,AMI'	'CO_HistogramAMI_std1_5.ami4'	80.2995
'CO_HistogramAMI_std1_5_5'	'information,correlation,AMI'	'CO_HistogramAMI_std1_5.ami5'	80.2995
'CO_HistogramAMI_std1_10_1'	'information,correlation,AMI'	'CO_HistogramAMI_std1_10.ami1'	80.2995
'CO_HistogramAMI_std1_10_2'	'information,correlation,AMI'	'CO_HistogramAMI_std1_10.ami2'	80.2995
'CO_HistogramAMI_std1_10_3'	'information,correlation,AMI'	'CO_HistogramAMI_std1_10.ami3'	80.1267
'CO_HistogramAMI_std1_10_4'	'information,correlation,AMI'	'CO_HistogramAMI_std1_10.ami4'	80.1267
'CO_HistogramAMI_std1_10_5'	'information,correlation,AMI'	'CO_HistogramAMI_std1_10.ami5'	80.1267
'CO_HistogramAMI_std2_2_1'	'information,correlation,AMI'	'CO_HistogramAMI_std2_2.ami1'	80.1267
'CO_HistogramAMI_std2_2_2'	'information,correlation,AMI'	'CO_HistogramAMI_std2_2.ami2'	80.1267
'CO_HistogramAMI_std2_2_3'	'information,correlation,AMI'	'CO_HistogramAMI_std2_2.ami3'	80.1267
'CO_HistogramAMI_std2_2_4'	'information,correlation,AMI'	'CO_HistogramAMI_std2_2.ami4'	80.1267
'CO_HistogramAMI_std2_2_5'	'information,correlation,AMI'	'CO_HistogramAMI_std2_2.ami5'	80.1267
'CO_HistogramAMI_std2_5_1'	'information,correlation,AMI'	'CO_HistogramAMI_std2_5.ami1'	79.9539
'CO_HistogramAMI_std2_5_2'	'information,correlation,AMI'	'CO_HistogramAMI_std2_5.ami2'	79.9539
'CO_HistogramAMI_std2_5_3'	'information,correlation,AMI'	'CO_HistogramAMI_std2_5.ami3'	79.9539
'CO_HistogramAMI_std2_5_4'	'information,correlation,AMI'	'CO_HistogramAMI_std2_5.ami4'	79.9539
'CO_HistogramAMI_std2_5_5'	'information,correlation,AMI'	'CO_HistogramAMI_std2_5.ami5'	79.9539
'CO_HistogramAMI_std2_10_1'	'information,correlation,AMI'	'CO_HistogramAMI_std2_10.ami1'	79.7811
'CO_HistogramAMI_std2_10_2'	'information,correlation,AMI'	'CO_HistogramAMI_std2_10.ami2'	79.7811
'CO_HistogramAMI_std2_10_3'	'information,correlation,AMI'	'CO_HistogramAMI_std2_10.ami3'	79.7811
'CO_HistogramAMI_std2_10_4'	'information,correlation,AMI'	'CO_HistogramAMI_std2_10.ami4'	79.7811
'CO_HistogramAMI_std2_10_5'	'information,correlation,AMI'	'CO_HistogramAMI_std2_10.ami5'	79.7811
'CO_HistogramAMI_even_2_1'	'information,correlation,AMI'	'CO_HistogramAMI_even_2.ami1'	79.4355
'CO_HistogramAMI_even_2_2'	'information,correlation,AMI'	'CO_HistogramAMI_even_2.ami2'	79.0323
'CO_HistogramAMI_even_2_3'	'information,correlation,AMI'	'CO_HistogramAMI_even_2.ami3'	79.0323
'CO_HistogramAMI_even_2_4'	'information,correlation,AMI'	'CO_HistogramAMI_even_2.ami4'	78.8594
'CO_HistogramAMI_even_2_5'	'information,correlation,AMI'	'CO_HistogramAMI_even_2.ami5'	78.8594
'CO_HistogramAMI_even_5_1'	'information,correlation,AMI'	'CO_HistogramAMI_even_5.ami1'	78.8594
'CO_HistogramAMI_even_5_2'	'information,correlation,AMI'	'CO_HistogramAMI_even_5.ami2'	78.8594
'CO_HistogramAMI_even_5_3'	'information,correlation,AMI'	'CO_HistogramAMI_even_5.ami3'	78.6866
'CO_HistogramAMI_even_5_4'	'information,correlation,AMI'	'CO_HistogramAMI_even_5.ami4'	78.6866
'CO_HistogramAMI_even_5_5'	'information,correlation,AMI'	'CO_HistogramAMI_even_5.ami5'	78.6866
'CO_HistogramAMI_even_10_1'	'information,correlation,AMI'	'CO_HistogramAMI_even_10.ami1'	78.6866
'CO_HistogramAMI_even_10_2'	'information,correlation,AMI'	'CO_HistogramAMI_even_10.ami2'	78.5138
'CO_HistogramAMI_even_10_3'	'information,correlation,AMI'	'CO_HistogramAMI_even_10.ami3'	78.5138
'CO_HistogramAMI_even_10_4'	'information,correlation,AMI'	'CO_HistogramAMI_even_10.ami4'	78.5138
'CO_HistogramAMI_even_10_5'	'information,correlation,AMI'	'CO_HistogramAMI_even_10.ami5'	78.5138
'CO_HistogramAMI_quantiles_2_1'	'information,correlation,AMI'	'CO_HistogramAMI_quantiles_2.ami1'	78.5138
'CO_HistogramAMI_quantiles_2_2'	'information,correlation,AMI'	'CO_HistogramAMI_quantiles_2.ami2'	78.5138
'CO_HistogramAMI_quantiles_2_3'	'information,correlation,AMI'	'CO_HistogramAMI_quantiles_2.ami3'	78.5138
'CO_HistogramAMI_quantiles_2_4'	'information,correlation,AMI'	'CO_HistogramAMI_quantiles_2.ami4'	78.5138
'CO_HistogramAMI_quantiles_2_5'	'information,correlation,AMI'	'CO_HistogramAMI_quantiles_2.ami5'	78.5138
'CO_HistogramAMI_quantiles_5_1'	'information,correlation,AMI'	'CO_HistogramAMI_quantiles_5.ami1'	78.5138
'CO_HistogramAMI_quantiles_5_2'	'information,correlation,AMI'	'CO_HistogramAMI_quantiles_5.ami2'	78.5138
'CO_HistogramAMI_quantiles_5_3'	'information,correlation,AMI'	'CO_HistogramAMI_quantiles_5.ami3'	78.5138
'CO_HistogramAMI_quantiles_5_4'	'information,correlation,AMI'	'CO_HistogramAMI_quantiles_5.ami4'	78.341
'CO_HistogramAMI_quantiles_5_5'	'information,correlation,AMI'	'CO_HistogramAMI_quantiles_5.ami5'	78.341
'CO_HistogramAMI_quantiles_10_1'	'information,correlation,AMI'	'CO_HistogramAMI_quantiles_10.ami1'	78.341
'CO_HistogramAMI_quantiles_10_2'	'information,correlation,AMI'	'CO_HistogramAMI_quantiles_10.ami2'	78.341
'CO_HistogramAMI_quantiles_10_3'	'information,correlation,AMI'	'CO_HistogramAMI_quantiles_10.ami3'	78.341
'CO_HistogramAMI_quantiles_10_4'	'information,correlation,AMI'	'CO_HistogramAMI_quantiles_10.ami4'	78.341
'CO_HistogramAMI_quantiles_10_5'	'information,correlation,AMI'	'CO_HistogramAMI_quantiles_10.ami5'	78.341
'IN_AutoMutualInfoStats_40_gaussian_ami1'	'information,correlation,AMI'	'IN_AutoMutualInfoStats_40_gaussian.ami1'	78.341
'IN_AutoMutualInfoStats_40_gaussian_ami2'	'information,correlation,AMI'	'IN_AutoMutualInfoStats_40_gaussian.ami2'	78.1682
'IN_AutoMutualInfoStats_40_gaussian_ami3'	'information,correlation,AMI'	'IN_AutoMutualInfoStats_40_gaussian.ami3'	78.1682
'IN_AutoMutualInfoStats_40_gaussian_ami4'	'information,correlation,AMI'	'IN_AutoMutualInfoStats_40_gaussian.ami4'	77.9954
'IN_AutoMutualInfoStats_40_gaussian_ami5'	'information,correlation,AMI'	'IN_AutoMutualInfoStats_40_gaussian.ami5'	77.9954
'IN_AutoMutualInfoStats_40_gaussian_ami6'	'information,correlation,AMI'	'IN_AutoMutualInfoStats_40_gaussian.ami6'	77.9954
'IN_AutoMutualInfoStats_40_gaussian_ami7'	'information,correlation,AMI'	'IN_AutoMutualInfoStats_40_gaussian.ami7'	77.8226
'IN_AutoMutualInfoStats_40_gaussian_ami8'	'information,correlation,AMI'	'IN_AutoMutualInfoStats_40_gaussian.ami8'	77.8226
'IN_AutoMutualInfoStats_40_gaussian_ami9'	'information,correlation,AMI'	'IN_AutoMutualInfoStats_40_gaussian.ami9'	77.6498
'IN_AutoMutualInfoStats_40_gaussian_ami10'	'information,correlation,AMI'	'IN_AutoMutualInfoStats_40_gaussian.ami10'	77.4194
'IN_AutoMutualInfoStats_40_gaussian_ami11'	'information,correlation,AMI'	'IN_AutoMutualInfoStats_40_gaussian.ami11'	77.2465
'IN_AutoMutualInfoStats_40_gaussian_ami12'	'information,correlation,AMI'	'IN_AutoMutualInfoStats_40_gaussian.ami12'	77.2465
'IN_AutoMutualInfoStats_40_gaussian_ami13'	'information,correlation,AMI'	'IN_AutoMutualInfoStats_40_gaussian.ami13'	77.2465
'IN_AutoMutualInfoStats_40_gaussian_ami14'	'information,correlation,AMI'	'IN_AutoMutualInfoStats_40_gaussian.ami14'	77.2465
'IN_AutoMutualInfoStats_40_gaussian_ami15'	'information,correlation,AMI'	'IN_AutoMutualInfoStats_40_gaussian.ami15'	77.0737
'IN_AutoMutualInfoStats_40_gaussian_ami16'	'information,correlation,AMI'	'IN_AutoMutualInfoStats_40_gaussian.ami16'	77.0737
'IN_AutoMutualInfoStats_40_gaussian_ami17'	'information,correlation,AMI'	'IN_AutoMutualInfoStats_40_gaussian.ami17'	77.0737
'IN_AutoMutualInfoStats_40_gaussian_ami18'	'information,correlation,AMI'	'IN_AutoMutualInfoStats_40_gaussian.ami18'	77.0737
'IN_AutoMutualInfoStats_40_gaussian_ami19'	'information,correlation,AMI'	'IN_AutoMutualInfoStats_40_gaussian.ami19'	77.0737
'IN_AutoMutualInfoStats_40_gaussian_ami20'	'information,correlation,AMI'	'IN_AutoMutualInfoStats_40_gaussian.ami20'	76.7281
'IN_AutoMutualInfoStats_40_gaussian_ami21'	'information,correlation,AMI'	'IN_AutoMutualInfoStats_40_gaussian.ami21'	76.7281
'IN_AutoMutualInfoStats_40_gaussian_ami22'	'information,correlation,AMI'	'IN_AutoMutualInfoStats_40_gaussian.ami22'	76.7281
'IN_AutoMutualInfoStats_40_gaussian_ami23'	'information,correlation,AMI'	'IN_AutoMutualInfoStats_40_gaussian.ami23'	76.7281
'IN_AutoMutualInfoStats_40_gaussian_ami24'	'information,correlation,AMI'	'IN_AutoMutualInfoStats_40_gaussian.ami24'	76.7281
'IN_AutoMutualInfoStats_40_gaussian_ami25'	'information,correlation,AMI'	'IN_AutoMutualInfoStats_40_gaussian.ami25'	76.7281
'IN_AutoMutualInfoStats_40_gaussian_ami26'	'information,correlation,AMI'	'IN_AutoMutualInfoStats_40_gaussian.ami26'	76.7281
'IN_AutoMutualInfoStats_40_gaussian_ami27'	'information,correlation,AMI'	'IN_AutoMutualInfoStats_40_gaussian.ami27'	76.7281
'IN_AutoMutualInfoStats_40_gaussian_ami28'	'information,correlation,AMI'	'IN_AutoMutualInfoStats_40_gaussian.ami28'	76.5553
'IN_AutoMutualInfoStats_40_gaussian_ami29'	'information,correlation,AMI'	'IN_AutoMutualInfoStats_40_gaussian.ami29'	76.5553
'IN_AutoMutualInfoStats_40_gaussian_ami30'	'information,correlation,AMI'	'IN_AutoMutualInfoStats_40_gaussian.ami30'	76.3825
'IN_AutoMutualInfoStats_40_gaussian_ami31'	'information,correlation,AMI'	'IN_AutoMutualInfoStats_40_gaussian.ami31'	76.3825
'IN_AutoMutualInfoStats_40_gaussian_ami32'	'information,correlation,AMI'	'IN_AutoMutualInfoStats_40_gaussian.ami32'	76.0369
'IN_AutoMutualInfoStats_40_gaussian_ami33'	'information,correlation,AMI'	'IN_AutoMutualInfoStats_40_gaussian.ami33'	75.6336
'IN_AutoMutualInfoStats_40_gaussian_ami34'	'information,correlation,AMI'	'IN_AutoMutualInfoStats_40_gaussian.ami34'	75.6336
'IN_AutoMutualInfoStats_40_gaussian_ami35'	'information,correlation,AMI'	'IN_AutoMutualInfoStats_40_gaussian.ami35'	75.6336
'IN_AutoMutualInfoStats_40_gaussian_ami36'	'information,correlation,AMI'	'IN_AutoMutualInfoStats_40_gaussian.ami36'	75.6336
'IN_AutoMutualInfoStats_40_gaussian_ami37'	'information,correlation,AMI'	'IN_AutoMutualInfoStats_40_gaussian.ami37'	75.4608
'IN_AutoMutualInfoStats_40_gaussian_ami38'	'information,correlation,AMI'	'IN_AutoMutualInfoStats_40_gaussian.ami38'	75.4608
'IN_AutoMutualInfoStats_40_gaussian_ami39'	'information,correlation,AMI'	'IN_AutoMutualInfoStats_40_gaussian.ami39'	75.4608
'IN_AutoMutualInfoStats_40_gaussian_ami40'	'information,correlation,AMI'	'IN_AutoMutualInfoStats_40_gaussian.ami40'	75.4608
'IN_AutoMutualInfoStats_40_gaussian_mami'	'information,correlation,AMI'	'IN_AutoMutualInfoStats_40_gaussian.mami'	75.288
'IN_AutoMutualInfoStats_40_gaussian_stdami'	'information,correlation,AMI'	'IN_AutoMutualInfoStats_40_gaussian.stdami'	75.288
'IN_AutoMutualInfoStats_40_gaussian_pextrema'	'information,correlation,AMI'	'IN_AutoMutualInfoStats_40_gaussian.pextrema'	75.288
'IN_AutoMutualInfoStats_40_gaussian_fmmi'	'information,correlation,AMI'	'IN_AutoMutualInfoStats_40_gaussian.fmmi'	75.1152
'IN_AutoMutualInfoStats_40_gaussian_pmaxima'	'information,correlation,AMI'	'IN_AutoMutualInfoStats_40_gaussian.pmaxima'	75.1152
'IN_AutoMutualInfoStats_40_gaussian_modeperiodmax'	'information,correlation,AMI'	'IN_AutoMutualInfoStats_40_gaussian.modeperiodmax'	75.1152
'IN_AutoMutualInfoStats_40_gaussian_pmodeperiodmax'	'information,correlation,AMI'	'IN_AutoMutualInfoStats_40_gaussian.pmodeperiodmax'	74.9424
'IN_AutoMutualInfoStats_40_gaussian_pminima'	'information,correlation,AMI'	'IN_AutoMutualInfoStats_40_gaussian.pminima'	74.9424
'IN_AutoMutualInfoStats_40_gaussian_modeperiodmin'	'information,correlation,AMI'	'IN_AutoMutualInfoStats_40_gaussian.modeperiodmin'	74.9424
'IN_AutoMutualInfoStats_40_gaussian_pmodeperiodmin'	'information,correlation,AMI'	'IN_AutoMutualInfoStats_40_gaussian.pmodeperiodmin'	74.9424
'IN_AutoMutualInfoStats_40_gaussian_pcrossmean'	'information,correlation,AMI'	'IN_AutoMutualInfoStats_40_gaussian.pcrossmean'	74.9424
'IN_AutoMutualInfoStats_40_gaussian_pcrossmedian'	'information,correlation,AMI'	'IN_AutoMutualInfoStats_40_gaussian.pcrossmedian'	74.9424
'IN_AutoMutualInfoStats_40_gaussian_pcrossq10'	'information,correlation,AMI'	'IN_AutoMutualInfoStats_40_gaussian.pcrossq10'	74.7696
'IN_AutoMutualInfoStats_40_gaussian_pcrossq90'	'information,correlation,AMI'	'IN_AutoMutualInfoStats_40_gaussian.pcrossq90'	74.7696
'IN_AutoMutualInfoStats_40_gaussian_amiac1'	'information,correlation,AMI'	'IN_AutoMutualInfoStats_40_gaussian.amiac1'	74.7696
'IN_AutoMutualInfoStats_40_kraskov1_4_ami1'	'information,correlation,AMI'	'IN_AutoMutualInfoStats_40_kraskov1_4.ami1'	74.7696
'IN_AutoMutualInfoStats_40_kraskov1_4_ami2'	'information,correlation,AMI'	'IN_AutoMutualInfoStats_40_kraskov1_4.ami2'	74.7696
'IN_AutoMutualInfoStats_40_kraskov1_4_ami3'	'information,correlation,AMI'	'IN_AutoMutualInfoStats_40_kraskov1_4.ami3'	74.5968
'IN_AutoMutualInfoStats_40_kraskov1_4_ami4'	'information,correlation,AMI'	'IN_AutoMutualInfoStats_40_kraskov1_4.ami4'	74.5968
'IN_AutoMutualInfoStats_40_kraskov1_4_ami5'	'information,correlation,AMI'	'IN_AutoMutualInfoStats_40_kraskov1_4.ami5'	74.5968
'IN_AutoMutualInfoStats_40_kraskov1_4_ami6'	'information,correlation,AMI'	'IN_AutoMutualInfoStats_40_kraskov1_4.ami6'	74.5968
'IN_AutoMutualInfoStats_40_kraskov1_4_ami7'	'information,correlation,AMI'	'IN_AutoMutualInfoStats_40_kraskov1_4.ami7'	74.424
'IN_AutoMutualInfoStats_40_kraskov1_4_ami8'	'information,correlation,AMI'	'IN_AutoMutualInfoStats_40_kraskov1_4.ami8'	74.424
'IN_AutoMutualInfoStats_40_kraskov1_4_ami9'	'information,correlation,AMI'	'IN_AutoMutualInfoStats_40_kraskov1_4.ami9'	74.424
'IN_AutoMutualInfoStats_40_kraskov1_4_ami10'	'information,correlation,AMI'	'IN_AutoMutualInfoStats_40_kraskov1_4.ami10'	74.2512
'IN_AutoMutualInfoStats_40_kraskov1_4_ami11'	'information,correlation,AMI'	'IN_AutoMutualInfoStats_40_kraskov1_4.ami11'	74.2512
'IN_AutoMutualInfoStats_40_kraskov1_4_ami12'	'information,correlation,AMI'	'IN_AutoMutualInfoStats_40_kraskov1_4.ami12'	74.1935
'IN_AutoMutualInfoStats_40_kraskov1_4_ami13'	'information,correlation,AMI'	'IN_AutoMutualInfoStats_40_kraskov1_4.ami13'	74.0783
'IN_AutoMutualInfoStats_40_kraskov1_4_ami14'	'information,correlation,AMI'	'IN_AutoMutualInfoStats_40_kraskov1_4.ami14'	74.0207
'IN_AutoMutualInfoStats_40_kraskov1_4_ami15'	'information,correlation,AMI'	'IN_AutoMutualInfoStats_40_kraskov1_4.ami15'	74.0207
'IN_AutoMutualInfoStats_40_kraskov1_4_ami16'	'information,correlation,AMI'	'IN_AutoMutualInfoStats_40_kraskov1_4.ami16'	74.0207
'IN_AutoMutualInfoStats_40_kraskov1_4_ami17'	'information,correlation,AMI'	'IN_AutoMutualInfoStats_40_kraskov1_4.ami17'	73.9055
'IN_AutoMutualInfoStats_40_kraskov1_4_ami18'	'information,correlation,AMI'	'IN_AutoMutualInfoStats_40_kraskov1_4.ami18'	73.8479
'IN_AutoMutualInfoStats_40_kraskov1_4_ami19'	'information,correlation,AMI'	'IN_AutoMutualInfoStats_40_kraskov1_4.ami19'	73.8479
'IN_AutoMutualInfoStats_40_kraskov1_4_ami20'	'information,correlation,AMI'	'IN_AutoMutualInfoStats_40_kraskov1_4.ami20'	73.6751
'IN_AutoMutualInfoStats_40_kraskov1_4_ami21'	'information,correlation,AMI'	'IN_AutoMutualInfoStats_40_kraskov1_4.ami21'	73.6751
'IN_AutoMutualInfoStats_40_kraskov1_4_ami22'	'information,correlation,AMI'	'IN_AutoMutualInfoStats_40_kraskov1_4.ami22'	73.6751
'IN_AutoMutualInfoStats_40_kraskov1_4_ami23'	'information,correlation,AMI'	'IN_AutoMutualInfoStats_40_kraskov1_4.ami23'	73.6751
'IN_AutoMutualInfoStats_40_kraskov1_4_ami24'	'information,correlation,AMI'	'IN_AutoMutualInfoStats_40_kraskov1_4.ami24'	73.6751
'IN_AutoMutualInfoStats_40_kraskov1_4_ami25'	'information,correlation,AMI'	'IN_AutoMutualInfoStats_40_kraskov1_4.ami25'	73.6751
'IN_AutoMutualInfoStats_40_kraskov1_4_ami26'	'information,correlation,AMI'	'IN_AutoMutualInfoStats_40_kraskov1_4.ami26'	73.6751
'IN_AutoMutualInfoStats_40_kraskov1_4_ami27'	'information,correlation,AMI'	'IN_AutoMutualInfoStats_40_kraskov1_4.ami27'	73.6751
'IN_AutoMutualInfoStats_40_kraskov1_4_ami28'	'information,correlation,AMI'	'IN_AutoMutualInfoStats_40_kraskov1_4.ami28'	73.6751
'IN_AutoMutualInfoStats_40_kraskov1_4_ami29'	'information,correlation,AMI'	'IN_AutoMutualInfoStats_40_kraskov1_4.ami29'	73.5023
'IN_AutoMutualInfoStats_40_kraskov1_4_ami30'	'information,correlation,AMI'	'IN_AutoMutualInfoStats_40_kraskov1_4.ami30'	73.3295
'IN_AutoMutualInfoStats_40_kraskov1_4_ami31'	'information,correlation,AMI'	'IN_AutoMutualInfoStats_40_kraskov1_4.ami31'	73.3295
'IN_AutoMutualInfoStats_40_kraskov1_4_ami32'	'information,correlation,AMI'	'IN_AutoMutualInfoStats_40_kraskov1_4.ami32'	73.3295
'IN_AutoMutualInfoStats_40_kraskov1_4_ami33'	'information,correlation,AMI'	'IN_AutoMutualInfoStats_40_kraskov1_4.ami33'	73.3295
'IN_AutoMutualInfoStats_40_kraskov1_4_ami34'	'information,correlation,AMI'	'IN_AutoMutualInfoStats_40_kraskov1_4.ami34'	73.3295
'IN_AutoMutualInfoStats_40_kraskov1_4_ami35'	'information,correlation,AMI'	'IN_AutoMutualInfoStats_40_kraskov1_4.ami35'	73.3295
'IN_AutoMutualInfoStats_40_kraskov1_4_ami36'	'information,correlation,AMI'	'IN_AutoMutualInfoStats_40_kraskov1_4.ami36'	73.3295
'IN_AutoMutualInfoStats_40_kraskov1_4_ami37'	'information,correlation,AMI'	'IN_AutoMutualInfoStats_40_kraskov1_4.ami37'	73.3295
'IN_AutoMutualInfoStats_40_kraskov1_4_ami38'	'information,correlation,AMI'	'IN_AutoMutualInfoStats_40_kraskov1_4.ami38'	73.3295
'IN_AutoMutualInfoStats_40_kraskov1_4_ami39'	'information,correlation,AMI'	'IN_AutoMutualInfoStats_40_kraskov1_4.ami39'	73.3295
'IN_AutoMutualInfoStats_40_kraskov1_4_ami40'	'information,correlation,AMI'	'IN_AutoMutualInfoStats_40_kraskov1_4.ami40'	73.1567
'IN_AutoMutualInfoStats_40_kraskov1_4_mami'	'information,correlation,AMI'	'IN_AutoMutualInfoStats_40_kraskov1_4.mami'	73.1567
'IN_AutoMutualInfoStats_40_kraskov1_4_stdami'	'information,correlation,AMI'	'IN_AutoMutualInfoStats_40_kraskov1_4.stdami'	72.9839
'IN_AutoMutualInfoStats_40_kraskov1_4_pextrema'	'information,correlation,AMI'	'IN_AutoMutualInfoStats_40_kraskov1_4.pextrema'	72.9839
'IN_AutoMutualInfoStats_40_kraskov1_4_fmmi'	'information,correlation,AMI'	'IN_AutoMutualInfoStats_40_kraskov1_4.fmmi'	72.9839
'IN_AutoMutualInfoStats_40_kraskov1_4_pmaxima'	'information,correlation,AMI'	'IN_AutoMutualInfoStats_40_kraskov1_4.pmaxima'	72.9839
'IN_AutoMutualInfoStats_40_kraskov1_4_modeperiodmax'	'information,correlation,AMI'	'IN_AutoMutualInfoStats_40_kraskov1_4.modeperiodmax'	72.8111
'IN_AutoMutualInfoStats_40_kraskov1_4_pmodeperiodmax'	'information,correlation,AMI'	'IN_AutoMutualInfoStats_40_kraskov1_4.pmodeperiodmax'	72.8111
'IN_AutoMutualInfoStats_40_kraskov1_4_pminima'	'information,correlation,AMI'	'IN_AutoMutualInfoStats_40_kraskov1_4.pminima'	72.8111
'IN_AutoMutualInfoStats_40_kraskov1_4_modeperiodmin'	'information,correlation,AMI'	'IN_AutoMutualInfoStats_40_kraskov1_4.modeperiodmin'	72.8111
'IN_AutoMutualInfoStats_40_kraskov1_4_pmodeperiodmin'	'information,correlation,AMI'	'IN_AutoMutualInfoStats_40_kraskov1_4.pmodeperiodmin'	72.6382
'IN_AutoMutualInfoStats_40_kraskov1_4_pcrossmean'	'information,correlation,AMI'	'IN_AutoMutualInfoStats_40_kraskov1_4.pcrossmean'	72.6382
'IN_AutoMutualInfoStats_40_kraskov1_4_pcrossmedian'	'information,correlation,AMI'	'IN_AutoMutualInfoStats_40_kraskov1_4.pcrossmedian'	72.6382
'IN_AutoMutualInfoStats_40_kraskov1_4_pcrossq10'	'information,correlation,AMI'	'IN_AutoMutualInfoStats_40_kraskov1_4.pcrossq10'	72.5806
'IN_AutoMutualInfoStats_40_kraskov1_4_pcrossq90'	'information,correlation,AMI'	'IN_AutoMutualInfoStats_40_kraskov1_4.pcrossq90'	72.4654
'IN_AutoMutualInfoStats_40_kraskov1_4_amiac1'	'information,correlation,AMI'	'IN_AutoMutualInfoStats_40_kraskov1_4.amiac1'	72.4078
'IN_AutoMutualInfoStats_diff_20_gaussian_ami1'	'information,correlation,AMI'	'IN_AutoMutualInfoStats_diff_20_gaussian.ami1'	72.235
'IN_AutoMutualInfoStats_diff_20_gaussian_ami2'	'information,correlation,AMI'	'IN_AutoMutualInfoStats_diff_20_gaussian.ami2'	72.235
'IN_AutoMutualInfoStats_diff_20_gaussian_ami3'	'information,correlation,AMI'	'IN_AutoMutualInfoStats_diff_20_gaussian.ami3'	72.235
'IN_AutoMutualInfoStats_diff_20_gaussian_ami4'	'information,correlation,AMI'	'IN_AutoMutualInfoStats_diff_20_gaussian.ami4'	72.235
'IN_AutoMutualInfoStats_diff_20_gaussian_ami5'	'information,correlation,AMI'	'IN_AutoMutualInfoStats_diff_20_gaussian.ami5'	72.0622
'IN_AutoMutualInfoStats_diff_20_gaussian_ami6'	'information,correlation,AMI'	'IN_AutoMutualInfoStats_diff_20_gaussian.ami6'	72.0622
'IN_AutoMutualInfoStats_diff_20_gaussian_ami7'	'information,correlation,AMI'	'IN_AutoMutualInfoStats_diff_20_gaussian.ami7'	72.0622
'IN_AutoMutualInfoStats_diff_20_gaussian_ami8'	'information,correlation,AMI'	'IN_AutoMutualInfoStats_diff_20_gaussian.ami8'	72.0622
'IN_AutoMutualInfoStats_diff_20_gaussian_ami9'	'information,correlation,AMI'	'IN_AutoMutualInfoStats_diff_20_gaussian.ami9'	71.8894
'IN_AutoMutualInfoStats_diff_20_gaussian_ami10'	'information,correlation,AMI'	'IN_AutoMutualInfoStats_diff_20_gaussian.ami10'	71.8894
'IN_AutoMutualInfoStats_diff_20_gaussian_ami11'	'information,correlation,AMI'	'IN_AutoMutualInfoStats_diff_20_gaussian.ami11'	71.8894
'IN_AutoMutualInfoStats_diff_20_gaussian_ami12'	'information,correlation,AMI'	'IN_AutoMutualInfoStats_diff_20_gaussian.ami12'	71.7166
'IN_AutoMutualInfoStats_diff_20_gaussian_ami13'	'information,correlation,AMI'	'IN_AutoMutualInfoStats_diff_20_gaussian.ami13'	71.7166
'IN_AutoMutualInfoStats_diff_20_gaussian_ami14'	'information,correlation,AMI'	'IN_AutoMutualInfoStats_diff_20_gaussian.ami14'	71.7166
'IN_AutoMutualInfoStats_diff_20_gaussian_ami15'	'information,correlation,AMI'	'IN_AutoMutualInfoStats_diff_20_gaussian.ami15'	71.7166
'IN_AutoMutualInfoStats_diff_20_gaussian_ami16'	'information,correlation,AMI'	'IN_AutoMutualInfoStats_diff_20_gaussian.ami16'	71.7166
'IN_AutoMutualInfoStats_diff_20_gaussian_ami17'	'information,correlation,AMI'	'IN_AutoMutualInfoStats_diff_20_gaussian.ami17'	71.7166
'IN_AutoMutualInfoStats_diff_20_gaussian_ami18'	'information,correlation,AMI'	'IN_AutoMutualInfoStats_diff_20_gaussian.ami18'	71.5438
'IN_AutoMutualInfoStats_diff_20_gaussian_ami19'	'information,correlation,AMI'	'IN_AutoMutualInfoStats_diff_20_gaussian.ami19'	71.5438
'IN_AutoMutualInfoStats_diff_20_gaussian_ami20'	'information,correlation,AMI'	'IN_AutoMutualInfoStats_diff_20_gaussian.ami20'	71.5438
'IN_AutoMutualInfoStats_diff_20_gaussian_mami'	'information,correlation,AMI'	'IN_AutoMutualInfoStats_diff_20_gaussian.mami'	71.5438
'IN_AutoMutualInfoStats_diff_20_gaussian_stdami'	'information,correlation,AMI'	'IN_AutoMutualInfoStats_diff_20_gaussian.stdami'	71.371
'IN_AutoMutualInfoStats_diff_20_gaussian_pextrema'	'information,correlation,AMI'	'IN_AutoMutualInfoStats_diff_20_gaussian.pextrema'	71.371
'IN_AutoMutualInfoStats_diff_20_gaussian_fmmi'	'information,correlation,AMI'	'IN_AutoMutualInfoStats_diff_20_gaussian.fmmi'	71.371
'IN_AutoMutualInfoStats_diff_20_gaussian_pmaxima'	'information,correlation,AMI'	'IN_AutoMutualInfoStats_diff_20_gaussian.pmaxima'	71.371
'IN_AutoMutualInfoStats_diff_20_gaussian_modeperiodmax'	'information,correlation,AMI'	'IN_AutoMutualInfoStats_diff_20_gaussian.modeperiodmax'	71.371
'IN_AutoMutualInfoStats_diff_20_gaussian_pmodeperiodmax'	'information,correlation,AMI'	'IN_AutoMutualInfoStats_diff_20_gaussian.pmodeperiodmax'	71.1982
'IN_AutoMutualInfoStats_diff_20_gaussian_pminima'	'information,correlation,AMI'	'IN_AutoMutualInfoStats_diff_20_gaussian.pminima'	71.1982
'IN_AutoMutualInfoStats_diff_20_gaussian_modeperiodmin'	'information,correlation,AMI'	'IN_AutoMutualInfoStats_diff_20_gaussian.modeperiodmin'	71.1982
'IN_AutoMutualInfoStats_diff_20_gaussian_pmodeperiodmin'	'information,correlation,AMI'	'IN_AutoMutualInfoStats_diff_20_gaussian.pmodeperiodmin'	71.1982
'IN_AutoMutualInfoStats_diff_20_gaussian_pcrossmean'	'information,correlation,AMI'	'IN_AutoMutualInfoStats_diff_20_gaussian.pcrossmean'	71.0253
'IN_AutoMutualInfoStats_diff_20_gaussian_pcrossmedian'	'information,correlation,AMI'	'IN_AutoMutualInfoStats_diff_20_gaussian.pcrossmedian'	71.0253
'IN_AutoMutualInfoStats_diff_20_gaussian_pcrossq10'	'information,correlation,AMI'	'IN_AutoMutualInfoStats_diff_20_gaussian.pcrossq10'	71.0253
'IN_AutoMutualInfoStats_diff_20_gaussian_pcrossq90'	'information,correlation,AMI'	'IN_AutoMutualInfoStats_diff_20_gaussian.pcrossq90'	71.0253
'IN_AutoMutualInfoStats_diff_20_gaussian_amiac1'	'information,correlation,AMI'	'IN_AutoMutualInfoStats_diff_20_gaussian.amiac1'	70.9677
'IN_AutoMutualInfoStats_diff_20_kraskov1_4_ami1'	'information,correlation,AMI'	'IN_AutoMutualInfoStats_diff_20_kraskov1_4.ami1'	70.6221
'IN_AutoMutualInfoStats_diff_20_kraskov1_4_ami2'	'information,correlation,AMI'	'IN_AutoMutualInfoStats_diff_20_kraskov1_4.ami2'	70.6221
'IN_AutoMutualInfoStats_diff_20_kraskov1_4_ami3'	'information,correlation,AMI'	'IN_AutoMutualInfoStats_diff_20_kraskov1_4.ami3'	70.6221
'IN_AutoMutualInfoStats_diff_20_kraskov1_4_ami4'	'information,correlation,AMI'	'IN_AutoMutualInfoStats_diff_20_kraskov1_4.ami4'	70.6221
'IN_AutoMutualInfoStats_diff_20_kraskov1_4_ami5'	'information,correlation,AMI'	'IN_AutoMutualInfoStats_diff_20_kraskov1_4.ami5'	70.6221
'IN_AutoMutualInfoStats_diff_20_kraskov1_4_ami6'	'information,correlation,AMI'	'IN_AutoMutualInfoStats_diff_20_kraskov1_4.ami6'	70.6221
'IN_AutoMutualInfoStats_diff_20_kraskov1_4_ami7'	'information,correlation,AMI'	'IN_AutoMutualInfoStats_diff_20_kraskov1_4.ami7'	70.6221
'IN_AutoMutualInfoStats_diff_20_kraskov1_4_ami8'	'information,correlation,AMI'	'IN_AutoMutualInfoStats_diff_20_kraskov1_4.ami8'	70.4493
'IN_AutoMutualInfoStats_diff_20_kraskov1_4_ami9'	'information,correlation,AMI'	'IN_AutoMutualInfoStats_diff_20_kraskov1_4.ami9'	70.4493
'IN_AutoMutualInfoStats_diff_20_kraskov1_4_ami10'	'information,correlation,AMI'	'IN_AutoMutualInfoStats_diff_20_kraskov1_4.ami10'	70.2765
'IN_AutoMutualInfoStats_diff_20_kraskov1_4_ami11'	'information,correlation,AMI'	'IN_AutoMutualInfoStats_diff_20_kraskov1_4.ami11'	70.2765
'IN_AutoMutualInfoStats_diff_20_kraskov1_4_ami12'	'information,correlation,AMI'	'IN_AutoMutualInfoStats_diff_20_kraskov1_4.ami12'	70.2765
'IN_AutoMutualInfoStats_diff_20_kraskov1_4_ami13'	'information,correlation,AMI'	'IN_AutoMutualInfoStats_diff_20_kraskov1_4.ami13'	70.1613
'IN_AutoMutualInfoStats_diff_20_kraskov1_4_ami14'	'information,correlation,AMI'	'IN_AutoMutualInfoStats_diff_20_kraskov1_4.ami14'	70.1037
'IN_AutoMutualInfoStats_diff_20_kraskov1_4_ami15'	'information,correlation,AMI'	'IN_AutoMutualInfoStats_diff_20_kraskov1_4.ami15'	70.1037
'IN_AutoMutualInfoStats_diff_20_kraskov1_4_ami16'	'information,correlation,AMI'	'IN_AutoMutualInfoStats_diff_20_kraskov1_4.ami16'	70.1037
'IN_AutoMutualInfoStats_diff_20_kraskov1_4_ami17'	'information,correlation,AMI'	'IN_AutoMutualInfoStats_diff_20_kraskov1_4.ami17'	70.1037
'IN_AutoMutualInfoStats_diff_20_kraskov1_4_ami18'	'information,correlation,AMI'	'IN_AutoMutualInfoStats_diff_20_kraskov1_4.ami18'	70.1037
'IN_AutoMutualInfoStats_diff_20_kraskov1_4_ami19'	'information,correlation,AMI'	'IN_AutoMutualInfoStats_diff_20_kraskov1_4.ami19'	70.1037
'IN_AutoMutualInfoStats_diff_20_kraskov1_4_ami20'	'information,correlation,AMI'	'IN_AutoMutualInfoStats_diff_20_kraskov1_4.ami20'	69.9309
'IN_AutoMutualInfoStats_diff_20_kraskov1_4_mami'	'information,correlation,AMI'	'IN_AutoMutualInfoStats_diff_20_kraskov1_4.mami'	69.9309
'IN_AutoMutualInfoStats_diff_20_kraskov1_4_stdami'	'information,correlation,AMI'	'IN_AutoMutualInfoStats_diff_20_kraskov1_4.stdami'	69.9309
'IN_AutoMutualInfoStats_diff_20_kraskov1_4_pextrema'	'information,correlation,AMI'	'IN_AutoMutualInfoStats_diff_20_kraskov1_4.pextrema'	69.9309
'IN_AutoMutualInfoStats_diff_20_kraskov1_4_fmmi'	'information,correlation,AMI'	'IN_AutoMutualInfoStats_diff_20_kraskov1_4.fmmi'	69.9309
'IN_AutoMutualInfoStats_diff_20_kraskov1_4_pmaxima'	'information,correlation,AMI'	'IN_AutoMutualInfoStats_diff_20_kraskov1_4.pmaxima'	69.9309
'IN_AutoMutualInfoStats_diff_20_kraskov1_4_modeperiodmax'	'information,correlation,AMI'	'IN_AutoMutualInfoStats_diff_20_kraskov1_4.modeperiodmax'	69.7581
'IN_AutoMutualInfoStats_diff_20_kraskov1_4_pmodeperiodmax'	'information,correlation,AMI'	'IN_AutoMutualInfoStats_diff_20_kraskov1_4.pmodeperiodmax'	69.7581
'IN_AutoMutualInfoStats_diff_20_kraskov1_4_pminima'	'information,correlation,AMI'	'IN_AutoMutualInfoStats_diff_20_kraskov1_4.pminima'	69.5853
'IN_AutoMutualInfoStats_diff_20_kraskov1_4_modeperiodmin'	'information,correlation,AMI'	'IN_AutoMutualInfoStats_diff_20_kraskov1_4.modeperiodmin'	69.5853
'IN_AutoMutualInfoStats_diff_20_kraskov1_4_pmodeperiodmin'	'information,correlation,AMI'	'IN_AutoMutualInfoStats_diff_20_kraskov1_4.pmodeperiodmin'	69.5853
'IN_AutoMutualInfoStats_diff_20_kraskov1_4_pcrossmean'	'information,correlation,AMI'	'IN_AutoMutualInfoStats_diff_20_kraskov1_4.pcrossmean'	69.5853
'IN_AutoMutualInfoStats_diff_20_kraskov1_4_pcrossmedian'	'information,correlation,AMI'	'IN_AutoMutualInfoStats_diff_20_kraskov1_4.pcrossmedian'	69.5853
'IN_AutoMutualInfoStats_diff_20_kraskov1_4_pcrossq10'	'information,correlation,AMI'	'IN_AutoMutualInfoStats_diff_20_kraskov1_4.pcrossq10'	69.5853
'IN_AutoMutualInfoStats_diff_20_kraskov1_4_pcrossq90'	'information,correlation,AMI'	'IN_AutoMutualInfoStats_diff_20_kraskov1_4.pcrossq90'	69.5853
'IN_AutoMutualInfoStats_diff_20_kraskov1_4_amiac1'	'information,correlation,AMI'	'IN_AutoMutualInfoStats_diff_20_kraskov1_4.amiac1'	69.4124
'CO_CompareMinAMI_std1_2_80_min'	'correlation,AMI'	'CO_CompareMinAMI_std1_2_80.min'	69.4124
'CO_CompareMinAMI_std1_2_80_max'	'correlation,AMI'	'CO_CompareMinAMI_std1_2_80.max'	69.2396
'CO_CompareMinAMI_std1_2_80_range'	'correlation,AMI'	'CO_CompareMinAMI_std1_2_80.range'	69.182
'CO_CompareMinAMI_std1_2_80_median'	'correlation,AMI'	'CO_CompareMinAMI_std1_2_80.median'	69.182
'CO_CompareMinAMI_std1_2_80_mean'	'correlation,AMI'	'CO_CompareMinAMI_std1_2_80.mean'	69.0092
'CO_CompareMinAMI_std1_2_80_std'	'correlation,AMI'	'CO_CompareMinAMI_std1_2_80.std'	69.0092
'CO_CompareMinAMI_std1_2_80_nunique'	'correlation,AMI'	'CO_CompareMinAMI_std1_2_80.nunique'	69.0092
'CO_CompareMinAMI_std1_2_80_mode'	'correlation,AMI'	'CO_CompareMinAMI_std1_2_80.mode'	69.0092
'CO_CompareMinAMI_std1_2_80_modef'	'correlation,AMI'	'CO_CompareMinAMI_std1_2_80.modef'	68.8364
'CO_CompareMinAMI_std1_2_80_conv4'	'correlation,AMI'	'CO_CompareMinAMI_std1_2_80.conv4'	68.8364
'CO_CompareMinAMI_std1_2_80_nlocmax'	'correlation,AMI'	'CO_CompareMinAMI_std1_2_80.nlocmax'	68.8364
'CO_CompareMinAMI_quantiles_2_80_min'	'correlation,AMI'	'CO_CompareMinAMI_quantiles_2_80.min'	68.8364
'CO_CompareMinAMI_quantiles_2_80_max'	'correlation,AMI'	'CO_CompareMinAMI_quantiles_2_80.max'	68.8364
'CO_CompareMinAMI_quantiles_2_80_range'	'correlation,AMI'	'CO_CompareMinAMI_quantiles_2_80.range'	68.8364
'CO_CompareMinAMI_quantiles_2_80_median'	'correlation,AMI'	'CO_CompareMinAMI_quantiles_2_80.median'	68.6636
'CO_CompareMinAMI_quantiles_2_80_mean'	'correlation,AMI'	'CO_CompareMinAMI_quantiles_2_80.mean'	68.6636
'CO_CompareMinAMI_quantiles_2_80_std'	'correlation,AMI'	'CO_CompareMinAMI_quantiles_2_80.std'	68.6636
'CO_CompareMinAMI_quantiles_2_80_nunique'	'correlation,AMI'	'CO_CompareMinAMI_quantiles_2_80.nunique'	68.6636
'CO_CompareMinAMI_quantiles_2_80_mode'	'correlation,AMI'	'CO_CompareMinAMI_quantiles_2_80.mode'	68.6636
'CO_CompareMinAMI_quantiles_2_80_modef'	'correlation,AMI'	'CO_CompareMinAMI_quantiles_2_80.modef'	68.6636
'CO_CompareMinAMI_quantiles_2_80_conv4'	'correlation,AMI'	'CO_CompareMinAMI_quantiles_2_80.conv4'	68.6636
'CO_CompareMinAMI_quantiles_2_80_nlocmax'	'correlation,AMI'	'CO_CompareMinAMI_quantiles_2_80.nlocmax'	68.6636
'CO_CompareMinAMI_even_2_80_min'	'correlation,AMI'	'CO_CompareMinAMI_even_2_80.min'	68.6636
'CO_CompareMinAMI_even_2_80_max'	'correlation,AMI'	'CO_CompareMinAMI_even_2_80.max'	68.6636
'CO_CompareMinAMI_even_2_80_range'	'correlation,AMI'	'CO_CompareMinAMI_even_2_80.range'	68.6636
'CO_CompareMinAMI_even_2_80_median'	'correlation,AMI'	'CO_CompareMinAMI_even_2_80.median'	68.4908
'CO_CompareMinAMI_even_2_80_mean'	'correlation,AMI'	'CO_CompareMinAMI_even_2_80.mean'	68.4908
'CO_CompareMinAMI_even_2_80_std'	'correlation,AMI'	'CO_CompareMinAMI_even_2_80.std'	68.4908
'CO_CompareMinAMI_even_2_80_nunique'	'correlation,AMI'	'CO_CompareMinAMI_even_2_80.nunique'	68.4908
'CO_CompareMinAMI_even_2_80_mode'	'correlation,AMI'	'CO_CompareMinAMI_even_2_80.mode'	68.4908
'CO_CompareMinAMI_even_2_80_modef'	'correlation,AMI'	'CO_CompareMinAMI_even_2_80.modef'	68.318
'CO_CompareMinAMI_even_2_80_conv4'	'correlation,AMI'	'CO_CompareMinAMI_even_2_80.conv4'	68.318
'CO_CompareMinAMI_even_2_80_nlocmax'	'correlation,AMI'	'CO_CompareMinAMI_even_2_80.nlocmax'	68.318
'CO_CompareMinAMI_std2_2_80_min'	'correlation,AMI'	'CO_CompareMinAMI_std2_2_80.min'	68.318
'CO_CompareMinAMI_std2_2_80_max'	'correlation,AMI'	'CO_CompareMinAMI_std2_2_80.max'	68.318
'CO_CompareMinAMI_std2_2_80_range'	'correlation,AMI'	'CO_CompareMinAMI_std2_2_80.range'	68.1452
'CO_CompareMinAMI_std2_2_80_median'	'correlation,AMI'	'CO_CompareMinAMI_std2_2_80.median'	68.1452
'CO_CompareMinAMI_std2_2_80_mean'	'correlation,AMI'	'CO_CompareMinAMI_std2_2_80.mean'	68.1452
'CO_CompareMinAMI_std2_2_80_std'	'correlation,AMI'	'CO_CompareMinAMI_std2_2_80.std'	68.1452
'CO_CompareMinAMI_std2_2_80_nunique'	'correlation,AMI'	'CO_CompareMinAMI_std2_2_80.nunique'	68.1452
'CO_CompareMinAMI_std2_2_80_mode'	'correlation,AMI'	'CO_CompareMinAMI_std2_2_80.mode'	68.1452
'CO_CompareMinAMI_std2_2_80_modef'	'correlation,AMI'	'CO_CompareMinAMI_std2_2_80.modef'	68.1452
'CO_CompareMinAMI_std2_2_80_conv4'	'correlation,AMI'	'CO_CompareMinAMI_std2_2_80.conv4'	67.9724
'CO_CompareMinAMI_std2_2_80_nlocmax'	'correlation,AMI'	'CO_CompareMinAMI_std2_2_80.nlocmax'	67.9724
'CO_glscf_1_1_1'	'correlation,glscf'	'CO_glscf_1_1_1'	67.9724
'CO_glscf_1_1_2'	'correlation,glscf'	'CO_glscf_1_1_2'	67.7419
'CO_glscf_1_1_3'	'correlation,glscf'	'CO_glscf_1_1_3'	67.6267
'CO_glscf_1_1_4'	'correlation,glscf'	'CO_glscf_1_1_4'	67.6267
'CO_glscf_1_1_5'	'correlation,glscf'	'CO_glscf_1_1_5'	67.6267
'CO_glscf_1_1_tau'	'correlation,glscf'	'CO_glscf_1_1_tau'	67.5691
'CO_glscf_1_2_1'	'correlation,glscf'	'CO_glscf_1_2_1'	67.5691
'CO_glscf_1_2_2'	'correlation,glscf'	'CO_glscf_1_2_2'	67.5691
'CO_glscf_1_2_3'	'correlation,glscf'	'CO_glscf_1_2_3'	67.5691
'CO_glscf_1_2_4'	'correlation,glscf'	'CO_glscf_1_2_4'	67.5691
'CO_glscf_1_2_5'	'correlation,glscf'	'CO_glscf_1_2_5'	67.3963
'CO_glscf_1_2_tau'	'correlation,glscf'	'CO_glscf_1_2_tau'	67.3963
'CO_glscf_1_5_1'	'correlation,glscf'	'CO_glscf_1_5_1'	67.2811
'CO_glscf_1_5_2'	'correlation,glscf'	'CO_glscf_1_5_2'	67.2811
'CO_glscf_1_5_3'	'correlation,glscf'	'CO_glscf_1_5_3'	67.2235
'CO_glscf_1_5_4'	'correlation,glscf'	'CO_glscf_1_5_4'	67.2235
'CO_glscf_1_5_5'	'correlation,glscf'	'CO_glscf_1_5_5'	67.2235
'CO_glscf_1_5_tau'	'correlation,glscf'	'CO_glscf_1_5_tau'	67.2235
'CO_glscf_1_10_1'	'correlation,glscf'	'CO_glscf_1_10_1'	67.2235
'CO_glscf_1_10_2'	'correlation,glscf'	'CO_glscf_1_10_2'	67.1083
'CO_glscf_1_10_3'	'correlation,glscf'	'CO_glscf_1_10_3'	67.1083
'CO_glscf_1_10_4'	'correlation,glscf'	'CO_glscf_1_10_4'	67.0507
'CO_glscf_1_10_5'	'correlation,glscf'	'CO_glscf_1_10_5'	67.0507
'CO_glscf_1_10_tau'	'correlation,glscf'	'CO_glscf_1_10_tau'	67.0507
'CO_glscf_2_2_1'	'correlation,glscf'	'CO_glscf_2_2_1'	67.0507
'CO_glscf_2_2_2'	'correlation,glscf'	'CO_glscf_2_2_2'	67.0507
'CO_glscf_2_2_3'	'correlation,glscf'	'CO_glscf_2_2_3'	66.9355
'CO_glscf_2_2_4'	'correlation,glscf'	'CO_glscf_2_2_4'	66.8779
'CO_glscf_2_2_5'	'correlation,glscf'	'CO_glscf_2_2_5'	66.8779
'CO_glscf_2_2_tau'	'correlation,glscf'	'CO_glscf_2_2_tau'	66.8779
'CO_glscf_2_5_1'	'correlation,glscf'	'CO_glscf_2_5_1'	66.8779
'CO_glscf_2_5_2'	'correlation,glscf'	'CO_glscf_2_5_2'	66.8779
'CO_glscf_2_5_3'	'correlation,glscf'	'CO_glscf_2_5_3'	66.8779
'CO_glscf_2_5_4'	'correlation,glscf'	'CO_glscf_2_5_4'	66.7051
'CO_glscf_2_5_5'	'correlation,glscf'	'CO_glscf_2_5_5'	66.7051
'CO_glscf_2_5_tau'	'correlation,glscf'	'CO_glscf_2_5_tau'	66.7051
'CO_fzcglscf_1_1'	'correlation,glscf,tau'	'CO_fzcglscf_1_1'	66.7051
'CO_fzcglscf_1_2'	'correlation,glscf,tau'	'CO_fzcglscf_1_2'	66.7051
'CO_fzcglscf_1_3'	'correlation,glscf,tau'	'CO_fzcglscf_1_3'	66.7051
'CO_fzcglscf_1_4'	'correlation,glscf,tau'	'CO_fzcglscf_1_4'	66.7051
'CO_fzcglscf_1_5'	'correlation,glscf,tau'	'CO_fzcglscf_1_5'	66.7051
'CO_fzcglscf_1_6'	'correlation,glscf,tau'	'CO_fzcglscf_1_6'	66.7051
'CO_fzcglscf_1_7'	'correlation,glscf,tau'	'CO_fzcglscf_1_7'	66.7051
'CO_fzcglscf_1_8'	'correlation,glscf,tau'	'CO_fzcglscf_1_8'	66.7051
'CO_fzcglscf_1_9'	'correlation,glscf,tau'	'CO_fzcglscf_1_9'	66.7051
'CO_fzcglscf_1_10'	'correlation,glscf,tau'	'CO_fzcglscf_1_10'	66.5323
'CO_fzcglscf_2_2'	'correlation,glscf,tau'	'CO_fzcglscf_2_2'	66.5323
'CO_fzcglscf_2_5'	'correlation,glscf,tau'	'CO_fzcglscf_2_5'	66.5323
'CO_fzcglscf_2_10'	'correlation,glscf,tau'	'CO_fzcglscf_2_10'	66.5323
'CO_fzcglscf_5_5'	'correlation,glscf,tau'	'CO_fzcglscf_5_5'	66.5323
'CO_fzcglscf_5_10'	'correlation,glscf,tau'	'CO_fzcglscf_5_10'	66.5323
'CO_fzcglscf_10_10'	'correlation,glscf,tau'	'CO_fzcglscf_10_10'	66.5323
'seasonality_test'	'periodicity'	'DT_IsSeasonal'	66.3594
'StatAvl25'	'stationarity,StatAv'	'StatAvl25'	66.3594
'StatAvl50'	'stationarity,StatAv'	'StatAvl50'	66.3594
'StatAvl100'	'stationarity,StatAv'	'StatAvl100'	66.1866
'StatAvl150'	'stationarity,StatAv'	'StatAvl150'	66.1866
'StatAvl200'	'stationarity,StatAv'	'StatAvl200'	66.1866
'StatAvl250'	'stationarity,StatAv'	'StatAvl250'	66.1866
'StatAvl500'	'stationarity,StatAv'	'StatAvl500'	66.1866
'StatAvl1000'	'stationarity,StatAv'	'StatAvl1000'	66.1866
'StatAv2'	'stationarity,StatAv'	'SY_SlidingWindow_m_s_2_1'	66.129
'StatAv3'	'stationarity,StatAv'	'SY_SlidingWindow_m_s_3_1'	66.129
'StatAv4'	'stationarity,StatAv'	'SY_SlidingWindow_m_s_4_1'	66.129
'StatAv5'	'stationarity,StatAv'	'SY_SlidingWindow_m_s_5_1'	66.0138
'StatAv6'	'stationarity,StatAv'	'SY_SlidingWindow_m_s_6_1'	65.9562
'StatAv7'	'stationarity,StatAv'	'SY_SlidingWindow_m_s_7_1'	65.9562
'StatAv8'	'stationarity,StatAv'	'SY_SlidingWindow_m_s_8_1'	65.9562
'StatAv9'	'stationarity,StatAv'	'SY_SlidingWindow_m_s_9_1'	65.841
'StatAv10'	'stationarity,StatAv'	'SY_SlidingWindow_m_s_10_1'	65.841
'SY_SlidingWindow_m_s2_2'	'stationarity'	'SY_SlidingWindow_m_s2_2'	65.841
'SY_SlidingWindow_m_s2_10'	'stationarity'	'SY_SlidingWindow_m_s2_10'	65.841
'SY_SlidingWindow_m_s5_2'	'stationarity'	'SY_SlidingWindow_m_s5_2'	65.7834
'SY_SlidingWindow_m_s5_10'	'stationarity'	'SY_SlidingWindow_m_s5_10'	65.7834
'SY_SlidingWindow_m_s10_2'	'stationarity'	'SY_SlidingWindow_m_s10_2'	65.7834
'SY_SlidingWindow_m_s10_10'	'stationarity'	'SY_SlidingWindow_m_s10_10'	65.7834
'SY_SlidingWindow_m_sampen2_10'	'stationarity'	'SY_SlidingWindow_m_sampen2_10'	65.7834
'SY_SlidingWindow_m_sampen5_10'	'stationarity'	'SY_SlidingWindow_m_sampen5_10'	65.6682
'SY_SlidingWindow_m_sampen10_1'	'stationarity'	'SY_SlidingWindow_m_sampen10_1'	65.6682
'SY_SlidingWindow_m_sampen10_2'	'stationarity'	'SY_SlidingWindow_m_sampen10_2'	65.6682
'SY_SlidingWindow_m_sampen10_10'	'stationarity'	'SY_SlidingWindow_m_sampen10_10'	65.6106
'SY_SlidingWindow_m_ent2_1'	'stationarity'	'SY_SlidingWindow_m_ent2_1'	65.6106
'SY_SlidingWindow_m_ent2_2'	'stationarity'	'SY_SlidingWindow_m_ent2_2'	65.6106
'SY_SlidingWindow_m_ent2_10'	'stationarity'	'SY_SlidingWindow_m_ent2_10'	65.6106
'SY_SlidingWindow_m_ent5_1'	'stationarity'	'SY_SlidingWindow_m_ent5_1'	65.6106
'SY_SlidingWindow_m_ent5_2'	'stationarity'	'SY_SlidingWindow_m_ent5_2'	65.6106
'SY_SlidingWindow_m_ent5_10'	'stationarity'	'SY_SlidingWindow_m_ent5_10'	65.6106
'SY_SlidingWindow_m_ent10_1'	'stationarity'	'SY_SlidingWindow_m_ent10_1'	65.4378
'SY_SlidingWindow_m_ent10_2'	'stationarity'	'SY_SlidingWindow_m_ent10_2'	65.4378
'SY_SlidingWindow_m_ent10_10'	'stationarity'	'SY_SlidingWindow_m_ent10_10'	65.4378
'SY_SlidingWindow_s_s2_1'	'stationarity'	'SY_SlidingWindow_s_s2_1'	65.4378
'SY_SlidingWindow_s_s2_2'	'stationarity'	'SY_SlidingWindow_s_s2_2'	65.4378
'SY_SlidingWindow_s_s2_10'	'stationarity'	'SY_SlidingWindow_s_s2_10'	65.4378
'SY_SlidingWindow_s_s5_1'	'stationarity'	'SY_SlidingWindow_s_s5_1'	65.4378
'SY_SlidingWindow_s_s5_2'	'stationarity'	'SY_SlidingWindow_s_s5_2'	65.3226
'SY_SlidingWindow_s_s5_10'	'stationarity'	'SY_SlidingWindow_s_s5_10'	65.3226
'SY_SlidingWindow_s_s10_1'	'stationarity'	'SY_SlidingWindow_s_s10_1'	65.265
'SY_SlidingWindow_s_s10_2'	'stationarity'	'SY_SlidingWindow_s_s10_2'	65.265
'SY_SlidingWindow_s_s10_10'	'stationarity'	'SY_SlidingWindow_s_s10_10'	65.265
'SY_SlidingWindow_s_sampen2_10'	'stationarity'	'SY_SlidingWindow_s_sampen2_10'	65.265
'SY_SlidingWindow_s_sampen5_10'	'stationarity'	'SY_SlidingWindow_s_sampen5_10'	65.265
'SY_SlidingWindow_s_sampen10_1'	'stationarity'	'SY_SlidingWindow_s_sampen10_1'	65.265
'SY_SlidingWindow_s_sampen10_2'	'stationarity'	'SY_SlidingWindow_s_sampen10_2'	65.265
'SY_SlidingWindow_s_sampen10_10'	'stationarity'	'SY_SlidingWindow_s_sampen10_10'	65.265
'SY_SlidingWindow_s_ent2_1'	'stationarity'	'SY_SlidingWindow_s_ent2_1'	65.265
'SY_SlidingWindow_s_ent2_2'	'stationarity'	'SY_SlidingWindow_s_ent2_2'	65.265
'SY_SlidingWindow_s_ent2_10'	'stationarity'	'SY_SlidingWindow_s_ent2_10'	65.265
'SY_SlidingWindow_s_ent5_1'	'stationarity'	'SY_SlidingWindow_s_ent5_1'	65.265
'SY_SlidingWindow_s_ent5_2'	'stationarity'	'SY_SlidingWindow_s_ent5_2'	65.265
'SY_SlidingWindow_s_ent5_10'	'stationarity'	'SY_SlidingWindow_s_ent5_10'	65.1498
'SY_SlidingWindow_s_ent10_1'	'stationarity'	'SY_SlidingWindow_s_ent10_1'	65.1498
'SY_SlidingWindow_s_ent10_2'	'stationarity'	'SY_SlidingWindow_s_ent10_2'	65.0922
'SY_SlidingWindow_s_ent10_10'	'stationarity'	'SY_SlidingWindow_s_ent10_10'	65.0922
'SY_SlidingWindow_ent_s2_1'	'stationarity'	'SY_SlidingWindow_ent_s2_1'	65.0922
'SY_SlidingWindow_ent_s2_2'	'stationarity'	'SY_SlidingWindow_ent_s2_2'	64.977
'SY_SlidingWindow_ent_s2_10'	'stationarity'	'SY_SlidingWindow_ent_s2_10'	64.9194
'SY_SlidingWindow_ent_s5_1'	'stationarity'	'SY_SlidingWindow_ent_s5_1'	64.9194
'SY_SlidingWindow_ent_s5_2'	'stationarity'	'SY_SlidingWindow_ent_s5_2'	64.9194
'SY_SlidingWindow_ent_s5_10'	'stationarity'	'SY_SlidingWindow_ent_s5_10'	64.9194
'SY_SlidingWindow_ent_s10_1'	'stationarity'	'SY_SlidingWindow_ent_s10_1'	64.9194
'SY_SlidingWindow_ent_s10_2'	'stationarity'	'SY_SlidingWindow_ent_s10_2'	64.9194
'SY_SlidingWindow_ent_s10_10'	'stationarity'	'SY_SlidingWindow_ent_s10_10'	64.9194
'SY_SlidingWindow_ent_sampen2_10'	'stationarity'	'SY_SlidingWindow_ent_sampen2_10'	64.9194
'SY_SlidingWindow_ent_sampen5_10'	'stationarity'	'SY_SlidingWindow_ent_sampen5_10'	64.7465
'SY_SlidingWindow_ent_sampen10_2'	'stationarity'	'SY_SlidingWindow_ent_sampen10_2'	64.7465
'SY_SlidingWindow_ent_sampen10_10'	'stationarity'	'SY_SlidingWindow_ent_sampen10_10'	64.7465
'SY_SlidingWindow_ent_ent2_1'	'stationarity'	'SY_SlidingWindow_ent_ent2_1'	64.7465
'SY_SlidingWindow_ent_ent2_2'	'stationarity'	'SY_SlidingWindow_ent_ent2_2'	64.7465
'SY_SlidingWindow_ent_ent2_10'	'stationarity'	'SY_SlidingWindow_ent_ent2_10'	64.7465
'SY_SlidingWindow_ent_ent5_1'	'stationarity'	'SY_SlidingWindow_ent_ent5_1'	64.7465
'SY_SlidingWindow_ent_ent5_2'	'stationarity'	'SY_SlidingWindow_ent_ent5_2'	64.7465
'SY_SlidingWindow_ent_ent5_10'	'stationarity'	'SY_SlidingWindow_ent_ent5_10'	64.7465
'SY_SlidingWindow_ent_ent10_1'	'stationarity'	'SY_SlidingWindow_ent_ent10_1'	64.7465
'SY_SlidingWindow_ent_ent10_2'	'stationarity'	'SY_SlidingWindow_ent_ent10_2'	64.7465
'SY_SlidingWindow_ent_ent10_10'	'stationarity'	'SY_SlidingWindow_ent_ent10_10'	64.5737
'SY_SlidingWindow_sampen_s2_1'	'stationarity'	'SY_SlidingWindow_sampen_s2_1'	64.5737
'SY_SlidingWindow_sampen_s2_2'	'stationarity'	'SY_SlidingWindow_sampen_s2_2'	64.5737
'SY_SlidingWindow_sampen_s2_10'	'stationarity'	'SY_SlidingWindow_sampen_s2_10'	64.5737
'SY_SlidingWindow_sampen_s5_1'	'stationarity'	'SY_SlidingWindow_sampen_s5_1'	64.5737
'SY_SlidingWindow_sampen_s5_2'	'stationarity'	'SY_SlidingWindow_sampen_s5_2'	64.5737
'SY_SlidingWindow_sampen_s5_10'	'stationarity'	'SY_SlidingWindow_sampen_s5_10'	64.5737
'SY_SlidingWindow_sampen_s10_1'	'stationarity'	'SY_SlidingWindow_sampen_s10_1'	64.5161
'SY_SlidingWindow_sampen_s10_2'	'stationarity'	'SY_SlidingWindow_sampen_s10_2'	64.4009
'SY_SlidingWindow_sampen_s10_10'	'stationarity'	'SY_SlidingWindow_sampen_s10_10'	64.4009
'SY_SlidingWindow_sampen_sampen2_10'	'stationarity'	'SY_SlidingWindow_sampen_sampen2_10'	64.4009
'SY_SlidingWindow_sampen_sampen5_10'	'stationarity'	'SY_SlidingWindow_sampen_sampen5_10'	64.4009
'SY_SlidingWindow_sampen_sampen10_1'	'stationarity'	'SY_SlidingWindow_sampen_sampen10_1'	64.4009
'SY_SlidingWindow_sampen_sampen10_2'	'stationarity'	'SY_SlidingWindow_sampen_sampen10_2'	64.3433
'SY_SlidingWindow_sampen_sampen10_10'	'stationarity'	'SY_SlidingWindow_sampen_sampen10_10'	64.3433
'SY_SlidingWindow_sampen_ent2_1'	'stationarity'	'SY_SlidingWindow_sampen_ent2_1'	64.3433
'SY_SlidingWindow_sampen_ent2_2'	'stationarity'	'SY_SlidingWindow_sampen_ent2_2'	64.3433
'SY_SlidingWindow_sampen_ent2_10'	'stationarity'	'SY_SlidingWindow_sampen_ent2_10'	64.3433
'SY_SlidingWindow_sampen_ent5_1'	'stationarity'	'SY_SlidingWindow_sampen_ent5_1'	64.3433
'SY_SlidingWindow_sampen_ent5_2'	'stationarity'	'SY_SlidingWindow_sampen_ent5_2'	64.3433
'SY_SlidingWindow_sampen_ent5_10'	'stationarity'	'SY_SlidingWindow_sampen_ent5_10'	64.2281
'SY_SlidingWindow_sampen_ent10_1'	'stationarity'	'SY_SlidingWindow_sampen_ent10_1'	64.2281
'SY_SlidingWindow_sampen_ent10_2'	'stationarity'	'SY_SlidingWindow_sampen_ent10_2'	64.2281
'SY_SlidingWindow_sampen_ent10_10'	'stationarity'	'SY_SlidingWindow_sampen_ent10_10'	64.2281
'SY_SlidingWindow_mom3_s2_1'	'stationarity'	'SY_SlidingWindow_mom3_s2_1'	64.2281
'SY_SlidingWindow_mom3_s2_2'	'stationarity'	'SY_SlidingWindow_mom3_s2_2'	64.1705
'SY_SlidingWindow_mom3_s2_10'	'stationarity'	'SY_SlidingWindow_mom3_s2_10'	64.1705
'SY_SlidingWindow_mom3_s5_1'	'stationarity'	'SY_SlidingWindow_mom3_s5_1'	64.1705
'SY_SlidingWindow_mom3_s5_2'	'stationarity'	'SY_SlidingWindow_mom3_s5_2'	64.1705
'SY_SlidingWindow_mom3_s5_10'	'stationarity'	'SY_SlidingWindow_mom3_s5_10'	64.1705
'SY_SlidingWindow_mom3_s10_1'	'stationarity'	'SY_SlidingWindow_mom3_s10_1'	64.1705
'SY_SlidingWindow_mom3_s10_2'	'stationarity'	'SY_SlidingWindow_mom3_s10_2'	64.0553
'SY_SlidingWindow_mom3_s10_10'	'stationarity'	'SY_SlidingWindow_mom3_s10_10'	64.0553
'SY_SlidingWindow_mom3_sampen2_10'	'stationarity'	'SY_SlidingWindow_mom3_sampen2_10'	64.0553
'SY_SlidingWindow_mom3_sampen5_10'	'stationarity'	'SY_SlidingWindow_mom3_sampen5_10'	64.0553
'SY_SlidingWindow_mom3_sampen10_1'	'stationarity'	'SY_SlidingWindow_mom3_sampen10_1'	64.0553
'SY_SlidingWindow_mom3_sampen10_2'	'stationarity'	'SY_SlidingWindow_mom3_sampen10_2'	63.9977
'SY_SlidingWindow_mom3_sampen10_10'	'stationarity'	'SY_SlidingWindow_mom3_sampen10_10'	63.9977
'SY_SlidingWindow_mom3_ent2_1'	'stationarity'	'SY_SlidingWindow_mom3_ent2_1'	63.9977
'SY_SlidingWindow_mom3_ent2_2'	'stationarity'	'SY_SlidingWindow_mom3_ent2_2'	63.9977
'SY_SlidingWindow_mom3_ent2_10'	'stationarity'	'SY_SlidingWindow_mom3_ent2_10'	63.9977
'SY_SlidingWindow_mom3_ent5_1'	'stationarity'	'SY_SlidingWindow_mom3_ent5_1'	63.9977
'SY_SlidingWindow_mom3_ent5_2'	'stationarity'	'SY_SlidingWindow_mom3_ent5_2'	63.8825
'SY_SlidingWindow_mom3_ent5_10'	'stationarity'	'SY_SlidingWindow_mom3_ent5_10'	63.8825
'SY_SlidingWindow_mom3_ent10_1'	'stationarity'	'SY_SlidingWindow_mom3_ent10_1'	63.8825
'SY_SlidingWindow_mom3_ent10_2'	'stationarity'	'SY_SlidingWindow_mom3_ent10_2'	63.8825
'SY_SlidingWindow_mom3_ent10_10'	'stationarity'	'SY_SlidingWindow_mom3_ent10_10'	63.8825
'SY_SlidingWindow_mom4_s2_1'	'stationarity'	'SY_SlidingWindow_mom4_s2_1'	63.8825
'SY_SlidingWindow_mom4_s2_2'	'stationarity'	'SY_SlidingWindow_mom4_s2_2'	63.8825
'SY_SlidingWindow_mom4_s2_10'	'stationarity'	'SY_SlidingWindow_mom4_s2_10'	63.8249
'SY_SlidingWindow_mom4_s5_1'	'stationarity'	'SY_SlidingWindow_mom4_s5_1'	63.8249
'SY_SlidingWindow_mom4_s5_2'	'stationarity'	'SY_SlidingWindow_mom4_s5_2'	63.8249
'SY_SlidingWindow_mom4_s5_10'	'stationarity'	'SY_SlidingWindow_mom4_s5_10'	63.8249
'SY_SlidingWindow_mom4_s10_1'	'stationarity'	'SY_SlidingWindow_mom4_s10_1'	63.8249
'SY_SlidingWindow_mom4_s10_2'	'stationarity'	'SY_SlidingWindow_mom4_s10_2'	63.8249
'SY_SlidingWindow_mom4_s10_10'	'stationarity'	'SY_SlidingWindow_mom4_s10_10'	63.8249
'SY_SlidingWindow_mom4_sampen2_10'	'stationarity'	'SY_SlidingWindow_mom4_sampen2_10'	63.8249
'SY_SlidingWindow_mom4_sampen5_10'	'stationarity'	'SY_SlidingWindow_mom4_sampen5_10'	63.8249
'SY_SlidingWindow_mom4_sampen10_1'	'stationarity'	'SY_SlidingWindow_mom4_sampen10_1'	63.8249
'SY_SlidingWindow_mom4_sampen10_2'	'stationarity'	'SY_SlidingWindow_mom4_sampen10_2'	63.8249
'SY_SlidingWindow_mom4_sampen10_10'	'stationarity'	'SY_SlidingWindow_mom4_sampen10_10'	63.7097
'SY_SlidingWindow_mom4_ent2_1'	'stationarity'	'SY_SlidingWindow_mom4_ent2_1'	63.7097
'SY_SlidingWindow_mom4_ent2_2'	'stationarity'	'SY_SlidingWindow_mom4_ent2_2'	63.6521
'SY_SlidingWindow_mom4_ent2_10'	'stationarity'	'SY_SlidingWindow_mom4_ent2_10'	63.6521
'SY_SlidingWindow_mom4_ent5_1'	'stationarity'	'SY_SlidingWindow_mom4_ent5_1'	63.6521
'SY_SlidingWindow_mom4_ent5_2'	'stationarity'	'SY_SlidingWindow_mom4_ent5_2'	63.6521
'SY_SlidingWindow_mom4_ent5_10'	'stationarity'	'SY_SlidingWindow_mom4_ent5_10'	63.6521
'SY_SlidingWindow_mom4_ent10_1'	'stationarity'	'SY_SlidingWindow_mom4_ent10_1'	63.6521
'SY_SlidingWindow_mom4_ent10_2'	'stationarity'	'SY_SlidingWindow_mom4_ent10_2'	63.6521
'SY_SlidingWindow_mom4_ent10_10'	'stationarity'	'SY_SlidingWindow_mom4_ent10_10'	63.6521
'SY_SlidingWindow_lil_s2_1'	'stationarity'	'SY_SlidingWindow_lil_s2_1'	63.6521
'SY_SlidingWindow_lil_s2_2'	'stationarity'	'SY_SlidingWindow_lil_s2_2'	63.6521
'SY_SlidingWindow_lil_s2_10'	'stationarity'	'SY_SlidingWindow_lil_s2_10'	63.6521
'SY_SlidingWindow_lil_s5_1'	'stationarity'	'SY_SlidingWindow_lil_s5_1'	63.6521
'SY_SlidingWindow_lil_s5_2'	'stationarity'	'SY_SlidingWindow_lil_s5_2'	63.5369
'SY_SlidingWindow_lil_s5_10'	'stationarity'	'SY_SlidingWindow_lil_s5_10'	63.5369
'SY_SlidingWindow_lil_s10_1'	'stationarity'	'SY_SlidingWindow_lil_s10_1'	63.4793
'SY_SlidingWindow_lil_s10_2'	'stationarity'	'SY_SlidingWindow_lil_s10_2'	63.4793
'SY_SlidingWindow_lil_s10_10'	'stationarity'	'SY_SlidingWindow_lil_s10_10'	63.4793
'SY_SlidingWindow_lil_sampen2_10'	'stationarity'	'SY_SlidingWindow_lil_sampen2_10'	63.4793
'SY_SlidingWindow_lil_sampen5_10'	'stationarity'	'SY_SlidingWindow_lil_sampen5_10'	63.4793
'SY_SlidingWindow_lil_sampen10_1'	'stationarity'	'SY_SlidingWindow_lil_sampen10_1'	63.4793
'SY_SlidingWindow_lil_sampen10_2'	'stationarity'	'SY_SlidingWindow_lil_sampen10_2'	63.4793
'SY_SlidingWindow_lil_sampen10_10'	'stationarity'	'SY_SlidingWindow_lil_sampen10_10'	63.4793
'SY_SlidingWindow_lil_ent2_1'	'stationarity'	'SY_SlidingWindow_lil_ent2_1'	63.4793
'SY_SlidingWindow_lil_ent2_2'	'stationarity'	'SY_SlidingWindow_lil_ent2_2'	63.4793
'SY_SlidingWindow_lil_ent2_10'	'stationarity'	'SY_SlidingWindow_lil_ent2_10'	63.4793
'SY_SlidingWindow_lil_ent5_1'	'stationarity'	'SY_SlidingWindow_lil_ent5_1'	63.4793
'SY_SlidingWindow_lil_ent5_2'	'stationarity'	'SY_SlidingWindow_lil_ent5_2'	63.4793
'SY_SlidingWindow_lil_ent5_10'	'stationarity'	'SY_SlidingWindow_lil_ent5_10'	63.3641
'SY_SlidingWindow_lil_ent10_1'	'stationarity'	'SY_SlidingWindow_lil_ent10_1'	63.3641
'SY_SlidingWindow_lil_ent10_2'	'stationarity'	'SY_SlidingWindow_lil_ent10_2'	63.3065
'SY_SlidingWindow_lil_ent10_10'	'stationarity'	'SY_SlidingWindow_lil_ent10_10'	63.3065
'SY_SlidingWindow_ac1_s2_1'	'stationarity'	'SY_SlidingWindow_ac1_s2_1'	63.3065
'SY_SlidingWindow_ac1_s2_2'	'stationarity'	'SY_SlidingWindow_ac1_s2_2'	63.3065
'SY_SlidingWindow_ac1_s2_10'	'stationarity'	'SY_SlidingWindow_ac1_s2_10'	63.3065
'SY_SlidingWindow_ac1_s5_1'	'stationarity'	'SY_SlidingWindow_ac1_s5_1'	63.3065
'SY_SlidingWindow_ac1_s5_2'	'stationarity'	'SY_SlidingWindow_ac1_s5_2'	63.3065
'SY_SlidingWindow_ac1_s5_10'	'stationarity'	'SY_SlidingWindow_ac1_s5_10'	63.3065
'SY_SlidingWindow_ac1_s10_1'	'stationarity'	'SY_SlidingWindow_ac1_s10_1'	63.3065
'SY_SlidingWindow_ac1_s10_2'	'stationarity'	'SY_SlidingWindow_ac1_s10_2'	63.1336
'SY_SlidingWindow_ac1_s10_10'	'stationarity'	'SY_SlidingWindow_ac1_s10_10'	63.1336
'SY_SlidingWindow_ac1_sampen2_10'	'stationarity'	'SY_SlidingWindow_ac1_sampen2_10'	63.1336
'SY_SlidingWindow_ac1_sampen5_10'	'stationarity'	'SY_SlidingWindow_ac1_sampen5_10'	63.1336
'SY_SlidingWindow_ac1_sampen10_1'	'stationarity'	'SY_SlidingWindow_ac1_sampen10_1'	63.1336
'SY_SlidingWindow_ac1_sampen10_2'	'stationarity'	'SY_SlidingWindow_ac1_sampen10_2'	63.1336
'SY_SlidingWindow_ac1_sampen10_10'	'stationarity'	'SY_SlidingWindow_ac1_sampen10_10'	63.1336
'SY_SlidingWindow_ac1_ent2_1'	'stationarity'	'SY_SlidingWindow_ac1_ent2_1'	62.9608
'SY_SlidingWindow_ac1_ent2_2'	'stationarity'	'SY_SlidingWindow_ac1_ent2_2'	62.9608
'SY_SlidingWindow_ac1_ent2_10'	'stationarity'	'SY_SlidingWindow_ac1_ent2_10'	62.9608
'SY_SlidingWindow_ac1_ent5_1'	'stationarity'	'SY_SlidingWindow_ac1_ent5_1'	62.9608
'SY_SlidingWindow_ac1_ent5_2'	'stationarity'	'SY_SlidingWindow_ac1_ent5_2'	62.9608
'SY_SlidingWindow_ac1_ent5_10'	'stationarity'	'SY_SlidingWindow_ac1_ent5_10'	62.9032
'SY_SlidingWindow_ac1_ent10_1'	'stationarity'	'SY_SlidingWindow_ac1_ent10_1'	62.9032
'SY_SlidingWindow_ac1_ent10_2'	'stationarity'	'SY_SlidingWindow_ac1_ent10_2'	62.9032
'SY_SlidingWindow_ac1_ent10_10'	'stationarity'	'SY_SlidingWindow_ac1_ent10_10'	62.9032
'SY_Trend_stdRatio'	'stationarity'	'SY_Trend.stdRatio'	62.9032
'SY_Trend_gradient'	'stationarity'	'SY_Trend.gradient'	62.788
'SY_Trend_intercept'	'stationarity'	'SY_Trend.intercept'	62.788
'SY_Trend_meanYC'	'stationarity'	'SY_Trend.meanYC'	62.788
'SY_Trend_stdYC'	'stationarity'	'SY_Trend.stdYC'	62.788
'SY_Trend_gradientYC'	'stationarity'	'SY_Trend.gradientYC'	62.788
'SY_Trend_interceptYC'	'stationarity'	'SY_Trend.interceptYC'	62.788
'SY_Trend_meanYC12'	'stationarity'	'SY_Trend.meanYC12'	62.788
'SY_Trend_meanYC22'	'stationarity'	'SY_Trend.meanYC22'	62.788
'SC_fastdfa_exponent'	'scaling,mex'	'SC_fastdfa'	62.788
'SY_StdNthDer_1'	'entropy'	'SY_StdNthDer_1'	62.7304
'SY_StdNthDer_2'	'entropy'	'SY_StdNthDer_2'	62.7304
'SY_StdNthDer_3'	'entropy'	'SY_StdNthDer_3'	62.7304
'SY_StdNthDer_4'	'entropy'	'SY_StdNthDer_4'	62.7304
'SY_StdNthDer_5'	'entropy'	'SY_StdNthDer_5'	62.7304
'SY_StdNthDer_10'	'entropy'	'SY_StdNthDer_10'	62.7304
'SY_LocalDistributions_2_each'	'stationarity'	'SY_LocalDistributions_2_each'	62.7304
'SY_LocalGlobal_absmean_l10'	'stationarity'	'SY_LocalGlobal_l10.absmean'	62.7304
'SY_LocalGlobal_absmean_l20'	'stationarity'	'SY_LocalGlobal_l20.absmean'	62.7304
'SY_LocalGlobal_absmean_l50'	'stationarity'	'SY_LocalGlobal_l50.absmean'	62.7304
'SY_LocalGlobal_absmean_l100'	'stationarity'	'SY_LocalGlobal_l100.absmean'	62.7304
'SY_LocalGlobal_absmean_l500'	'stationarity'	'SY_LocalGlobal_l500.absmean'	62.7304
'SY_LocalGlobal_absmean_p01'	'stationarity'	'SY_LocalGlobal_p01.absmean'	62.6152
'SY_LocalGlobal_absmean_p05'	'stationarity'	'SY_LocalGlobal_p05.absmean'	62.6152
'SY_LocalGlobal_absmean_p1'	'stationarity'	'SY_LocalGlobal_p1.absmean'	62.6152
'SY_LocalGlobal_absmean_p5'	'stationarity'	'SY_LocalGlobal_p5.absmean'	62.6152
'SY_LocalGlobal_absmean_unicg10'	'stationarity'	'SY_LocalGlobal_unicg10.absmean'	62.6152
'SY_LocalGlobal_absmean_unicg20'	'stationarity'	'SY_LocalGlobal_unicg20.absmean'	62.6152
'SY_LocalGlobal_absmean_unicg50'	'stationarity'	'SY_LocalGlobal_unicg50.absmean'	62.5576
'SY_LocalGlobal_absmean_unicg100'	'stationarity'	'SY_LocalGlobal_unicg100.absmean'	62.5576
'SY_LocalGlobal_absmean_unicg500'	'stationarity'	'SY_LocalGlobal_unicg500.absmean'	62.5576
'SY_LocalGlobal_std_l10'	'stationarity'	'SY_LocalGlobal_l10.std'	62.5576
'SY_LocalGlobal_std_l20'	'stationarity'	'SY_LocalGlobal_l20.std'	62.5576
'SY_LocalGlobal_std_l50'	'stationarity'	'SY_LocalGlobal_l50.std'	62.5576
'SY_LocalGlobal_std_l100'	'stationarity'	'SY_LocalGlobal_l100.std'	62.5576
'SY_LocalGlobal_std_l500'	'stationarity'	'SY_LocalGlobal_l500.std'	62.5576
'SY_LocalGlobal_std_p01'	'stationarity'	'SY_LocalGlobal_p01.std'	62.5576
'SY_LocalGlobal_std_p05'	'stationarity'	'SY_LocalGlobal_p05.std'	62.5576
'SY_LocalGlobal_std_p1'	'stationarity'	'SY_LocalGlobal_p1.std'	62.5576
'SY_LocalGlobal_std_p5'	'stationarity'	'SY_LocalGlobal_p5.std'	62.5576
'SY_LocalGlobal_std_unicg10'	'stationarity'	'SY_LocalGlobal_unicg10.std'	62.4424
'SY_LocalGlobal_std_unicg20'	'stationarity'	'SY_LocalGlobal_unicg20.std'	62.4424
'SY_LocalGlobal_std_unicg50'	'stationarity'	'SY_LocalGlobal_unicg50.std'	62.4424
'SY_LocalGlobal_std_unicg100'	'stationarity'	'SY_LocalGlobal_unicg100.std'	62.4424
'SY_LocalGlobal_std_unicg500'	'stationarity'	'SY_LocalGlobal_unicg500.std'	62.3848
'SY_LocalGlobal_median_l10'	'stationarity'	'SY_LocalGlobal_l10.median'	62.3848
'SY_LocalGlobal_median_l20'	'stationarity'	'SY_LocalGlobal_l20.median'	62.3848
'SY_LocalGlobal_median_l50'	'stationarity'	'SY_LocalGlobal_l50.median'	62.3848
'SY_LocalGlobal_median_l100'	'stationarity'	'SY_LocalGlobal_l100.median'	62.3848
'SY_LocalGlobal_median_l500'	'stationarity'	'SY_LocalGlobal_l500.median'	62.3848
'SY_LocalGlobal_median_p01'	'stationarity'	'SY_LocalGlobal_p01.median'	62.3848
'SY_LocalGlobal_median_p05'	'stationarity'	'SY_LocalGlobal_p05.median'	62.3848
'SY_LocalGlobal_median_p1'	'stationarity'	'SY_LocalGlobal_p1.median'	62.3848
'SY_LocalGlobal_median_p5'	'stationarity'	'SY_LocalGlobal_p5.median'	62.3848
'SY_LocalGlobal_median_unicg10'	'stationarity'	'SY_LocalGlobal_unicg10.median'	62.3848
'SY_LocalGlobal_median_unicg20'	'stationarity'	'SY_LocalGlobal_unicg20.median'	62.3848
'SY_LocalGlobal_median_unicg50'	'stationarity'	'SY_LocalGlobal_unicg50.median'	62.3848
'SY_LocalGlobal_median_unicg100'	'stationarity'	'SY_LocalGlobal_unicg100.median'	62.3848
'SY_LocalGlobal_median_unicg500'	'stationarity'	'SY_LocalGlobal_unicg500.median'	62.3848
'SY_LocalGlobal_iqr_l10'	'stationarity'	'SY_LocalGlobal_l10.iqr'	62.3848
'SY_LocalGlobal_iqr_l20'	'stationarity'	'SY_LocalGlobal_l20.iqr'	62.2696
'SY_LocalGlobal_iqr_l50'	'stationarity'	'SY_LocalGlobal_l50.iqr'	62.2696
'SY_LocalGlobal_iqr_l100'	'stationarity'	'SY_LocalGlobal_l100.iqr'	62.2696
'SY_LocalGlobal_iqr_l500'	'stationarity'	'SY_LocalGlobal_l500.iqr'	62.212
'SY_LocalGlobal_iqr_p01'	'stationarity'	'SY_LocalGlobal_p01.iqr'	62.212
'SY_LocalGlobal_iqr_p05'	'stationarity'	'SY_LocalGlobal_p05.iqr'	62.212
'SY_LocalGlobal_iqr_p1'	'stationarity'	'SY_LocalGlobal_p1.iqr'	62.212
'SY_LocalGlobal_iqr_p5'	'stationarity'	'SY_LocalGlobal_p5.iqr'	62.212
'SY_LocalGlobal_iqr_unicg10'	'stationarity'	'SY_LocalGlobal_unicg10.iqr'	62.212
'SY_LocalGlobal_iqr_unicg20'	'stationarity'	'SY_LocalGlobal_unicg20.iqr'	62.212
'SY_LocalGlobal_iqr_unicg50'	'stationarity'	'SY_LocalGlobal_unicg50.iqr'	62.212
'SY_LocalGlobal_iqr_unicg100'	'stationarity'	'SY_LocalGlobal_unicg100.iqr'	62.212
'SY_LocalGlobal_iqr_unicg500'	'stationarity'	'SY_LocalGlobal_unicg500.iqr'	62.212
'SY_LocalGlobal_skewness_l10'	'stationarity'	'SY_LocalGlobal_l10.skewness'	62.212
'SY_LocalGlobal_skewness_l20'	'stationarity'	'SY_LocalGlobal_l20.skewness'	62.212
'SY_LocalGlobal_skewness_l50'	'stationarity'	'SY_LocalGlobal_l50.skewness'	62.212
'SY_LocalGlobal_skewness_l100'	'stationarity'	'SY_LocalGlobal_l100.skewness'	62.212
'SY_LocalGlobal_skewness_l500'	'stationarity'	'SY_LocalGlobal_l500.skewness'	62.212
'SY_LocalGlobal_skewness_p01'	'stationarity'	'SY_LocalGlobal_p01.skewness'	62.0968
'SY_LocalGlobal_skewness_p05'	'stationarity'	'SY_LocalGlobal_p05.skewness'	62.0968
'SY_LocalGlobal_skewness_p1'	'stationarity'	'SY_LocalGlobal_p1.skewness'	62.0968
'SY_LocalGlobal_skewness_p5'	'stationarity'	'SY_LocalGlobal_p5.skewness'	62.0392
'SY_LocalGlobal_skewness_unicg10'	'stationarity'	'SY_LocalGlobal_unicg10.skewness'	62.0392
'SY_LocalGlobal_skewness_unicg20'	'stationarity'	'SY_LocalGlobal_unicg20.skewness'	62.0392
'SY_LocalGlobal_skewness_unicg50'	'stationarity'	'SY_LocalGlobal_unicg50.skewness'	62.0392
'SY_LocalGlobal_skewness_unicg100'	'stationarity'	'SY_LocalGlobal_unicg100.skewness'	62.0392
'SY_LocalGlobal_skewness_unicg500'	'stationarity'	'SY_LocalGlobal_unicg500.skewness'	62.0392
'SY_LocalGlobal_kurtosis_l10'	'stationarity'	'SY_LocalGlobal_l10.kurtosis'	62.0392
'SY_LocalGlobal_kurtosis_l20'	'stationarity'	'SY_LocalGlobal_l20.kurtosis'	62.0392
'SY_LocalGlobal_kurtosis_l50'	'stationarity'	'SY_LocalGlobal_l50.kurtosis'	62.0392
'SY_LocalGlobal_kurtosis_l100'	'stationarity'	'SY_LocalGlobal_l100.kurtosis'	62.0392
'SY_LocalGlobal_kurtosis_l500'	'stationarity'	'SY_LocalGlobal_l500.kurtosis'	61.924
'SY_LocalGlobal_kurtosis_p01'	'stationarity'	'SY_LocalGlobal_p01.kurtosis'	61.924
'SY_LocalGlobal_kurtosis_p05'	'stationarity'	'SY_LocalGlobal_p05.kurtosis'	61.8664
'SY_LocalGlobal_kurtosis_p1'	'stationarity'	'SY_LocalGlobal_p1.kurtosis'	61.8664
'SY_LocalGlobal_kurtosis_p5'	'stationarity'	'SY_LocalGlobal_p5.kurtosis'	61.8664
'SY_LocalGlobal_kurtosis_unicg10'	'stationarity'	'SY_LocalGlobal_unicg10.kurtosis'	61.8664
'SY_LocalGlobal_kurtosis_unicg20'	'stationarity'	'SY_LocalGlobal_unicg20.kurtosis'	61.8664
'SY_LocalGlobal_kurtosis_unicg50'	'stationarity'	'SY_LocalGlobal_unicg50.kurtosis'	61.8664
'SY_LocalGlobal_kurtosis_unicg100'	'stationarity'	'SY_LocalGlobal_unicg100.kurtosis'	61.8664
'SY_LocalGlobal_kurtosis_unicg500'	'stationarity'	'SY_LocalGlobal_unicg500.kurtosis'	61.8664
'SY_LocalGlobal_AC1_l10'	'stationarity'	'SY_LocalGlobal_l10.ac1'	61.8664
'SY_LocalGlobal_AC1_l20'	'stationarity'	'SY_LocalGlobal_l20.ac1'	61.8664
'SY_LocalGlobal_AC1_l50'	'stationarity'	'SY_LocalGlobal_l50.ac1'	61.8664
'SY_LocalGlobal_AC1_l100'	'stationarity'	'SY_LocalGlobal_l100.ac1'	61.8664
'SY_LocalGlobal_AC1_l500'	'stationarity'	'SY_LocalGlobal_l500.ac1'	61.8664
'SY_LocalGlobal_AC1_p01'	'stationarity'	'SY_LocalGlobal_p01.ac1'	61.8664
'SY_LocalGlobal_AC1_p05'	'stationarity'	'SY_LocalGlobal_p05.ac1'	61.7512
'SY_LocalGlobal_AC1_p1'	'stationarity'	'SY_LocalGlobal_p1.ac1'	61.7512
'SY_LocalGlobal_AC1_p5'	'stationarity'	'SY_LocalGlobal_p5.ac1'	61.7512
'SY_LocalGlobal_AC1_unicg10'	'stationarity'	'SY_LocalGlobal_unicg10.ac1'	61.6935
'SY_LocalGlobal_AC1_unicg20'	'stationarity'	'SY_LocalGlobal_unicg20.ac1'	61.6935
'SY_LocalGlobal_AC1_unicg50'	'stationarity'	'SY_LocalGlobal_unicg50.ac1'	61.6935
'SY_LocalGlobal_AC1_unicg100'	'stationarity'	'SY_LocalGlobal_unicg100.ac1'	61.6935
'SY_LocalGlobal_AC1_unicg500'	'stationarity'	'SY_LocalGlobal_unicg500.ac1'	61.6935
'EN_wentropy_shannon'	'entropy'	'EN_wentropy_shannon'	61.6935
'EN_wentropy_logenent'	'entropy'	'EN_wentropy_logenent'	61.6935
'EN_rpde_3_1_H'	'entropy'	'EN_rpde_3_1.H'	61.6935
'EN_rpde_3_1_H_norm'	'entropy'	'EN_rpde_3_1.H_norm'	61.6935
'EN_rpde_3_1_propNonZero'	'entropy'	'EN_rpde_3_1.propNonZero'	61.6935
'EN_rpde_3_1_meanNonZero'	'entropy'	'EN_rpde_3_1.meanNonZero'	61.6935
'EN_rpde_3_1_maxRPD'	'entropy'	'EN_rpde_3_1.maxRPD'	61.5783
'EN_rpde_3_ac_H'	'entropy'	'EN_rpde_3_ac.H'	61.5207
'EN_rpde_3_ac_H_norm'	'entropy'	'EN_rpde_3_ac.H_norm'	61.5207
'EN_rpde_3_ac_propNonZero'	'entropy'	'EN_rpde_3_ac.propNonZero'	61.5207
'EN_rpde_3_ac_meanNonZero'	'entropy'	'EN_rpde_3_ac.meanNonZero'	61.5207
'EN_rpde_3_ac_maxRPD'	'entropy'	'EN_rpde_3_ac.maxRPD'	61.5207
'RM_entropy'	'entropy'	'RM_entropy'	61.5207
'EN_CID_CE2'	'entropy'	'EN_CID.CE2'	61.5207
'EN_CID_minCE1'	'entropy,distribution'	'EN_CID.minCE1'	61.5207
'EN_CID_minCE2'	'entropy,distribution'	'EN_CID.minCE2'	61.5207
'EN_CID_CE1_norm'	'entropy'	'EN_CID.CE1_norm'	61.5207
'EN_CID_CE2_norm'	'entropy'	'EN_CID.CE2_norm'	61.3479
'EN_DistributionEntropy_ks_001_0'	'entropy'	'EN_DistributionEntropy_ks_001_0'	61.3479
'EN_DistributionEntropy_ks_01_0'	'entropy'	'EN_DistributionEntropy_ks_01_0'	61.3479
'EN_DistributionEntropy_ks_05_0'	'entropy'	'EN_DistributionEntropy_ks_05_0'	61.3479
'EN_DistributionEntropy_ks_1_0'	'entropy'	'EN_DistributionEntropy_ks_1_0'	61.3479
'EN_DistributionEntropy_ks__001'	'entropy'	'EN_DistributionEntropy_ks__001'	61.3479
'EN_DistributionEntropy_ks__002'	'entropy'	'EN_DistributionEntropy_ks__002'	61.3479
'EN_DistributionEntropy_ks__005'	'entropy'	'EN_DistributionEntropy_ks__005'	61.2903
'EN_DistributionEntropy_ks__01'	'entropy'	'EN_DistributionEntropy_ks__01'	61.2903
'EN_DistributionEntropy_ks__02'	'entropy'	'EN_DistributionEntropy_ks__02'	61.2903
'EN_DistributionEntropy_ks__03'	'entropy'	'EN_DistributionEntropy_ks__03'	61.2903
'EN_DistributionEntropy_raw_ks__001'	'entropy,raw,spreaddep'	'EN_DistributionEntropy_raw_ks__001'	61.2903
'EN_DistributionEntropy_raw_ks__002'	'entropy,raw,spreaddep'	'EN_DistributionEntropy_raw_ks__002'	61.2903
'EN_DistributionEntropy_raw_ks__005'	'entropy,raw,spreaddep'	'EN_DistributionEntropy_raw_ks__005'	61.2903
'EN_DistributionEntropy_raw_ks__01'	'entropy,raw,spreaddep'	'EN_DistributionEntropy_raw_ks__01'	61.2903
'EN_DistributionEntropy_raw_ks__02'	'entropy,raw,spreaddep'	'EN_DistributionEntropy_raw_ks__02'	61.2903
'EN_DistributionEntropy_raw_ks__03'	'entropy,raw,spreaddep'	'EN_DistributionEntropy_raw_ks__03'	61.2903
'EN_DistributionEntropy_hist_5_0'	'entropy'	'EN_DistributionEntropy_hist_5_0'	61.2903
'EN_DistributionEntropy_hist_10_0'	'entropy'	'EN_DistributionEntropy_hist_10_0'	61.2903
'EN_DistributionEntropy_hist_20_0'	'entropy'	'EN_DistributionEntropy_hist_20_0'	61.2903
'EN_DistributionEntropy_hist_50_0'	'entropy'	'EN_DistributionEntropy_hist_50_0'	61.2903
'EN_DistributionEntropy_hist_auto_0'	'entropy'	'EN_DistributionEntropy_hist_auto_0'	61.2903
'EN_DistributionEntropy_hist_sqrt_0'	'entropy'	'EN_DistributionEntropy_hist_sqrt_0'	61.2903
'EN_DistributionEntropy_hist_fd_0'	'entropy'	'EN_DistributionEntropy_hist_fd_0'	61.2903
'EN_DistributionEntropy_hist_sturges_0'	'entropy'	'EN_DistributionEntropy_hist_sturges_0'	61.2903
'EN_DistributionEntropy_hist_10_001'	'entropy'	'EN_DistributionEntropy_hist_10_001'	61.2903
'EN_DistributionEntropy_hist_10_002'	'entropy'	'EN_DistributionEntropy_hist_10_002'	61.2903
'EN_DistributionEntropy_hist_10_005'	'entropy'	'EN_DistributionEntropy_hist_10_005'	61.2903
'EN_DistributionEntropy_hist_10_01'	'entropy'	'EN_DistributionEntropy_hist_10_01'	61.2903
'EN_DistributionEntropy_hist_10_02'	'entropy'	'EN_DistributionEntropy_hist_10_02'	61.2327
'EN_DistributionEntropy_hist_10_03'	'entropy'	'EN_DistributionEntropy_hist_10_03'	61.2327
'EN_DistributionEntropy_hist_auto_001'	'entropy'	'EN_DistributionEntropy_hist_auto_001'	61.1751
'EN_DistributionEntropy_hist_auto_002'	'entropy'	'EN_DistributionEntropy_hist_auto_002'	61.1751
'EN_DistributionEntropy_hist_auto_005'	'entropy'	'EN_DistributionEntropy_hist_auto_005'	61.1751
'EN_DistributionEntropy_hist_auto_01'	'entropy'	'EN_DistributionEntropy_hist_auto_01'	61.1751
'EN_DistributionEntropy_hist_auto_02'	'entropy'	'EN_DistributionEntropy_hist_auto_02'	61.1751
'EN_DistributionEntropy_hist_auto_03'	'entropy'	'EN_DistributionEntropy_hist_auto_03'	61.1751
'SB_BinaryStretch_lseq1'	'binary'	'SB_BinaryStretch_lseq1'	61.1751
'SB_BinaryStretch_lseq0'	'binary'	'SB_BinaryStretch_lseq0'	61.1751
'ApEn1_01'	'entropy'	'ApEn1_01'	61.1751
'ApEn1_02'	'entropy'	'ApEn1_02'	61.1751
'ApEn2_01'	'entropy'	'ApEn2_01'	61.1175
'ApEn2_02'	'entropy'	'ApEn2_02'	61.1175
'EN_PermEn_2_1_normPermEn'	'entropy'	'EN_PermEn_2_1.normPermEn'	61.1175
'EN_PermEn_3_1_normPermEn'	'entropy'	'EN_PermEn_3_1.normPermEn'	61.1175
'EN_PermEn_4_1_normPermEn'	'entropy'	'EN_PermEn_4_1.normPermEn'	61.1175
'EN_PermEn_5_1_normPermEn'	'entropy'	'EN_PermEn_5_1.normPermEn'	61.1175
'EN_PermEn_2_2_normPermEn'	'entropy'	'EN_PermEn_2_2.normPermEn'	61.1175
'EN_PermEn_3_2_normPermEn'	'entropy'	'EN_PermEn_3_2.normPermEn'	61.1175
'EN_PermEn_4_2_normPermEn'	'entropy'	'EN_PermEn_4_2.normPermEn'	61.1175
'EN_PermEn_5_2_normPermEn'	'entropy'	'EN_PermEn_5_2.normPermEn'	61.1175
'EN_PermEn_2_ac_normPermEn'	'entropy'	'EN_PermEn_2_ac.normPermEn'	61.1175
'EN_PermEn_3_ac_normPermEn'	'entropy'	'EN_PermEn_3_ac.normPermEn'	61.1175
'EN_PermEn_4_ac_normPermEn'	'entropy'	'EN_PermEn_4_ac.normPermEn'	61.1175
'EN_PermEn_5_ac_normPermEn'	'entropy'	'EN_PermEn_5_ac.normPermEn'	61.1175
'DN_Fit_mle_geometric'	'distribution,fit'	'DN_Fit_mle_geometric'	61.1175
'DN_FitKernelSmoothraw_numpeaks'	'distribution,ksdensity,raw,spreaddep'	'DN_FitKernelSmoothraw.npeaks'	61.1175
'DN_FitKernelSmoothraw_entropy'	'distribution,ksdensity,entropy,raw,spreaddep'	'DN_FitKernelSmoothraw.entropy'	61.1175
'DN_FitKernelSmoothzscore_entropy'	'distribution,ksdensity,entropy'	'DN_FitKernelSmoothzscore.entropy'	61.1175
'DN_FitKernelSmoothraw_max'	'distribution,ksdensity,raw,spreaddep'	'DN_FitKernelSmoothraw.max'	61.1175
'DN_FitKernelSmoothzscore_max'	'distribution,ksdensity'	'DN_FitKernelSmoothzscore.max'	61.1175
'DN_FitKernelSmoothraw_asym'	'distribution,ksdensity,symmetry,raw'	'DN_FitKernelSmoothraw.asym'	61.0023
'DN_FitKernelSmoothraw_plsym'	'distribution,ksdensity,symmetry,raw'	'DN_FitKernelSmoothraw.plsym'	61.0023
'DN_FitKernelSmooth_ncross_005'	'distribution,ksdensity,raw,spreaddep'	'DN_FitKernelSmoothraw.numcross_005'	61.0023
'DN_FitKernelSmooth_ncross_01'	'distribution,ksdensity,raw,spreaddep'	'DN_FitKernelSmoothraw.numcross_010'	61.0023
'DN_FitKernelSmooth_ncross_02'	'distribution,ksdensity,raw,spreaddep'	'DN_FitKernelSmoothraw.numcross_020'	61.0023
'DN_FitKernelSmooth_ncross_03'	'distribution,ksdensity,raw,spreaddep'	'DN_FitKernelSmoothraw.numcross_030'	61.0023
'DN_FitKernelSmooth_ncross_04'	'distribution,ksdensity,raw,spreaddep'	'DN_FitKernelSmoothraw.numcross_040'	61.0023
'DN_FitKernelSmooth_ncross_05'	'distribution,ksdensity,raw,spreaddep'	'DN_FitKernelSmoothraw.numcross_050'	61.0023
'DN_FitKernelSmooth_area_005'	'distribution,ksdensity,raw,spreaddep'	'DN_FitKernelSmoothraw.area_005'	61.0023
'DN_FitKernelSmooth_area_01'	'distribution,ksdensity,raw,spreaddep'	'DN_FitKernelSmoothraw.area_010'	61.0023
'DN_FitKernelSmooth_area_02'	'distribution,ksdensity,raw,spreaddep'	'DN_FitKernelSmoothraw.area_020'	60.9447
'DN_FitKernelSmooth_area_03'	'distribution,ksdensity,raw,spreaddep'	'DN_FitKernelSmoothraw.area_030'	60.9447
'DN_FitKernelSmooth_area_04'	'distribution,ksdensity,raw,spreaddep'	'DN_FitKernelSmoothraw.area_040'	60.9447
'DN_FitKernelSmooth_area_05'	'distribution,ksdensity,raw,spreaddep'	'DN_FitKernelSmoothraw.area_050'	60.9447
'DN_FitKernelSmooth_arcl_01'	'distribution,ksdensity,raw,spreaddep'	'DN_FitKernelSmoothraw.arclength_010'	60.9447
'DN_FitKernelSmooth_arcl_05'	'distribution,ksdensity,raw,spreaddep'	'DN_FitKernelSmoothraw.arclength_050'	60.9447
'DN_FitKernelSmooth_arcl_1'	'distribution,ksdensity,raw,spreaddep'	'DN_FitKernelSmoothraw.arclength_100'	60.9447
'DN_FitKernelSmooth_arcl_2'	'distribution,ksdensity,raw,spreaddep'	'DN_FitKernelSmoothraw.arclength_200'	60.9447
'DK_timerev_1'	'nonlinearity'	'DK_timerev_1'	60.9447
'DK_timerev_2'	'nonlinearity'	'DK_timerev_2'	60.9447
'DK_timerev_3'	'nonlinearity'	'DK_timerev_3'	60.9447
'DK_timerev_4'	'nonlinearity'	'DK_timerev_4'	60.9447
'signtest'	'hypothesistest,signtest'	'HT_HypothesisTest_signtest'	60.9447
'runstest'	'hypothesistest,randomness,raw'	'HT_HypothesisTest_runstest'	60.9447
'lbqtest'	'hypothesistest,randomness'	'HT_HypothesisTest_lbqtest'	60.9447
'lbqtestraw'	'hypothesistest,randomness,raw'	'HT_HypothesisTest_lbqtestraw'	60.9447
'ztest'	'hypothesistest'	'HT_HypothesisTest_ztest'	60.9447
'signrank'	'hypothesistest'	'HT_HypothesisTest_signrank'	60.9447
'jbtest'	'hypothesistest,raw'	'HT_HypothesisTest_jbtest'	60.9447
'HT_DistributionTest_chi2norm5'	'hypothesistest,distribution,raw'	'HT_DistributionTest_chi2norm5'	60.9447
'HT_DistributionTest_chi2norm10'	'hypothesistest,distribution,raw'	'HT_DistributionTest_chi2norm10'	60.9447
'HT_DistributionTest_chi2norm25'	'hypothesistest,distribution,raw'	'HT_DistributionTest_chi2norm25'	60.9447
'HT_DistributionTest_chi2norm50'	'hypothesistest,distribution,raw'	'HT_DistributionTest_chi2norm50'	60.9447
'HT_DistributionTest_chi2norm100'	'hypothesistest,distribution,raw'	'HT_DistributionTest_chi2norm100'	60.9447
'HT_DistributionTest_chi2ev5'	'hypothesistest,distribution,raw'	'HT_DistributionTest_chi2ev5'	60.9447
'HT_DistributionTest_chi2ev10'	'hypothesistest,distribution,raw'	'HT_DistributionTest_chi2ev10'	60.8295
'HT_DistributionTest_chi2ev25'	'hypothesistest,distribution,raw'	'HT_DistributionTest_chi2ev25'	60.8295
'HT_DistributionTest_chi2ev50'	'hypothesistest,distribution,raw'	'HT_DistributionTest_chi2ev50'	60.8295
'HT_DistributionTest_chi2ev100'	'hypothesistest,distribution,raw'	'HT_DistributionTest_chi2ev100'	60.8295
'HT_DistributionTest_chi2uni5'	'hypothesistest,distribution,raw'	'HT_DistributionTest_chi2uni5'	60.8295
'HT_DistributionTest_chi2uni10'	'hypothesistest,distribution,raw'	'HT_DistributionTest_chi2uni10'	60.8295
'HT_DistributionTest_chi2uni25'	'hypothesistest,distribution,raw'	'HT_DistributionTest_chi2uni25'	60.7719
'HT_DistributionTest_chi2uni50'	'hypothesistest,distribution,raw'	'HT_DistributionTest_chi2uni50'	60.7719
'HT_DistributionTest_chi2uni100'	'hypothesistest,distribution,raw'	'HT_DistributionTest_chi2uni100'	60.7719
'HT_DistributionTest_chi2beta5'	'hypothesistest,distribution,raw'	'HT_DistributionTest_chi2beta5'	60.7719
'HT_DistributionTest_chi2beta10'	'hypothesistest,distribution,raw'	'HT_DistributionTest_chi2beta10'	60.7719
'HT_DistributionTest_chi2beta25'	'hypothesistest,distribution,raw'	'HT_DistributionTest_chi2beta25'	60.7719
'HT_DistributionTest_chi2beta50'	'hypothesistest,distribution,raw'	'HT_DistributionTest_chi2beta50'	60.7719
'HT_DistributionTest_chi2beta100'	'hypothesistest,distribution,raw'	'HT_DistributionTest_chi2beta100'	60.7719
'HT_DistributionTest_chi2rayl5'	'hypothesistest,distribution,raw,locdep,posOnly'	'HT_DistributionTest_chi2rayl5'	60.7719
'HT_DistributionTest_chi2rayl10'	'hypothesistest,distribution,raw,locdep,posOnly'	'HT_DistributionTest_chi2rayl10'	60.7719
'HT_DistributionTest_chi2rayl25'	'hypothesistest,distribution,raw,locdep,posOnly'	'HT_DistributionTest_chi2rayl25'	60.7719
'HT_DistributionTest_chi2rayl50'	'hypothesistest,distribution,raw,locdep,posOnly'	'HT_DistributionTest_chi2rayl50'	60.7719
'HT_DistributionTest_chi2rayl100'	'hypothesistest,distribution,raw,posOnly'	'HT_DistributionTest_chi2rayl100'	60.7719
'HT_DistributionTest_chi2exp5'	'hypothesistest,distribution,raw,locdep,posOnly'	'HT_DistributionTest_chi2exp5'	60.7719
'HT_DistributionTest_chi2exp10'	'hypothesistest,distribution,raw,locdep,posOnly'	'HT_DistributionTest_chi2exp10'	60.7719
'HT_DistributionTest_chi2exp25'	'hypothesistest,distribution,raw,locdep,posOnly'	'HT_DistributionTest_chi2exp25'	60.7719
'HT_DistributionTest_chi2exp50'	'hypothesistest,distribution,raw,posOnly'	'HT_DistributionTest_chi2exp50'	60.7719
'HT_DistributionTest_chi2exp100'	'hypothesistest,distribution,raw,posOnly'	'HT_DistributionTest_chi2exp100'	60.7719
'HT_DistributionTest_chi2gam5'	'hypothesistest,distribution,raw,locdep,posOnly'	'HT_DistributionTest_chi2gam5'	60.7719
'HT_DistributionTest_chi2gam10'	'hypothesistest,distribution,raw,locdep,posOnly'	'HT_DistributionTest_chi2gam10'	60.7719
'HT_DistributionTest_chi2gam25'	'hypothesistest,distribution,raw,locdep,posOnly'	'HT_DistributionTest_chi2gam25'	60.7719
'HT_DistributionTest_chi2gam50'	'hypothesistest,distribution,raw,locdep,posOnly'	'HT_DistributionTest_chi2gam50'	60.7719
'HT_DistributionTest_chi2gam100'	'hypothesistest,distribution,raw,locdep,posOnly'	'HT_DistributionTest_chi2gam100'	60.7719
'HT_DistributionTest_chi2logn5'	'hypothesistest,distribution,raw,locdep,posOnly'	'HT_DistributionTest_chi2logn5'	60.7719
'HT_DistributionTest_chi2logn10'	'hypothesistest,distribution,raw,locdep,posOnly'	'HT_DistributionTest_chi2logn10'	60.7719
'HT_DistributionTest_chi2logn25'	'hypothesistest,distribution,raw,locdep,posOnly'	'HT_DistributionTest_chi2logn25'	60.7719
'HT_DistributionTest_chi2logn50'	'hypothesistest,distribution,raw,locdep,posOnly'	'HT_DistributionTest_chi2logn50'	60.7719
'HT_DistributionTest_chi2logn100'	'hypothesistest,distribution,raw,locdep,posOnly'	'HT_DistributionTest_chi2logn100'	60.7719
'HT_DistributionTest_chi2wbl5'	'hypothesistest,distribution,raw,locdep,posOnly'	'HT_DistributionTest_chi2wbl5'	60.7719
'HT_DistributionTest_chi2wbl10'	'hypothesistest,distribution,raw,locdep,posOnly'	'HT_DistributionTest_chi2wbl10'	60.7719
'HT_DistributionTest_chi2wbl25'	'hypothesistest,distribution,raw,locdep,posOnly'	'HT_DistributionTest_chi2wbl25'	60.6567
'HT_DistributionTest_chi2wbl50'	'hypothesistest,distribution,raw,locdep,posOnly'	'HT_DistributionTest_chi2wbl50'	60.6567
'HT_DistributionTest_chi2wbl100'	'hypothesistest,distribution,raw,locdep,posOnly'	'HT_DistributionTest_chi2wbl100'	60.6567
'HT_DistributionTest_ks_norm'	'hypothesistest,distribution,ks,raw'	'HT_DistributionTest_ks_norm'	60.6567
'HT_DistributionTest_ks_ev'	'hypothesistest,distribution,ks,raw'	'HT_DistributionTest_ks_ev'	60.6567
'HT_DistributionTest_ks_uni'	'hypothesistest,distribution,ks,raw'	'HT_DistributionTest_ks_uni'	60.6567
'HT_DistributionTest_ks_beta'	'hypothesistest,distribution,ks,raw'	'HT_DistributionTest_ks_beta'	60.6567
'HT_DistributionTest_ks_rayl'	'hypothesistest,distribution,ks,raw,locdep,posOnly'	'HT_DistributionTest_ks_rayl'	60.6567
'HT_DistributionTest_ks_exp'	'hypothesistest,distribution,ks,raw,locdep,posOnly'	'HT_DistributionTest_ks_exp'	60.5991
'HT_DistributionTest_ks_gam'	'hypothesistest,distribution,ks,raw,locdep,posOnly'	'HT_DistributionTest_ks_gam'	60.5991
'HT_DistributionTest_ks_logn'	'hypothesistest,distribution,ks,raw,locdep,posOnly'	'HT_DistributionTest_ks_logn'	60.5991
'HT_DistributionTest_ks_wbl'	'hypothesistest,distribution,ks,raw,locdep,posOnly'	'HT_DistributionTest_ks_wbl'	60.5991
'HT_DistributionTest_lillie_norm'	'hypothesistest,distribution,lillie,raw'	'HT_DistributionTest_lillie_norm'	60.5991
'HT_DistributionTest_lillie_ev'	'hypothesistest,distribution,lillie,raw'	'HT_DistributionTest_lillie_ev'	60.5991
'HT_DistributionTest_lillie_exp'	'hypothesistest,distribution,lillie,raw,locdep,posOnly'	'HT_DistributionTest_lillie_exp'	60.5991
'NL_TSTL_TakensEstimator_n1_005_005_1_8'	'nonlinear,tstool,scaling,dimension'	'NL_TSTL_TakensEstimator_n1_005_005_1_8'	60.5991
'NL_TSTL_TakensEstimator_n1_005_005_1_3'	'nonlinear,tstool,scaling,dimension'	'NL_TSTL_TakensEstimator_n1_005_005_1_3'	60.5991
'NL_TSTL_TakensEstimator_n1_005_005_ac_3'	'nonlinear,tstool,scaling,dimension'	'NL_TSTL_TakensEstimator_n1_005_005_ac_3'	60.5991
'NL_TSTL_TakensEstimator_n1_005_005_mi_3'	'nonlinear,tstool,scaling,dimension'	'NL_TSTL_TakensEstimator_n1_005_005_mi_3'	60.5991
'NL_TSTL_TakensEstimator_n1_005_005_mi_fnnmar'	'nonlinear,tstool,crptool,scaling,dimension'	'NL_TSTL_TakensEstimator_n1_005_005_mi_fnnmar'	60.5991
'NL_TSTL_TakensEstimator_n1_01_005_1_10'	'nonlinear,tstool,scaling,dimension'	'NL_TSTL_TakensEstimator_n1_01_005_1_10'	60.5991
'NL_DVV_3_100_2_50_10_default_trend'	'delayVectorVariance'	'NL_DVV_3_100_2_50_10_default.trend'	60.5991
'NL_DVV_3_100_2_50_10_default_max'	'delayVectorVariance'	'NL_DVV_3_100_2_50_10_default.max'	60.5991
'NL_DVV_3_100_2_50_10_default_min'	'delayVectorVariance'	'NL_DVV_3_100_2_50_10_default.min'	60.5991
'NL_DVV_3_100_2_50_10_default_mean'	'delayVectorVariance'	'NL_DVV_3_100_2_50_10_default.mean'	60.5991
'NL_DVV_3_100_2_50_10_default_meanDiff'	'delayVectorVariance'	'NL_DVV_3_100_2_50_10_default.meanDiff'	60.5991
'NL_DVV_3_100_2_50_10_default_stdDiff'	'delayVectorVariance'	'NL_DVV_3_100_2_50_10_default.stdDiff'	60.5991
'NL_DVV_3_100_2_50_10_default_trendDiff'	'delayVectorVariance'	'NL_DVV_3_100_2_50_10_default.trendDiff'	60.5991
'NL_DVV_3_100_2_50_10_default_rmsDiffSurr'	'delayVectorVariance'	'NL_DVV_3_100_2_50_10_default.rmsDiffSurr'	60.4839
'NL_DVV_3_100_2_50_10_default_meanDiffSurr'	'delayVectorVariance'	'NL_DVV_3_100_2_50_10_default.meanDiffSurr'	60.4839
'NL_DVV_3_100_2_50_10_default_dataSurrCorr'	'delayVectorVariance'	'NL_DVV_3_100_2_50_10_default.dataSurrCorr'	60.4263
'NL_DVV_3_100_2_50_10_default_trendDataSurr'	'delayVectorVariance'	'NL_DVV_3_100_2_50_10_default.trendDataSurr'	60.4263
'NL_DVV_3_100_2_50_10_default_numZeroCrossings'	'delayVectorVariance'	'NL_DVV_3_100_2_50_10_default.numZeroCrossings'	60.4263
'NL_DVV_3_100_2_50_10_default_trendSurr'	'delayVectorVariance'	'NL_DVV_3_100_2_50_10_default.trendSurr'	60.4263
'NL_DVV_3_100_2_50_10_default_meanDiffTrendSurr'	'delayVectorVariance'	'NL_DVV_3_100_2_50_10_default.meanDiffTrendSurr'	60.4263
'NL_DVV_3_100_2_50_10_default_meanNormCDF'	'delayVectorVariance'	'NL_DVV_3_100_2_50_10_default.meanNormCDF'	60.4263
'DN_OutlierTest2_mean'	'spread,distribution,outliers'	'DN_OutlierTest2.mean'	60.4263
'DN_OutlierTest2_std'	'spread,distribution,outliers'	'DN_OutlierTest2.std'	60.4263
'DN_OutlierTest5_mean'	'spread,distribution,outliers'	'DN_OutlierTest5.mean'	60.4263
'DN_OutlierTest5_std'	'spread,distribution,outliers'	'DN_OutlierTest5.std'	60.4263
'DN_OutlierTest10_mean'	'spread,distribution,outliers'	'DN_OutlierTest10.mean'	60.4263
'DN_OutlierTest10_std'	'spread,distribution,outliers'	'DN_OutlierTest10.std'	60.4263
'ST_FitPolynomial_1'	'trend'	'ST_FitPolynomial_1'	60.4263
'ST_FitPolynomial_2'	'trend'	'ST_FitPolynomial_2'	60.4263
'ST_FitPolynomial_3'	'trend'	'ST_FitPolynomial_3'	60.4263
'ST_FitPolynomial_4'	'trend'	'ST_FitPolynomial_4'	60.4263
'DK_crinkle_statistic'	'misc'	'DK_crinkle_statistic'	60.4263
'DK_TheilerQ'	'misc'	'DK_TheilerQ'	60.4263
'CP_wavelet_varchg_db3_2_10_001'	'wavelet,varchg'	'CP_wavelet_varchg_db3_2_10_001'	60.4263
'CP_wavelet_varchg_db3_3_10_001'	'wavelet,varchg'	'CP_wavelet_varchg_db3_3_10_001'	60.4263
'CP_wavelet_varchg_db3_4_10_001'	'wavelet,varchg'	'CP_wavelet_varchg_db3_4_10_001'	60.4263
'CP_wavelet_varchg_db3_5_10_001'	'wavelet,varchg'	'CP_wavelet_varchg_db3_5_10_001'	60.4263
'CP_wavelet_varchg_sym2_2_10_001'	'wavelet,varchg'	'CP_wavelet_varchg_sym2_2_10_001'	60.4263
'CP_wavelet_varchg_sym2_3_10_001'	'wavelet,varchg'	'CP_wavelet_varchg_sym2_3_10_001'	60.4263
'CP_wavelet_varchg_sym2_4_10_001'	'wavelet,varchg'	'CP_wavelet_varchg_sym2_4_10_001'	60.4263
'CP_wavelet_varchg_sym2_5_10_001'	'wavelet,varchg'	'CP_wavelet_varchg_sym2_5_10_001'	60.4263
'EN_MS_LZcomplexity_2'	'entropy,mex'	'EN_MS_LZcomplexity_2'	60.4263
'EN_MS_LZcomplexity_3'	'entropy,mex'	'EN_MS_LZcomplexity_3'	60.4263
'EN_MS_LZcomplexity_4'	'entropy,mex'	'EN_MS_LZcomplexity_4'	60.4263
'EN_MS_LZcomplexity_5'	'entropy,mex'	'EN_MS_LZcomplexity_5'	60.4263
'EN_MS_LZcomplexity_6'	'entropy,mex'	'EN_MS_LZcomplexity_6'	60.4263
'EN_MS_LZcomplexity_7'	'entropy,mex'	'EN_MS_LZcomplexity_7'	60.4263
'EN_MS_LZcomplexity_8'	'entropy,mex'	'EN_MS_LZcomplexity_8'	60.4263
'EN_MS_LZcomplexity_9'	'entropy,mex'	'EN_MS_LZcomplexity_9'	60.3111
'EN_MS_LZcomplexity_10'	'entropy,mex'	'EN_MS_LZcomplexity_10'	60.2535
'EN_MS_LZcomplexity_2_diff'	'entropy,mex'	'EN_MS_LZcomplexity_2_diff'	60.2535
'EN_MS_LZcomplexity_3_diff'	'entropy,mex'	'EN_MS_LZcomplexity_3_diff'	60.2535
'EN_MS_LZcomplexity_4_diff'	'entropy,mex'	'EN_MS_LZcomplexity_4_diff'	60.2535
'EN_MS_LZcomplexity_5_diff'	'entropy,mex'	'EN_MS_LZcomplexity_5_diff'	60.2535
'EN_MS_LZcomplexity_6_diff'	'entropy,mex'	'EN_MS_LZcomplexity_6_diff'	60.2535
'EN_MS_LZcomplexity_7_diff'	'entropy,mex'	'EN_MS_LZcomplexity_7_diff'	60.2535
'EN_MS_LZcomplexity_8_diff'	'entropy,mex'	'EN_MS_LZcomplexity_8_diff'	60.2535
'EN_MS_LZcomplexity_9_diff'	'entropy,mex'	'EN_MS_LZcomplexity_9_diff'	60.2535
'EN_MS_LZcomplexity_10_diff'	'entropy,mex'	'EN_MS_LZcomplexity_10_diff'	60.2535
'MS_shannon_2_2'	'entropy,mex'	'MS_shannon_2_2'	60.2535
'MS_shannon_2_3'	'entropy,mex'	'MS_shannon_2_3'	60.2535
'MS_shannon_3_2'	'entropy,mex'	'MS_shannon_3_2'	60.2535
'MD_polvar_1_3'	'medical,symbolic'	'MD_polvar_1_3'	60.2535
'MD_polvar_05_3'	'medical,symbolic'	'MD_polvar_05_3'	60.1382
'MD_polvar_01_3'	'medical,symbolic'	'MD_polvar_01_3'	60.1382
'MD_polvar_1_5'	'medical,symbolic'	'MD_polvar_1_5'	60.1382
'MD_polvar_05_5'	'medical,symbolic'	'MD_polvar_05_5'	60.0806
'MD_polvar_01_5'	'medical,symbolic'	'MD_polvar_01_5'	60.0806
'MD_polvar_1_4'	'medical,symbolic'	'MD_polvar_1_4'	59.9654
'MD_polvar_05_4'	'medical,symbolic'	'MD_polvar_05_4'	59.9654
'MD_polvar_01_4'	'medical,symbolic'	'MD_polvar_01_4'	59.9654
'MD_polvar_1_6'	'medical,symbolic'	'MD_polvar_1_6'	59.9078
'MD_polvar_05_6'	'medical,symbolic'	'MD_polvar_05_6'	59.9078
'MD_polvar_01_6'	'medical,symbolic'	'MD_polvar_01_6'	59.9078
'CO_tc3_1_raw'	'correlation,nonlinear'	'CO_tc3_1.raw'	59.9078
'CO_tc3_1_abs'	'correlation,nonlinear'	'CO_tc3_1.abs'	59.9078
'CO_tc3_1_num'	'correlation,nonlinear'	'CO_tc3_1.num'	59.9078
'CO_tc3_1_absnum'	'correlation,nonlinear'	'CO_tc3_1.absnum'	59.9078
'CO_tc3_1_denom'	'correlation,nonlinear'	'CO_tc3_1.denom'	59.9078
'CO_tc3_2_raw'	'correlation,nonlinear'	'CO_tc3_2.raw'	59.9078
'CO_tc3_2_abs'	'correlation,nonlinear'	'CO_tc3_2.abs'	59.9078
'CO_tc3_2_num'	'correlation,nonlinear'	'CO_tc3_2.num'	59.9078
'CO_tc3_2_absnum'	'correlation,nonlinear'	'CO_tc3_2.absnum'	59.9078
'CO_tc3_2_denom'	'correlation,nonlinear'	'CO_tc3_2.denom'	59.9078
'CO_tc3_3_raw'	'correlation,nonlinear'	'CO_tc3_3.raw'	59.7926
'CO_tc3_3_abs'	'correlation,nonlinear'	'CO_tc3_3.abs'	59.7926
'CO_tc3_3_num'	'correlation,nonlinear'	'CO_tc3_3.num'	59.735
'CO_tc3_3_absnum'	'correlation,nonlinear'	'CO_tc3_3.absnum'	59.735
'CO_tc3_3_denom'	'correlation,nonlinear'	'CO_tc3_3.denom'	59.735
'CO_tc3_ac_raw'	'correlation,nonlinear'	'CO_tc3_ac.raw'	59.735
'CO_tc3_ac_abs'	'correlation,nonlinear'	'CO_tc3_ac.abs'	59.735
'CO_tc3_ac_num'	'correlation,nonlinear'	'CO_tc3_ac.num'	59.735
'CO_tc3_ac_absnum'	'correlation,nonlinear'	'CO_tc3_ac.absnum'	59.735
'CO_tc3_ac_denom'	'correlation,nonlinear'	'CO_tc3_ac.denom'	59.735
'CO_tc3_mi_raw'	'correlation,nonlinear'	'CO_tc3_mi.raw'	59.735
'CO_tc3_mi_abs'	'correlation,nonlinear'	'CO_tc3_mi.abs'	59.735
'CO_tc3_mi_num'	'correlation,nonlinear'	'CO_tc3_mi.num'	59.735
'CO_tc3_mi_absnum'	'correlation,nonlinear'	'CO_tc3_mi.absnum'	59.735
'CO_tc3_mi_denom'	'correlation,nonlinear'	'CO_tc3_mi.denom'	59.735
'CO_trev_1_raw'	'correlation,nonlinear'	'CO_trev_1.raw'	59.735
'CO_trev_1_abs'	'correlation,nonlinear'	'CO_trev_1.abs'	59.735
'CO_trev_1_num'	'correlation,nonlinear'	'CO_trev_1.num'	59.735
'CO_trev_1_absnum'	'correlation,nonlinear'	'CO_trev_1.absnum'	59.735
'CO_trev_1_denom'	'correlation,nonlinear'	'CO_trev_1.denom'	59.735
'CO_trev_2_raw'	'correlation,nonlinear'	'CO_trev_2.raw'	59.6774
'CO_trev_2_abs'	'correlation,nonlinear'	'CO_trev_2.abs'	59.6774
'CO_trev_2_num'	'correlation,nonlinear'	'CO_trev_2.num'	59.6774
'CO_trev_2_absnum'	'correlation,nonlinear'	'CO_trev_2.absnum'	59.6774
'CO_trev_2_denom'	'correlation,nonlinear'	'CO_trev_2.denom'	59.6774
'CO_trev_3_raw'	'correlation,nonlinear'	'CO_trev_3.raw'	59.6774
'CO_trev_3_abs'	'correlation,nonlinear'	'CO_trev_3.abs'	59.6774
'CO_trev_3_num'	'correlation,nonlinear'	'CO_trev_3.num'	59.6774
'CO_trev_3_absnum'	'correlation,nonlinear'	'CO_trev_3.absnum'	59.6774
'CO_trev_3_denom'	'correlation,nonlinear'	'CO_trev_3.denom'	59.6774
'CO_trev_ac_raw'	'correlation,nonlinear'	'CO_trev_ac.raw'	59.6774
'CO_trev_ac_abs'	'correlation,nonlinear'	'CO_trev_ac.abs'	59.6774
'CO_trev_ac_num'	'correlation,nonlinear'	'CO_trev_ac.num'	59.6774
'CO_trev_ac_absnum'	'correlation,nonlinear'	'CO_trev_ac.absnum'	59.6774
'CO_trev_ac_denom'	'correlation,nonlinear'	'CO_trev_ac.denom'	59.6774
'CO_trev_mi_raw'	'correlation,nonlinear'	'CO_trev_mi.raw'	59.6774
'CO_trev_mi_abs'	'correlation,nonlinear'	'CO_trev_mi.abs'	59.6774
'CO_trev_mi_num'	'correlation,nonlinear'	'CO_trev_mi.num'	59.6774
'CO_trev_mi_absnum'	'correlation,nonlinear'	'CO_trev_mi.absnum'	59.6774
'CO_trev_mi_denom'	'correlation,nonlinear'	'CO_trev_mi.denom'	59.6774
'CO_AddNoise_1_quantiles_10_pdec'	'correlation,AMI,entropy'	'CO_AddNoise_1_quantiles_10.pdec'	59.6774
'CO_AddNoise_1_quantiles_10_meanch'	'correlation,AMI,entropy'	'CO_AddNoise_1_quantiles_10.meanch'	59.6774
'CO_AddNoise_1_quantiles_10_ac1'	'correlation,AMI,entropy'	'CO_AddNoise_1_quantiles_10.ac1'	59.6774
'CO_AddNoise_1_quantiles_10_ac2'	'correlation,AMI,entropy'	'CO_AddNoise_1_quantiles_10.ac2'	59.6198
'CO_AddNoise_1_quantiles_10_firstUnder75'	'correlation,AMI,entropy'	'CO_AddNoise_1_quantiles_10.firstUnder75'	59.6198
'CO_AddNoise_1_quantiles_10_firstUnder50'	'correlation,AMI,entropy'	'CO_AddNoise_1_quantiles_10.firstUnder50'	59.6198
'CO_AddNoise_1_quantiles_10_firstUnder25'	'correlation,AMI,entropy'	'CO_AddNoise_1_quantiles_10.firstUnder25'	59.6198
'CO_AddNoise_1_quantiles_10_ami_at_5'	'correlation,AMI,entropy'	'CO_AddNoise_1_quantiles_10.ami_at_5'	59.5622
'CO_AddNoise_1_quantiles_10_ami_at_10'	'correlation,AMI,entropy'	'CO_AddNoise_1_quantiles_10.ami_at_10'	59.5622
'CO_AddNoise_1_quantiles_10_ami_at_15'	'correlation,AMI,entropy'	'CO_AddNoise_1_quantiles_10.ami_at_15'	59.5622
'CO_AddNoise_1_quantiles_10_ami_at_20'	'correlation,AMI,entropy'	'CO_AddNoise_1_quantiles_10.ami_at_20'	59.5622
'CO_AddNoise_1_quantiles_10_fitexpa'	'correlation,AMI,entropy'	'CO_AddNoise_1_quantiles_10.fitexpa'	59.5622
'CO_AddNoise_1_quantiles_10_fitexpb'	'correlation,AMI,entropy'	'CO_AddNoise_1_quantiles_10.fitexpb'	59.5622
'CO_AddNoise_1_quantiles_10_fitexpr2'	'correlation,AMI,entropy'	'CO_AddNoise_1_quantiles_10.fitexpr2'	59.5046
'CO_AddNoise_1_quantiles_10_fitexprmse'	'correlation,AMI,entropy'	'CO_AddNoise_1_quantiles_10.fitexprmse'	59.5046
'CO_AddNoise_1_quantiles_10_fitlina'	'correlation,AMI,entropy'	'CO_AddNoise_1_quantiles_10.fitlina'	59.5046
'CO_AddNoise_1_quantiles_10_fitlinb'	'correlation,AMI,entropy'	'CO_AddNoise_1_quantiles_10.fitlinb'	59.5046
'CO_AddNoise_1_quantiles_10_linfit_mse'	'correlation,AMI,entropy'	'CO_AddNoise_1_quantiles_10.linfit_mse'	59.5046
'CO_AddNoise_1_quantiles_10_pcrossmean'	'correlation,AMI,entropy'	'CO_AddNoise_1_quantiles_10.pcrossmean'	59.5046
'CO_AddNoise_ac_quantiles_10_pdec'	'correlation,AMI,entropy'	'CO_AddNoise_ac_quantiles_10.pdec'	59.5046
'CO_AddNoise_ac_quantiles_10_meanch'	'correlation,AMI,entropy'	'CO_AddNoise_ac_quantiles_10.meanch'	59.5046
'CO_AddNoise_ac_quantiles_10_ac1'	'correlation,AMI,entropy'	'CO_AddNoise_ac_quantiles_10.ac1'	59.5046
'CO_AddNoise_ac_quantiles_10_ac2'	'correlation,AMI,entropy'	'CO_AddNoise_ac_quantiles_10.ac2'	59.5046
'CO_AddNoise_ac_quantiles_10_firstUnder75'	'correlation,AMI,entropy'	'CO_AddNoise_ac_quantiles_10.firstUnder75'	59.5046
'CO_AddNoise_ac_quantiles_10_firstUnder50'	'correlation,AMI,entropy'	'CO_AddNoise_ac_quantiles_10.firstUnder50'	59.5046
'CO_AddNoise_ac_quantiles_10_firstUnder25'	'correlation,AMI,entropy'	'CO_AddNoise_ac_quantiles_10.firstUnder25'	59.5046
'CO_AddNoise_ac_quantiles_10_ami_at_5'	'correlation,AMI,entropy'	'CO_AddNoise_ac_quantiles_10.ami_at_5'	59.5046
'CO_AddNoise_ac_quantiles_10_ami_at_10'	'correlation,AMI,entropy'	'CO_AddNoise_ac_quantiles_10.ami_at_10'	59.5046
'CO_AddNoise_ac_quantiles_10_ami_at_15'	'correlation,AMI,entropy'	'CO_AddNoise_ac_quantiles_10.ami_at_15'	59.5046
'CO_AddNoise_ac_quantiles_10_ami_at_20'	'correlation,AMI,entropy'	'CO_AddNoise_ac_quantiles_10.ami_at_20'	59.5046
'CO_AddNoise_ac_quantiles_10_fitexpa'	'correlation,AMI,entropy'	'CO_AddNoise_ac_quantiles_10.fitexpa'	59.5046
'CO_AddNoise_ac_quantiles_10_fitexpb'	'correlation,AMI,entropy'	'CO_AddNoise_ac_quantiles_10.fitexpb'	59.5046
'CO_AddNoise_ac_quantiles_10_fitexpr2'	'correlation,AMI,entropy'	'CO_AddNoise_ac_quantiles_10.fitexpr2'	59.5046
'CO_AddNoise_ac_quantiles_10_fitexprmse'	'correlation,AMI,entropy'	'CO_AddNoise_ac_quantiles_10.fitexprmse'	59.5046
'CO_AddNoise_ac_quantiles_10_fitlina'	'correlation,AMI,entropy'	'CO_AddNoise_ac_quantiles_10.fitlina'	59.5046
'CO_AddNoise_ac_quantiles_10_fitlinb'	'correlation,AMI,entropy'	'CO_AddNoise_ac_quantiles_10.fitlinb'	59.5046
'CO_AddNoise_ac_quantiles_10_linfit_mse'	'correlation,AMI,entropy'	'CO_AddNoise_ac_quantiles_10.linfit_mse'	59.5046
'CO_AddNoise_ac_quantiles_10_pcrossmean'	'correlation,AMI,entropy'	'CO_AddNoise_ac_quantiles_10.pcrossmean'	59.5046
'CO_AddNoise_1_even_10_pdec'	'correlation,AMI,entropy'	'CO_AddNoise_1_even_10.pdec'	59.5046
'CO_AddNoise_1_even_10_meanch'	'correlation,AMI,entropy'	'CO_AddNoise_1_even_10.meanch'	59.5046
'CO_AddNoise_1_even_10_ac1'	'correlation,AMI,entropy'	'CO_AddNoise_1_even_10.ac1'	59.5046
'CO_AddNoise_1_even_10_ac2'	'correlation,AMI,entropy'	'CO_AddNoise_1_even_10.ac2'	59.5046
'CO_AddNoise_1_even_10_firstUnder75'	'correlation,AMI,entropy'	'CO_AddNoise_1_even_10.firstUnder75'	59.5046
'CO_AddNoise_1_even_10_firstUnder50'	'correlation,AMI,entropy'	'CO_AddNoise_1_even_10.firstUnder50'	59.5046
'CO_AddNoise_1_even_10_firstUnder25'	'correlation,AMI,entropy'	'CO_AddNoise_1_even_10.firstUnder25'	59.5046
'CO_AddNoise_1_even_10_ami_at_5'	'correlation,AMI,entropy'	'CO_AddNoise_1_even_10.ami_at_5'	59.5046
'CO_AddNoise_1_even_10_ami_at_10'	'correlation,AMI,entropy'	'CO_AddNoise_1_even_10.ami_at_10'	59.447
'CO_AddNoise_1_even_10_ami_at_15'	'correlation,AMI,entropy'	'CO_AddNoise_1_even_10.ami_at_15'	59.3894
'CO_AddNoise_1_even_10_ami_at_20'	'correlation,AMI,entropy'	'CO_AddNoise_1_even_10.ami_at_20'	59.3894
'CO_AddNoise_1_even_10_fitexpa'	'correlation,AMI,entropy'	'CO_AddNoise_1_even_10.fitexpa'	59.3894
'CO_AddNoise_1_even_10_fitexpb'	'correlation,AMI,entropy'	'CO_AddNoise_1_even_10.fitexpb'	59.3894
'CO_AddNoise_1_even_10_fitexpr2'	'correlation,AMI,entropy'	'CO_AddNoise_1_even_10.fitexpr2'	59.3894
'CO_AddNoise_1_even_10_fitexprmse'	'correlation,AMI,entropy'	'CO_AddNoise_1_even_10.fitexprmse'	59.3894
'CO_AddNoise_1_even_10_fitlina'	'correlation,AMI,entropy'	'CO_AddNoise_1_even_10.fitlina'	59.3894
'CO_AddNoise_1_even_10_fitlinb'	'correlation,AMI,entropy'	'CO_AddNoise_1_even_10.fitlinb'	59.3318
'CO_AddNoise_1_even_10_linfit_mse'	'correlation,AMI,entropy'	'CO_AddNoise_1_even_10.linfit_mse'	59.3318
'CO_AddNoise_1_even_10_pcrossmean'	'correlation,AMI,entropy'	'CO_AddNoise_1_even_10.pcrossmean'	59.3318
'CO_AddNoise_ac_even_10_pdec'	'correlation,AMI,entropy'	'CO_AddNoise_ac_even_10.pdec'	59.3318
'CO_AddNoise_ac_even_10_meanch'	'correlation,AMI,entropy'	'CO_AddNoise_ac_even_10.meanch'	59.3318
'CO_AddNoise_ac_even_10_ac1'	'correlation,AMI,entropy'	'CO_AddNoise_ac_even_10.ac1'	59.3318
'CO_AddNoise_ac_even_10_ac2'	'correlation,AMI,entropy'	'CO_AddNoise_ac_even_10.ac2'	59.3318
'CO_AddNoise_ac_even_10_firstUnder75'	'correlation,AMI,entropy'	'CO_AddNoise_ac_even_10.firstUnder75'	59.3318
'CO_AddNoise_ac_even_10_firstUnder50'	'correlation,AMI,entropy'	'CO_AddNoise_ac_even_10.firstUnder50'	59.3318
'CO_AddNoise_ac_even_10_firstUnder25'	'correlation,AMI,entropy'	'CO_AddNoise_ac_even_10.firstUnder25'	59.3318
'CO_AddNoise_ac_even_10_ami_at_5'	'correlation,AMI,entropy'	'CO_AddNoise_ac_even_10.ami_at_5'	59.3318
'CO_AddNoise_ac_even_10_ami_at_10'	'correlation,AMI,entropy'	'CO_AddNoise_ac_even_10.ami_at_10'	59.3318
'CO_AddNoise_ac_even_10_ami_at_15'	'correlation,AMI,entropy'	'CO_AddNoise_ac_even_10.ami_at_15'	59.3318
'CO_AddNoise_ac_even_10_ami_at_20'	'correlation,AMI,entropy'	'CO_AddNoise_ac_even_10.ami_at_20'	59.3318
'CO_AddNoise_ac_even_10_fitexpa'	'correlation,AMI,entropy'	'CO_AddNoise_ac_even_10.fitexpa'	59.3318
'CO_AddNoise_ac_even_10_fitexpb'	'correlation,AMI,entropy'	'CO_AddNoise_ac_even_10.fitexpb'	59.3318
'CO_AddNoise_ac_even_10_fitexpr2'	'correlation,AMI,entropy'	'CO_AddNoise_ac_even_10.fitexpr2'	59.3318
'CO_AddNoise_ac_even_10_fitexprmse'	'correlation,AMI,entropy'	'CO_AddNoise_ac_even_10.fitexprmse'	59.3318
'CO_AddNoise_ac_even_10_fitlina'	'correlation,AMI,entropy'	'CO_AddNoise_ac_even_10.fitlina'	59.3318
'CO_AddNoise_ac_even_10_fitlinb'	'correlation,AMI,entropy'	'CO_AddNoise_ac_even_10.fitlinb'	59.3318
'CO_AddNoise_ac_even_10_linfit_mse'	'correlation,AMI,entropy'	'CO_AddNoise_ac_even_10.linfit_mse'	59.3318
'CO_AddNoise_ac_even_10_pcrossmean'	'correlation,AMI,entropy'	'CO_AddNoise_ac_even_10.pcrossmean'	59.3318
'CO_AddNoise_1_std1_10_pdec'	'correlation,AMI,entropy'	'CO_AddNoise_1_std1_10.pdec'	59.3318
'CO_AddNoise_1_std1_10_meanch'	'correlation,AMI,entropy'	'CO_AddNoise_1_std1_10.meanch'	59.3318
'CO_AddNoise_1_std1_10_ac1'	'correlation,AMI,entropy'	'CO_AddNoise_1_std1_10.ac1'	59.3318
'CO_AddNoise_1_std1_10_ac2'	'correlation,AMI,entropy'	'CO_AddNoise_1_std1_10.ac2'	59.3318
'CO_AddNoise_1_std1_10_firstUnder75'	'correlation,AMI,entropy'	'CO_AddNoise_1_std1_10.firstUnder75'	59.3318
'CO_AddNoise_1_std1_10_firstUnder50'	'correlation,AMI,entropy'	'CO_AddNoise_1_std1_10.firstUnder50'	59.3318
'CO_AddNoise_1_std1_10_firstUnder25'	'correlation,AMI,entropy'	'CO_AddNoise_1_std1_10.firstUnder25'	59.3318
'CO_AddNoise_1_std1_10_ami_at_5'	'correlation,AMI,entropy'	'CO_AddNoise_1_std1_10.ami_at_5'	59.3318
'CO_AddNoise_1_std1_10_ami_at_10'	'correlation,AMI,entropy'	'CO_AddNoise_1_std1_10.ami_at_10'	59.2166
'CO_AddNoise_1_std1_10_ami_at_15'	'correlation,AMI,entropy'	'CO_AddNoise_1_std1_10.ami_at_15'	59.2166
'CO_AddNoise_1_std1_10_ami_at_20'	'correlation,AMI,entropy'	'CO_AddNoise_1_std1_10.ami_at_20'	59.2166
'CO_AddNoise_1_std1_10_fitexpa'	'correlation,AMI,entropy'	'CO_AddNoise_1_std1_10.fitexpa'	59.2166
'CO_AddNoise_1_std1_10_fitexpb'	'correlation,AMI,entropy'	'CO_AddNoise_1_std1_10.fitexpb'	59.2166
'CO_AddNoise_1_std1_10_fitexpr2'	'correlation,AMI,entropy'	'CO_AddNoise_1_std1_10.fitexpr2'	59.2166
'CO_AddNoise_1_std1_10_fitexprmse'	'correlation,AMI,entropy'	'CO_AddNoise_1_std1_10.fitexprmse'	59.2166
'CO_AddNoise_1_std1_10_fitlina'	'correlation,AMI,entropy'	'CO_AddNoise_1_std1_10.fitlina'	59.2166
'CO_AddNoise_1_std1_10_fitlinb'	'correlation,AMI,entropy'	'CO_AddNoise_1_std1_10.fitlinb'	59.159
'CO_AddNoise_1_std1_10_linfit_mse'	'correlation,AMI,entropy'	'CO_AddNoise_1_std1_10.linfit_mse'	59.159
'CO_AddNoise_1_std1_10_pcrossmean'	'correlation,AMI,entropy'	'CO_AddNoise_1_std1_10.pcrossmean'	59.159
'CO_AddNoise_ac_std1_10_pdec'	'correlation,AMI,entropy'	'CO_AddNoise_ac_std1_10.pdec'	59.159
'CO_AddNoise_ac_std1_10_meanch'	'correlation,AMI,entropy'	'CO_AddNoise_ac_std1_10.meanch'	59.159
'CO_AddNoise_ac_std1_10_ac1'	'correlation,AMI,entropy'	'CO_AddNoise_ac_std1_10.ac1'	59.159
'CO_AddNoise_ac_std1_10_ac2'	'correlation,AMI,entropy'	'CO_AddNoise_ac_std1_10.ac2'	59.159
'CO_AddNoise_ac_std1_10_firstUnder75'	'correlation,AMI,entropy'	'CO_AddNoise_ac_std1_10.firstUnder75'	59.159
'CO_AddNoise_ac_std1_10_firstUnder50'	'correlation,AMI,entropy'	'CO_AddNoise_ac_std1_10.firstUnder50'	59.159
'CO_AddNoise_ac_std1_10_firstUnder25'	'correlation,AMI,entropy'	'CO_AddNoise_ac_std1_10.firstUnder25'	59.159
'CO_AddNoise_ac_std1_10_ami_at_5'	'correlation,AMI,entropy'	'CO_AddNoise_ac_std1_10.ami_at_5'	59.159
'CO_AddNoise_ac_std1_10_ami_at_10'	'correlation,AMI,entropy'	'CO_AddNoise_ac_std1_10.ami_at_10'	59.159
'CO_AddNoise_ac_std1_10_ami_at_15'	'correlation,AMI,entropy'	'CO_AddNoise_ac_std1_10.ami_at_15'	59.159
'CO_AddNoise_ac_std1_10_ami_at_20'	'correlation,AMI,entropy'	'CO_AddNoise_ac_std1_10.ami_at_20'	59.159
'CO_AddNoise_ac_std1_10_fitexpa'	'correlation,AMI,entropy'	'CO_AddNoise_ac_std1_10.fitexpa'	59.159
'CO_AddNoise_ac_std1_10_fitexpb'	'correlation,AMI,entropy'	'CO_AddNoise_ac_std1_10.fitexpb'	59.159
'CO_AddNoise_ac_std1_10_fitexpr2'	'correlation,AMI,entropy'	'CO_AddNoise_ac_std1_10.fitexpr2'	59.159
'CO_AddNoise_ac_std1_10_fitexprmse'	'correlation,AMI,entropy'	'CO_AddNoise_ac_std1_10.fitexprmse'	59.159
'CO_AddNoise_ac_std1_10_fitlina'	'correlation,AMI,entropy'	'CO_AddNoise_ac_std1_10.fitlina'	59.159
'CO_AddNoise_ac_std1_10_fitlinb'	'correlation,AMI,entropy'	'CO_AddNoise_ac_std1_10.fitlinb'	59.159
'CO_AddNoise_ac_std1_10_linfit_mse'	'correlation,AMI,entropy'	'CO_AddNoise_ac_std1_10.linfit_mse'	59.159
'CO_AddNoise_ac_std1_10_pcrossmean'	'correlation,AMI,entropy'	'CO_AddNoise_ac_std1_10.pcrossmean'	59.159
'CO_AddNoise_1_gaussian_pdec'	'correlation,AMI,entropy'	'CO_AddNoise_1_gaussian.pdec'	59.159
'CO_AddNoise_1_gaussian_ac1'	'correlation,AMI,entropy'	'CO_AddNoise_1_gaussian.ac1'	59.159
'CO_AddNoise_1_gaussian_ac2'	'correlation,AMI,entropy'	'CO_AddNoise_1_gaussian.ac2'	59.159
'CO_AddNoise_1_gaussian_firstUnder75'	'correlation,AMI,entropy'	'CO_AddNoise_1_gaussian.firstUnder75'	59.159
'CO_AddNoise_1_gaussian_firstUnder50'	'correlation,AMI,entropy'	'CO_AddNoise_1_gaussian.firstUnder50'	59.159
'CO_AddNoise_1_gaussian_firstUnder25'	'correlation,AMI,entropy'	'CO_AddNoise_1_gaussian.firstUnder25'	59.159
'CO_AddNoise_1_gaussian_ami_at_5'	'correlation,AMI,entropy'	'CO_AddNoise_1_gaussian.ami_at_5'	59.0438
'CO_AddNoise_1_gaussian_ami_at_10'	'correlation,AMI,entropy'	'CO_AddNoise_1_gaussian.ami_at_10'	59.0438
'CO_AddNoise_1_gaussian_ami_at_15'	'correlation,AMI,entropy'	'CO_AddNoise_1_gaussian.ami_at_15'	59.0438
'CO_AddNoise_1_gaussian_ami_at_20'	'correlation,AMI,entropy'	'CO_AddNoise_1_gaussian.ami_at_20'	59.0438
'CO_AddNoise_1_gaussian_fitexpa'	'correlation,AMI,entropy'	'CO_AddNoise_1_gaussian.fitexpa'	59.0438
'CO_AddNoise_1_gaussian_fitexpb'	'correlation,AMI,entropy'	'CO_AddNoise_1_gaussian.fitexpb'	58.9862
'CO_AddNoise_1_gaussian_fitexpr2'	'correlation,AMI,entropy'	'CO_AddNoise_1_gaussian.fitexpr2'	58.9862
'CO_AddNoise_1_gaussian_fitexprmse'	'correlation,AMI,entropy'	'CO_AddNoise_1_gaussian.fitexprmse'	58.9862
'CO_AddNoise_1_gaussian_fitlina'	'correlation,AMI,entropy'	'CO_AddNoise_1_gaussian.fitlina'	58.9862
'CO_AddNoise_1_gaussian_fitlinb'	'correlation,AMI,entropy'	'CO_AddNoise_1_gaussian.fitlinb'	58.9862
'CO_AddNoise_1_gaussian_linfit_mse'	'correlation,AMI,entropy'	'CO_AddNoise_1_gaussian.linfit_mse'	58.9862
'CO_AddNoise_1_gaussian_pcrossmean'	'correlation,AMI,entropy'	'CO_AddNoise_1_gaussian.pcrossmean'	58.9862
'CO_AddNoise_ac_gaussian_pdec'	'correlation,AMI,entropy'	'CO_AddNoise_ac_gaussian.pdec'	58.9862
'CO_AddNoise_ac_gaussian_meanch'	'correlation,AMI,entropy'	'CO_AddNoise_ac_gaussian.meanch'	58.9862
'CO_AddNoise_ac_gaussian_ac1'	'correlation,AMI,entropy'	'CO_AddNoise_ac_gaussian.ac1'	58.9862
'CO_AddNoise_ac_gaussian_ac2'	'correlation,AMI,entropy'	'CO_AddNoise_ac_gaussian.ac2'	58.9862
'CO_AddNoise_ac_gaussian_firstUnder75'	'correlation,AMI,entropy'	'CO_AddNoise_ac_gaussian.firstUnder75'	58.9862
'CO_AddNoise_ac_gaussian_firstUnder50'	'correlation,AMI,entropy'	'CO_AddNoise_ac_gaussian.firstUnder50'	58.9862
'CO_AddNoise_ac_gaussian_firstUnder25'	'correlation,AMI,entropy'	'CO_AddNoise_ac_gaussian.firstUnder25'	58.9862
'CO_AddNoise_ac_gaussian_ami_at_5'	'correlation,AMI,entropy'	'CO_AddNoise_ac_gaussian.ami_at_5'	58.9862
'CO_AddNoise_ac_gaussian_ami_at_10'	'correlation,AMI,entropy'	'CO_AddNoise_ac_gaussian.ami_at_10'	58.9862
'CO_AddNoise_ac_gaussian_ami_at_15'	'correlation,AMI,entropy'	'CO_AddNoise_ac_gaussian.ami_at_15'	58.9862
'CO_AddNoise_ac_gaussian_ami_at_20'	'correlation,AMI,entropy'	'CO_AddNoise_ac_gaussian.ami_at_20'	58.9862
'CO_AddNoise_ac_gaussian_fitexpa'	'correlation,AMI,entropy'	'CO_AddNoise_ac_gaussian.fitexpa'	58.9862
'CO_AddNoise_ac_gaussian_fitexpb'	'correlation,AMI,entropy'	'CO_AddNoise_ac_gaussian.fitexpb'	58.9862
'CO_AddNoise_ac_gaussian_fitexpr2'	'correlation,AMI,entropy'	'CO_AddNoise_ac_gaussian.fitexpr2'	58.9862
'CO_AddNoise_ac_gaussian_fitexprmse'	'correlation,AMI,entropy'	'CO_AddNoise_ac_gaussian.fitexprmse'	58.9862
'CO_AddNoise_ac_gaussian_fitlina'	'correlation,AMI,entropy'	'CO_AddNoise_ac_gaussian.fitlina'	58.9862
'CO_AddNoise_ac_gaussian_fitlinb'	'correlation,AMI,entropy'	'CO_AddNoise_ac_gaussian.fitlinb'	58.9862
'CO_AddNoise_ac_gaussian_linfit_mse'	'correlation,AMI,entropy'	'CO_AddNoise_ac_gaussian.linfit_mse'	58.9862
'CO_AddNoise_ac_gaussian_pcrossmean'	'correlation,AMI,entropy'	'CO_AddNoise_ac_gaussian.pcrossmean'	58.9862
'CO_AddNoise_1_kraskov1_4_pdec'	'correlation,AMI,entropy'	'CO_AddNoise_1_kraskov1_4.pdec'	58.9862
'CO_AddNoise_1_kraskov1_4_meanch'	'correlation,AMI,entropy'	'CO_AddNoise_1_kraskov1_4.meanch'	58.9862
'CO_AddNoise_1_kraskov1_4_ac1'	'correlation,AMI,entropy'	'CO_AddNoise_1_kraskov1_4.ac1'	58.9862
'CO_AddNoise_1_kraskov1_4_ac2'	'correlation,AMI,entropy'	'CO_AddNoise_1_kraskov1_4.ac2'	58.9862
'CO_AddNoise_1_kraskov1_4_firstUnder75'	'correlation,AMI,entropy'	'CO_AddNoise_1_kraskov1_4.firstUnder75'	58.9862
'CO_AddNoise_1_kraskov1_4_firstUnder50'	'correlation,AMI,entropy'	'CO_AddNoise_1_kraskov1_4.firstUnder50'	58.871
'CO_AddNoise_1_kraskov1_4_firstUnder25'	'correlation,AMI,entropy'	'CO_AddNoise_1_kraskov1_4.firstUnder25'	58.871
'CO_AddNoise_1_kraskov1_4_ami_at_5'	'correlation,AMI,entropy'	'CO_AddNoise_1_kraskov1_4.ami_at_5'	58.871
'CO_AddNoise_1_kraskov1_4_ami_at_10'	'correlation,AMI,entropy'	'CO_AddNoise_1_kraskov1_4.ami_at_10'	58.871
'CO_AddNoise_1_kraskov1_4_ami_at_15'	'correlation,AMI,entropy'	'CO_AddNoise_1_kraskov1_4.ami_at_15'	58.871
'CO_AddNoise_1_kraskov1_4_ami_at_20'	'correlation,AMI,entropy'	'CO_AddNoise_1_kraskov1_4.ami_at_20'	58.871
'CO_AddNoise_1_kraskov1_4_fitexpa'	'correlation,AMI,entropy'	'CO_AddNoise_1_kraskov1_4.fitexpa'	58.871
'CO_AddNoise_1_kraskov1_4_fitexpb'	'correlation,AMI,entropy'	'CO_AddNoise_1_kraskov1_4.fitexpb'	58.871
'CO_AddNoise_1_kraskov1_4_fitexpr2'	'correlation,AMI,entropy'	'CO_AddNoise_1_kraskov1_4.fitexpr2'	58.8134
'CO_AddNoise_1_kraskov1_4_fitexprmse'	'correlation,AMI,entropy'	'CO_AddNoise_1_kraskov1_4.fitexprmse'	58.8134
'CO_AddNoise_1_kraskov1_4_fitlina'	'correlation,AMI,entropy'	'CO_AddNoise_1_kraskov1_4.fitlina'	58.8134
'CO_AddNoise_1_kraskov1_4_fitlinb'	'correlation,AMI,entropy'	'CO_AddNoise_1_kraskov1_4.fitlinb'	58.8134
'CO_AddNoise_1_kraskov1_4_linfit_mse'	'correlation,AMI,entropy'	'CO_AddNoise_1_kraskov1_4.linfit_mse'	58.8134
'CO_AddNoise_1_kraskov1_4_pcrossmean'	'correlation,AMI,entropy'	'CO_AddNoise_1_kraskov1_4.pcrossmean'	58.8134
'CO_AddNoise_ac_kraskov1_4_pdec'	'correlation,AMI,entropy'	'CO_AddNoise_ac_kraskov1_4.pdec'	58.8134
'CO_AddNoise_ac_kraskov1_4_meanch'	'correlation,AMI,entropy'	'CO_AddNoise_ac_kraskov1_4.meanch'	58.8134
'CO_AddNoise_ac_kraskov1_4_ac1'	'correlation,AMI,entropy'	'CO_AddNoise_ac_kraskov1_4.ac1'	58.8134
'CO_AddNoise_ac_kraskov1_4_ac2'	'correlation,AMI,entropy'	'CO_AddNoise_ac_kraskov1_4.ac2'	58.8134
'CO_AddNoise_ac_kraskov1_4_firstUnder75'	'correlation,AMI,entropy'	'CO_AddNoise_ac_kraskov1_4.firstUnder75'	58.8134
'CO_AddNoise_ac_kraskov1_4_firstUnder50'	'correlation,AMI,entropy'	'CO_AddNoise_ac_kraskov1_4.firstUnder50'	58.8134
'CO_AddNoise_ac_kraskov1_4_firstUnder25'	'correlation,AMI,entropy'	'CO_AddNoise_ac_kraskov1_4.firstUnder25'	58.8134
'CO_AddNoise_ac_kraskov1_4_ami_at_5'	'correlation,AMI,entropy'	'CO_AddNoise_ac_kraskov1_4.ami_at_5'	58.8134
'CO_AddNoise_ac_kraskov1_4_ami_at_10'	'correlation,AMI,entropy'	'CO_AddNoise_ac_kraskov1_4.ami_at_10'	58.8134
'CO_AddNoise_ac_kraskov1_4_ami_at_15'	'correlation,AMI,entropy'	'CO_AddNoise_ac_kraskov1_4.ami_at_15'	58.8134
'CO_AddNoise_ac_kraskov1_4_ami_at_20'	'correlation,AMI,entropy'	'CO_AddNoise_ac_kraskov1_4.ami_at_20'	58.8134
'CO_AddNoise_ac_kraskov1_4_fitexpa'	'correlation,AMI,entropy'	'CO_AddNoise_ac_kraskov1_4.fitexpa'	58.8134
'CO_AddNoise_ac_kraskov1_4_fitexpb'	'correlation,AMI,entropy'	'CO_AddNoise_ac_kraskov1_4.fitexpb'	58.8134
'CO_AddNoise_ac_kraskov1_4_fitexpr2'	'correlation,AMI,entropy'	'CO_AddNoise_ac_kraskov1_4.fitexpr2'	58.8134
'CO_AddNoise_ac_kraskov1_4_fitexprmse'	'correlation,AMI,entropy'	'CO_AddNoise_ac_kraskov1_4.fitexprmse'	58.8134
'CO_AddNoise_ac_kraskov1_4_fitlina'	'correlation,AMI,entropy'	'CO_AddNoise_ac_kraskov1_4.fitlina'	58.8134
'CO_AddNoise_ac_kraskov1_4_fitlinb'	'correlation,AMI,entropy'	'CO_AddNoise_ac_kraskov1_4.fitlinb'	58.8134
'CO_AddNoise_ac_kraskov1_4_linfit_mse'	'correlation,AMI,entropy'	'CO_AddNoise_ac_kraskov1_4.linfit_mse'	58.8134
'CO_AddNoise_ac_kraskov1_4_pcrossmean'	'correlation,AMI,entropy'	'CO_AddNoise_ac_kraskov1_4.pcrossmean'	58.8134
'SB_TransitionMatrix_21_ondiag'	'symbolic,transitionmat'	'SB_TransitionMatrix_21.ondiag'	58.8134
'SB_TransitionMatrix_21_stddiag'	'symbolic,transitionmat'	'SB_TransitionMatrix_21.stddiag'	58.8134
'SB_TransitionMatrix_21_symdiff'	'symbolic,transitionmat'	'SB_TransitionMatrix_21.symdiff'	58.8134
'SB_TransitionMatrix_21_symsumdiff'	'symbolic,transitionmat'	'SB_TransitionMatrix_21.symsumdiff'	58.8134
'SB_TransitionMatrix_21_stdeig'	'symbolic,transitionmat'	'SB_TransitionMatrix_21.stdeig'	58.8134
'SB_TransitionMatrix_21_maxeig'	'symbolic,transitionmat'	'SB_TransitionMatrix_21.maxeig'	58.8134
'SB_TransitionMatrix_21_mineig'	'symbolic,transitionmat'	'SB_TransitionMatrix_21.mineig'	58.8134
'SB_TransitionMatrix_21_sumdiagcov'	'symbolic,transitionmat'	'SB_TransitionMatrix_21.sumdiagcov'	58.8134
'SB_TransitionMatrix_31_ondiag'	'symbolic,transitionmat'	'SB_TransitionMatrix_31.ondiag'	58.8134
'SB_TransitionMatrix_31_stddiag'	'symbolic,transitionmat'	'SB_TransitionMatrix_31.stddiag'	58.8134
'SB_TransitionMatrix_31_symdiff'	'symbolic,transitionmat'	'SB_TransitionMatrix_31.symdiff'	58.8134
'SB_TransitionMatrix_31_symsumdiff'	'symbolic,transitionmat'	'SB_TransitionMatrix_31.symsumdiff'	58.8134
'SB_TransitionMatrix_31_sumdiagcov'	'symbolic,transitionmat'	'SB_TransitionMatrix_31.sumdiagcov'	58.8134
'SB_TransitionMatrix_31_stdeig'	'symbolic,transitionmat'	'SB_TransitionMatrix_31.stdeig'	58.8134
'SB_TransitionMatrix_31_maxeig'	'symbolic,transitionmat'	'SB_TransitionMatrix_31.maxeig'	58.8134
'SB_TransitionMatrix_31_mineig'	'symbolic,transitionmat'	'SB_TransitionMatrix_31.mineig'	58.8134
'SB_TransitionMatrix_31_maximeig'	'symbolic,transitionmat'	'SB_TransitionMatrix_31.maximeig'	58.8134
'SB_TransitionMatrix_41_TD1'	'symbolic,transitionmat'	'SB_TransitionMatrix_41.TD1'	58.8134
'SB_TransitionMatrix_41_TD2'	'symbolic,transitionmat'	'SB_TransitionMatrix_41.TD2'	58.8134
'SB_TransitionMatrix_41_TD3'	'symbolic,transitionmat'	'SB_TransitionMatrix_41.TD3'	58.8134
'SB_TransitionMatrix_41_TD4'	'symbolic,transitionmat'	'SB_TransitionMatrix_41.TD4'	58.8134
'SB_TransitionMatrix_41_ondiag'	'symbolic,transitionmat'	'SB_TransitionMatrix_41.ondiag'	58.8134
'SB_TransitionMatrix_41_stddiag'	'symbolic,transitionmat'	'SB_TransitionMatrix_41.stddiag'	58.8134
'SB_TransitionMatrix_41_symdiff'	'symbolic,transitionmat'	'SB_TransitionMatrix_41.symdiff'	58.6982
'SB_TransitionMatrix_41_symsumdiff'	'symbolic,transitionmat'	'SB_TransitionMatrix_41.symsumdiff'	58.6982
'SB_TransitionMatrix_41_sumdiagcov'	'symbolic,transitionmat'	'SB_TransitionMatrix_41.sumdiagcov'	58.6982
'SB_TransitionMatrix_41_stdeig'	'symbolic,transitionmat'	'SB_TransitionMatrix_41.stdeig'	58.6982
'SB_TransitionMatrix_41_maxeig'	'symbolic,transitionmat'	'SB_TransitionMatrix_41.maxeig'	58.6982
'SB_TransitionMatrix_41_mineig'	'symbolic,transitionmat'	'SB_TransitionMatrix_41.mineig'	58.6406
'SB_TransitionMatrix_41_maximeig'	'symbolic,transitionmat'	'SB_TransitionMatrix_41.maximeig'	58.6406
'SB_TransitionMatrix_41_maxeigcov'	'symbolic,transitionmat'	'SB_TransitionMatrix_41.maxeigcov'	58.6406
'SB_TransitionMatrix_41_mineigcov'	'symbolic,transitionmat'	'SB_TransitionMatrix_41.mineigcov'	58.6406
'SB_TransitionMatrix_41_stdeigcov'	'symbolic,transitionmat'	'SB_TransitionMatrix_41.stdeigcov'	58.6406
'SB_TransitionMatrix_51_TD1'	'symbolic,transitionmat'	'SB_TransitionMatrix_51.TD1'	58.6406
'SB_TransitionMatrix_51_TD2'	'symbolic,transitionmat'	'SB_TransitionMatrix_51.TD2'	58.6406
'SB_TransitionMatrix_51_TD3'	'symbolic,transitionmat'	'SB_TransitionMatrix_51.TD3'	58.6406
'SB_TransitionMatrix_51_TD4'	'symbolic,transitionmat'	'SB_TransitionMatrix_51.TD4'	58.6406
'SB_TransitionMatrix_51_TD5'	'symbolic,transitionmat'	'SB_TransitionMatrix_51.TD5'	58.6406
'SB_TransitionMatrix_51_ondiag'	'symbolic,transitionmat'	'SB_TransitionMatrix_51.ondiag'	58.6406
'SB_TransitionMatrix_51_stddiag'	'symbolic,transitionmat'	'SB_TransitionMatrix_51.stddiag'	58.6406
'SB_TransitionMatrix_51_symdiff'	'symbolic,transitionmat'	'SB_TransitionMatrix_51.symdiff'	58.6406
'SB_TransitionMatrix_51_symsumdiff'	'symbolic,transitionmat'	'SB_TransitionMatrix_51.symsumdiff'	58.6406
'SB_TransitionMatrix_51_sumdiagcov'	'symbolic,transitionmat'	'SB_TransitionMatrix_51.sumdiagcov'	58.6406
'SB_TransitionMatrix_51_stdeig'	'symbolic,transitionmat'	'SB_TransitionMatrix_51.stdeig'	58.6406
'SB_TransitionMatrix_51_maxeig'	'symbolic,transitionmat'	'SB_TransitionMatrix_51.maxeig'	58.6406
'SB_TransitionMatrix_51_mineig'	'symbolic,transitionmat'	'SB_TransitionMatrix_51.mineig'	58.6406
'SB_TransitionMatrix_51_maximeig'	'symbolic,transitionmat'	'SB_TransitionMatrix_51.maximeig'	58.6406
'SB_TransitionMatrix_51_maxeigcov'	'symbolic,transitionmat'	'SB_TransitionMatrix_51.maxeigcov'	58.6406
'SB_TransitionMatrix_51_mineigcov'	'symbolic,transitionmat'	'SB_TransitionMatrix_51.mineigcov'	58.6406
'SB_TransitionMatrix_51_stdeigcov'	'symbolic,transitionmat'	'SB_TransitionMatrix_51.stdeigcov'	58.6406
'SB_TransitionMatrix_2ac_T1'	'symbolic,transitionmat'	'SB_TransitionMatrix_2ac.T1'	58.5253
'SB_TransitionMatrix_2ac_T2'	'symbolic,transitionmat'	'SB_TransitionMatrix_2ac.T2'	58.5253
'SB_TransitionMatrix_2ac_T3'	'symbolic,transitionmat'	'SB_TransitionMatrix_2ac.T3'	58.5253
'SB_TransitionMatrix_2ac_T4'	'symbolic,transitionmat'	'SB_TransitionMatrix_2ac.T4'	58.5253
'SB_TransitionMatrix_2ac_ondiag'	'symbolic,transitionmat'	'SB_TransitionMatrix_2ac.ondiag'	58.5253
'SB_TransitionMatrix_2ac_stddiag'	'symbolic,transitionmat'	'SB_TransitionMatrix_2ac.stddiag'	58.4677
'SB_TransitionMatrix_2ac_symdiff'	'symbolic,transitionmat'	'SB_TransitionMatrix_2ac.symdiff'	58.4677
'SB_TransitionMatrix_2ac_symsumdiff'	'symbolic,transitionmat'	'SB_TransitionMatrix_2ac.symsumdiff'	58.4677
'SB_TransitionMatrix_2ac_sumdiagcov'	'symbolic,transitionmat'	'SB_TransitionMatrix_2ac.sumdiagcov'	58.4677
'SB_TransitionMatrix_2ac_maxeig'	'symbolic,transitionmat'	'SB_TransitionMatrix_2ac.maxeig'	58.4677
'SB_TransitionMatrix_3ac_T1'	'symbolic,transitionmat'	'SB_TransitionMatrix_3ac.T1'	58.4677
'SB_TransitionMatrix_3ac_T2'	'symbolic,transitionmat'	'SB_TransitionMatrix_3ac.T2'	58.4677
'SB_TransitionMatrix_3ac_T3'	'symbolic,transitionmat'	'SB_TransitionMatrix_3ac.T3'	58.4677
'SB_TransitionMatrix_3ac_T4'	'symbolic,transitionmat'	'SB_TransitionMatrix_3ac.T4'	58.4677
'SB_TransitionMatrix_3ac_T5'	'symbolic,transitionmat'	'SB_TransitionMatrix_3ac.T5'	58.4677
'SB_TransitionMatrix_3ac_T6'	'symbolic,transitionmat'	'SB_TransitionMatrix_3ac.T6'	58.4677
'SB_TransitionMatrix_3ac_T7'	'symbolic,transitionmat'	'SB_TransitionMatrix_3ac.T7'	58.4677
'SB_TransitionMatrix_3ac_T8'	'symbolic,transitionmat'	'SB_TransitionMatrix_3ac.T8'	58.4677
'SB_TransitionMatrix_3ac_T9'	'symbolic,transitionmat'	'SB_TransitionMatrix_3ac.T9'	58.4677
'SB_TransitionMatrix_3ac_ondiag'	'symbolic,transitionmat'	'SB_TransitionMatrix_3ac.ondiag'	58.4677
'SB_TransitionMatrix_3ac_stddiag'	'symbolic,transitionmat'	'SB_TransitionMatrix_3ac.stddiag'	58.4677
'SB_TransitionMatrix_3ac_symdiff'	'symbolic,transitionmat'	'SB_TransitionMatrix_3ac.symdiff'	58.4677
'SB_TransitionMatrix_3ac_symsumdiff'	'symbolic,transitionmat'	'SB_TransitionMatrix_3ac.symsumdiff'	58.4677
'SB_TransitionMatrix_3ac_sumdiagcov'	'symbolic,transitionmat'	'SB_TransitionMatrix_3ac.sumdiagcov'	58.4677
'SB_TransitionMatrix_3ac_stdeig'	'symbolic,transitionmat'	'SB_TransitionMatrix_3ac.stdeig'	58.4677
'SB_TransitionMatrix_3ac_maxeig'	'symbolic,transitionmat'	'SB_TransitionMatrix_3ac.maxeig'	58.4677
'SB_TransitionMatrix_3ac_mineig'	'symbolic,transitionmat'	'SB_TransitionMatrix_3ac.mineig'	58.4677
'SB_TransitionMatrix_3ac_maximeig'	'symbolic,transitionmat'	'SB_TransitionMatrix_3ac.maximeig'	58.4677
'SB_TransitionMatrix_3ac_maxeigcov'	'symbolic,transitionmat'	'SB_TransitionMatrix_3ac.maxeigcov'	58.4677
'SB_TransitionMatrix_3ac_mineigcov'	'symbolic,transitionmat'	'SB_TransitionMatrix_3ac.mineigcov'	58.4677
'SB_TransitionMatrix_3ac_stdeigcov'	'symbolic,transitionmat'	'SB_TransitionMatrix_3ac.stdeigcov'	58.4677
'SB_TransitionMatrix_4ac_TD1'	'symbolic,transitionmat'	'SB_TransitionMatrix_4ac.TD1'	58.3525
'SB_TransitionMatrix_4ac_TD2'	'symbolic,transitionmat'	'SB_TransitionMatrix_4ac.TD2'	58.3525
'SB_TransitionMatrix_4ac_TD3'	'symbolic,transitionmat'	'SB_TransitionMatrix_4ac.TD3'	58.3525
'SB_TransitionMatrix_4ac_TD4'	'symbolic,transitionmat'	'SB_TransitionMatrix_4ac.TD4'	58.3525
'SB_TransitionMatrix_4ac_ondiag'	'symbolic,transitionmat'	'SB_TransitionMatrix_4ac.ondiag'	58.3525
'SB_TransitionMatrix_4ac_stddiag'	'symbolic,transitionmat'	'SB_TransitionMatrix_4ac.stddiag'	58.3525
'SB_TransitionMatrix_4ac_symdiff'	'symbolic,transitionmat'	'SB_TransitionMatrix_4ac.symdiff'	58.3525
'SB_TransitionMatrix_4ac_symsumdiff'	'symbolic,transitionmat'	'SB_TransitionMatrix_4ac.symsumdiff'	58.3525
'SB_TransitionMatrix_4ac_sumdiagcov'	'symbolic,transitionmat'	'SB_TransitionMatrix_4ac.sumdiagcov'	58.2949
'SB_TransitionMatrix_4ac_stdeig'	'symbolic,transitionmat'	'SB_TransitionMatrix_4ac.stdeig'	58.2949
'SB_TransitionMatrix_4ac_maxeig'	'symbolic,transitionmat'	'SB_TransitionMatrix_4ac.maxeig'	58.2949
'SB_TransitionMatrix_4ac_mineig'	'symbolic,transitionmat'	'SB_TransitionMatrix_4ac.mineig'	58.2949
'SB_TransitionMatrix_4ac_maximeig'	'symbolic,transitionmat'	'SB_TransitionMatrix_4ac.maximeig'	58.2949
'SB_TransitionMatrix_4ac_maxeigcov'	'symbolic,transitionmat'	'SB_TransitionMatrix_4ac.maxeigcov'	58.2949
'SB_TransitionMatrix_4ac_mineigcov'	'symbolic,transitionmat'	'SB_TransitionMatrix_4ac.mineigcov'	58.2949
'SB_TransitionMatrix_4ac_stdeigcov'	'symbolic,transitionmat'	'SB_TransitionMatrix_4ac.stdeigcov'	58.2949
'SB_TransitionMatrix_5ac_TD1'	'symbolic,transitionmat'	'SB_TransitionMatrix_5ac.TD1'	58.2949
'SB_TransitionMatrix_5ac_TD2'	'symbolic,transitionmat'	'SB_TransitionMatrix_5ac.TD2'	58.2949
'SB_TransitionMatrix_5ac_TD3'	'symbolic,transitionmat'	'SB_TransitionMatrix_5ac.TD3'	58.2949
'SB_TransitionMatrix_5ac_TD4'	'symbolic,transitionmat'	'SB_TransitionMatrix_5ac.TD4'	58.2949
'SB_TransitionMatrix_5ac_TD5'	'symbolic,transitionmat'	'SB_TransitionMatrix_5ac.TD5'	58.1797
'SB_TransitionMatrix_5ac_ondiag'	'symbolic,transitionmat'	'SB_TransitionMatrix_5ac.ondiag'	58.1221
'SB_TransitionMatrix_5ac_stddiag'	'symbolic,transitionmat'	'SB_TransitionMatrix_5ac.stddiag'	58.1221
'SB_TransitionMatrix_5ac_symdiff'	'symbolic,transitionmat'	'SB_TransitionMatrix_5ac.symdiff'	58.1221
'SB_TransitionMatrix_5ac_symsumdiff'	'symbolic,transitionmat'	'SB_TransitionMatrix_5ac.symsumdiff'	58.1221
'SB_TransitionMatrix_5ac_sumdiagcov'	'symbolic,transitionmat'	'SB_TransitionMatrix_5ac.sumdiagcov'	58.1221
'SB_TransitionMatrix_5ac_stdeig'	'symbolic,transitionmat'	'SB_TransitionMatrix_5ac.stdeig'	58.1221
'SB_TransitionMatrix_5ac_maxeig'	'symbolic,transitionmat'	'SB_TransitionMatrix_5ac.maxeig'	58.1221
'SB_TransitionMatrix_5ac_mineig'	'symbolic,transitionmat'	'SB_TransitionMatrix_5ac.mineig'	58.1221
'SB_TransitionMatrix_5ac_maximeig'	'symbolic,transitionmat'	'SB_TransitionMatrix_5ac.maximeig'	58.1221
'SB_TransitionMatrix_5ac_maxeigcov'	'symbolic,transitionmat'	'SB_TransitionMatrix_5ac.maxeigcov'	58.1221
'SB_TransitionMatrix_5ac_mineigcov'	'symbolic,transitionmat'	'SB_TransitionMatrix_5ac.mineigcov'	58.1221
'SB_TransitionMatrix_5ac_stdeigcov'	'symbolic,transitionmat'	'SB_TransitionMatrix_5ac.stdeigcov'	58.0645
'SB_TransitionpAlphabet_40_1_meandiagfexp_a'	'symbolic,transitionmat'	'SB_TransitionpAlphabet_40_1.meandiagfexp_a'	58.0645
'SB_TransitionpAlphabet_40_1_meandiagfexp_b'	'symbolic,transitionmat'	'SB_TransitionpAlphabet_40_1.meandiagfexp_b'	58.0645
'SB_TransitionpAlphabet_40_1_meandiagfexp_r2'	'symbolic,transitionmat'	'SB_TransitionpAlphabet_40_1.meandiagfexp_r2'	58.0645
'SB_TransitionpAlphabet_40_1_meandiagfexp_rmse'	'symbolic,transitionmat'	'SB_TransitionpAlphabet_40_1.meandiagfexp_rmse'	58.0645
'SB_TransitionpAlphabet_40_1_maxdiagfexp_a'	'symbolic,transitionmat'	'SB_TransitionpAlphabet_40_1.maxdiagfexp_a'	58.0645
'SB_TransitionpAlphabet_40_1_maxdiagfexp_b'	'symbolic,transitionmat'	'SB_TransitionpAlphabet_40_1.maxdiagfexp_b'	58.0645
'SB_TransitionpAlphabet_40_1_maxdiagfexp_r2'	'symbolic,transitionmat'	'SB_TransitionpAlphabet_40_1.maxdiagfexp_r2'	58.0645
'SB_TransitionpAlphabet_40_1_maxdiagfexp_rmse'	'symbolic,transitionmat'	'SB_TransitionpAlphabet_40_1.maxdiagfexp_rmse'	58.0645
'SB_TransitionpAlphabet_40_1_trfexp_a'	'symbolic,transitionmat'	'SB_TransitionpAlphabet_40_1.trfexp_a'	58.0645
'SB_TransitionpAlphabet_40_1_trfexp_b'	'symbolic,transitionmat'	'SB_TransitionpAlphabet_40_1.trfexp_b'	58.0645
'SB_TransitionpAlphabet_40_1_trfexp_r2'	'symbolic,transitionmat'	'SB_TransitionpAlphabet_40_1.trfexp_r2'	58.0645
'SB_TransitionpAlphabet_40_1_trfexp_rmse'	'symbolic,transitionmat'	'SB_TransitionpAlphabet_40_1.trfexp_rmse'	58.0645
'SB_TransitionpAlphabet_40_1_trflin5_adjr2'	'symbolic,transitionmat'	'SB_TransitionpAlphabet_40_1.trflin5_adjr2'	58.0645
'SB_TransitionpAlphabet_40_1_trflin10adjr2'	'symbolic,transitionmat'	'SB_TransitionpAlphabet_40_1.trflin10adjr2'	58.0645
'SB_TransitionpAlphabet_40_1_symd_a'	'symbolic,transitionmat'	'SB_TransitionpAlphabet_40_1.symd_a'	58.0645
'SB_TransitionpAlphabet_40_1_symd_risept'	'symbolic,transitionmat'	'SB_TransitionpAlphabet_40_1.symd_risept'	58.0645
'SB_TransitionpAlphabet_40_1_trcov_jump'	'symbolic,transitionmat'	'SB_TransitionpAlphabet_40_1.trcov_jump'	58.0645
'SB_TransitionpAlphabet_40_1_trcovfexp_a'	'symbolic,transitionmat'	'SB_TransitionpAlphabet_40_1.trcovfexp_a'	58.0645
'SB_TransitionpAlphabet_40_1_trcovfexp_b'	'symbolic,transitionmat'	'SB_TransitionpAlphabet_40_1.trcovfexp_b'	58.0645
'SB_TransitionpAlphabet_40_1_trcovfexp_r2'	'symbolic,transitionmat'	'SB_TransitionpAlphabet_40_1.trcovfexp_r2'	58.0645
'SB_TransitionpAlphabet_40_1_trcovfexp_rmse'	'symbolic,transitionmat'	'SB_TransitionpAlphabet_40_1.trcovfexp_rmse'	58.0645
'SB_TransitionpAlphabet_40_1_stdeigfexp_a'	'symbolic,transitionmat'	'SB_TransitionpAlphabet_40_1.stdeigfexp_a'	58.0645
'SB_TransitionpAlphabet_40_1_stdeigfexp_b'	'symbolic,transitionmat'	'SB_TransitionpAlphabet_40_1.stdeigfexp_b'	58.0645
'SB_TransitionpAlphabet_40_1_stdeigfexp_r2'	'symbolic,transitionmat'	'SB_TransitionpAlphabet_40_1.stdeigfexp_r2'	58.0645
'SB_TransitionpAlphabet_40_1_stdeigfexp_rmse'	'symbolic,transitionmat'	'SB_TransitionpAlphabet_40_1.stdeigfexp_rmse'	58.0645
'SB_TransitionpAlphabet_40_1_maxeig_fexpa'	'symbolic,transitionmat'	'SB_TransitionpAlphabet_40_1.maxeig_fexpa'	58.0645
'SB_TransitionpAlphabet_40_1_maxeig_fexpb'	'symbolic,transitionmat'	'SB_TransitionpAlphabet_40_1.maxeig_fexpb'	58.0645
'SB_TransitionpAlphabet_40_1_maxeig_fexpr2'	'symbolic,transitionmat'	'SB_TransitionpAlphabet_40_1.maxeig_fexpr2'	58.0645
'SB_TransitionpAlphabet_40_1_maxeig_fexprmse'	'symbolic,transitionmat'	'SB_TransitionpAlphabet_40_1.maxeig_fexprmse'	58.0645
'SB_TransitionpAlphabet_40_1_mineigfexp_a'	'symbolic,transitionmat'	'SB_TransitionpAlphabet_40_1.mineigfexp_a'	58.0645
'SB_TransitionpAlphabet_40_1_mineigfexp_b'	'symbolic,transitionmat'	'SB_TransitionpAlphabet_40_1.mineigfexp_b'	58.0069
'SB_TransitionpAlphabet_40_1_mineigfexp_r2'	'symbolic,transitionmat'	'SB_TransitionpAlphabet_40_1.mineigfexp_r2'	57.9493
'SB_TransitionpAlphabet_40_1_mineigfexp_rmse'	'symbolic,transitionmat'	'SB_TransitionpAlphabet_40_1.mineigfexp_rmse'	57.9493
'SB_TransitionpAlphabet_20_ac_meandiagfexp_a'	'symbolic,transitionmat'	'SB_TransitionpAlphabet_20_ac.meandiagfexp_a'	57.9493
'SB_TransitionpAlphabet_20_ac_meandiagfexp_b'	'symbolic,transitionmat'	'SB_TransitionpAlphabet_20_ac.meandiagfexp_b'	57.9493
'SB_TransitionpAlphabet_20_ac_meandiagfexp_r2'	'symbolic,transitionmat'	'SB_TransitionpAlphabet_20_ac.meandiagfexp_r2'	57.9493
'SB_TransitionpAlphabet_20_ac_meandiagfexp_rmse'	'symbolic,transitionmat'	'SB_TransitionpAlphabet_20_ac.meandiagfexp_rmse'	57.9493
'SB_TransitionpAlphabet_20_ac_maxdiagfexp_a'	'symbolic,transitionmat'	'SB_TransitionpAlphabet_20_ac.maxdiagfexp_a'	57.8917
'SB_TransitionpAlphabet_20_ac_maxdiagfexp_b'	'symbolic,transitionmat'	'SB_TransitionpAlphabet_20_ac.maxdiagfexp_b'	57.8917
'SB_TransitionpAlphabet_20_ac_maxdiagfexp_r2'	'symbolic,transitionmat'	'SB_TransitionpAlphabet_20_ac.maxdiagfexp_r2'	57.8917
'SB_TransitionpAlphabet_20_ac_maxdiagfexp_rmse'	'symbolic,transitionmat'	'SB_TransitionpAlphabet_20_ac.maxdiagfexp_rmse'	57.8917
'SB_TransitionpAlphabet_20_ac_trfexp_a'	'symbolic,transitionmat'	'SB_TransitionpAlphabet_20_ac.trfexp_a'	57.8917
'SB_TransitionpAlphabet_20_ac_trfexp_b'	'symbolic,transitionmat'	'SB_TransitionpAlphabet_20_ac.trfexp_b'	57.8917
'SB_TransitionpAlphabet_20_ac_trfexp_r2'	'symbolic,transitionmat'	'SB_TransitionpAlphabet_20_ac.trfexp_r2'	57.8917
'SB_TransitionpAlphabet_20_ac_trfexp_rmse'	'symbolic,transitionmat'	'SB_TransitionpAlphabet_20_ac.trfexp_rmse'	57.8917
'SB_TransitionpAlphabet_20_ac_trflin5_adjr2'	'symbolic,transitionmat'	'SB_TransitionpAlphabet_20_ac.trflin5_adjr2'	57.8917
'SB_TransitionpAlphabet_20_ac_trflin10adjr2'	'symbolic,transitionmat'	'SB_TransitionpAlphabet_20_ac.trflin10adjr2'	57.8917
'SB_TransitionpAlphabet_20_ac_symd_a'	'symbolic,transitionmat'	'SB_TransitionpAlphabet_20_ac.symd_a'	57.8917
'SB_TransitionpAlphabet_20_ac_symd_risept'	'symbolic,transitionmat'	'SB_TransitionpAlphabet_20_ac.symd_risept'	57.8917
'SB_TransitionpAlphabet_20_ac_trcov_jump'	'symbolic,transitionmat'	'SB_TransitionpAlphabet_20_ac.trcov_jump'	57.8917
'SB_TransitionpAlphabet_20_ac_trcovfexp_a'	'symbolic,transitionmat'	'SB_TransitionpAlphabet_20_ac.trcovfexp_a'	57.8917
'SB_TransitionpAlphabet_20_ac_trcovfexp_b'	'symbolic,transitionmat'	'SB_TransitionpAlphabet_20_ac.trcovfexp_b'	57.8917
'SB_TransitionpAlphabet_20_ac_trcovfexp_r2'	'symbolic,transitionmat'	'SB_TransitionpAlphabet_20_ac.trcovfexp_r2'	57.8917
'SB_TransitionpAlphabet_20_ac_trcovfexp_rmse'	'symbolic,transitionmat'	'SB_TransitionpAlphabet_20_ac.trcovfexp_rmse'	57.8917
'SB_TransitionpAlphabet_20_ac_stdeigfexp_a'	'symbolic,transitionmat'	'SB_TransitionpAlphabet_20_ac.stdeigfexp_a'	57.8917
'SB_TransitionpAlphabet_20_ac_stdeigfexp_b'	'symbolic,transitionmat'	'SB_TransitionpAlphabet_20_ac.stdeigfexp_b'	57.8917
'SB_TransitionpAlphabet_20_ac_stdeigfexp_r2'	'symbolic,transitionmat'	'SB_TransitionpAlphabet_20_ac.stdeigfexp_r2'	57.8917
'SB_TransitionpAlphabet_20_ac_stdeigfexp_rmse'	'symbolic,transitionmat'	'SB_TransitionpAlphabet_20_ac.stdeigfexp_rmse'	57.8917
'SB_TransitionpAlphabet_20_ac_maxeig_fexpa'	'symbolic,transitionmat'	'SB_TransitionpAlphabet_20_ac.maxeig_fexpa'	57.8917
'SB_TransitionpAlphabet_20_ac_maxeig_fexpb'	'symbolic,transitionmat'	'SB_TransitionpAlphabet_20_ac.maxeig_fexpb'	57.8917
'SB_TransitionpAlphabet_20_ac_maxeig_fexpr2'	'symbolic,transitionmat'	'SB_TransitionpAlphabet_20_ac.maxeig_fexpr2'	57.8917
'SB_TransitionpAlphabet_20_ac_maxeig_fexprmse'	'symbolic,transitionmat'	'SB_TransitionpAlphabet_20_ac.maxeig_fexprmse'	57.8917
'SB_TransitionpAlphabet_20_ac_mineigfexp_a'	'symbolic,transitionmat'	'SB_TransitionpAlphabet_20_ac.mineigfexp_a'	57.8917
'SB_TransitionpAlphabet_20_ac_mineigfexp_b'	'symbolic,transitionmat'	'SB_TransitionpAlphabet_20_ac.mineigfexp_b'	57.8917
'SB_TransitionpAlphabet_20_ac_mineigfexp_r2'	'symbolic,transitionmat'	'SB_TransitionpAlphabet_20_ac.mineigfexp_r2'	57.8917
'SB_TransitionpAlphabet_20_ac_mineigfexp_rmse'	'symbolic,transitionmat'	'SB_TransitionpAlphabet_20_ac.mineigfexp_rmse'	57.8917
'CO_AutoCorrShape_drown_Nac'	'correlation'	'CO_AutoCorrShape_drown.Nac'	57.8917
'CO_AutoCorrShape_drown_nminima'	'correlation'	'CO_AutoCorrShape_drown.nminima'	57.8917
'CO_AutoCorrShape_drown_meanminima'	'correlation'	'CO_AutoCorrShape_drown.meanminima'	57.8917
'CO_AutoCorrShape_drown_meanmaxima'	'correlation'	'CO_AutoCorrShape_drown.meanmaxima'	57.8917
'CO_AutoCorrShape_drown_pextrema'	'correlation'	'CO_AutoCorrShape_drown.pextrema'	57.8917
'CO_AutoCorrShape_drown_meanacf'	'correlation'	'CO_AutoCorrShape_drown.meanacf'	57.8917
'CO_AutoCorrShape_drown_meanabsacf'	'correlation'	'CO_AutoCorrShape_drown.meanabsacf'	57.8917
'CO_AutoCorrShape_drown_ac1'	'correlation'	'CO_AutoCorrShape_drown.ac1'	57.8917
'CO_AutoCorrShape_drown_actau'	'correlation'	'CO_AutoCorrShape_drown.actau'	57.8917
'CO_AutoCorrShape_drown_fexpabsacf_a'	'correlation'	'CO_AutoCorrShape_drown.fexpabsacf_a'	57.8917
'CO_AutoCorrShape_drown_fexpabsacf_b'	'correlation'	'CO_AutoCorrShape_drown.fexpabsacf_b'	57.8917
'CO_AutoCorrShape_drown_fexpabsacf_r2'	'correlation'	'CO_AutoCorrShape_drown.fexpabsacf_r2'	57.8917
'CO_AutoCorrShape_drown_fexpabsacf_stdres'	'correlation'	'CO_AutoCorrShape_drown.fexpabsacf_stdres'	57.8917
'CO_Embed2_Basic_1_updiag01'	'correlation'	'CO_Embed2_Basic_1.updiag01'	57.8917
'CO_Embed2_Basic_1_updiag05'	'correlation'	'CO_Embed2_Basic_1.updiag05'	57.8917
'CO_Embed2_Basic_1_downdiag01'	'correlation'	'CO_Embed2_Basic_1.downdiag01'	57.7765
'CO_Embed2_Basic_1_downdiag05'	'correlation'	'CO_Embed2_Basic_1.downdiag05'	57.7765
'CO_Embed2_Basic_1_ratdiag01'	'correlation'	'CO_Embed2_Basic_1.ratdiag01'	57.7765
'CO_Embed2_Basic_1_ratdiag05'	'correlation'	'CO_Embed2_Basic_1.ratdiag05'	57.7765
'CO_Embed2_Basic_1_parabup01'	'correlation'	'CO_Embed2_Basic_1.parabup01'	57.7765
'CO_Embed2_Basic_1_parabup05'	'correlation'	'CO_Embed2_Basic_1.parabup05'	57.7189
'CO_Embed2_Basic_1_parabdown01'	'correlation'	'CO_Embed2_Basic_1.parabdown01'	57.7189
'CO_Embed2_Basic_1_parabdown05'	'correlation'	'CO_Embed2_Basic_1.parabdown05'	57.7189
'CO_Embed2_Basic_1_parabup01_1'	'correlation'	'CO_Embed2_Basic_1.parabup01_1'	57.7189
'CO_Embed2_Basic_1_parabup05_1'	'correlation'	'CO_Embed2_Basic_1.parabup05_1'	57.7189
'CO_Embed2_Basic_1_parabdown01_1'	'correlation'	'CO_Embed2_Basic_1.parabdown01_1'	57.7189
'CO_Embed2_Basic_1_parabdown05_1'	'correlation'	'CO_Embed2_Basic_1.parabdown05_1'	57.7189
'CO_Embed2_Basic_1_parabup01_n1'	'correlation'	'CO_Embed2_Basic_1.parabup01_n1'	57.7189
'CO_Embed2_Basic_1_parabup05_n1'	'correlation'	'CO_Embed2_Basic_1.parabup05_n1'	57.7189
'CO_Embed2_Basic_1_parabdown01_n1'	'correlation'	'CO_Embed2_Basic_1.parabdown01_n1'	57.7189
'CO_Embed2_Basic_1_parabdown05_n1'	'correlation'	'CO_Embed2_Basic_1.parabdown05_n1'	57.7189
'CO_Embed2_Basic_1_ring1_01'	'correlation'	'CO_Embed2_Basic_1.ring1_01'	57.7189
'CO_Embed2_Basic_1_ring1_02'	'correlation'	'CO_Embed2_Basic_1.ring1_02'	57.7189
'CO_Embed2_Basic_1_ring1_05'	'correlation'	'CO_Embed2_Basic_1.ring1_05'	57.7189
'CO_Embed2_Basic_1_incircle_01'	'correlation'	'CO_Embed2_Basic_1.incircle_01'	57.7189
'CO_Embed2_Basic_1_incircle_02'	'correlation'	'CO_Embed2_Basic_1.incircle_02'	57.7189
'CO_Embed2_Basic_1_incircle_05'	'correlation'	'CO_Embed2_Basic_1.incircle_05'	57.7189
'CO_Embed2_Basic_1_incircle_1'	'correlation'	'CO_Embed2_Basic_1.incircle_1'	57.7189
'CO_Embed2_Basic_1_incircle_2'	'correlation'	'CO_Embed2_Basic_1.incircle_2'	57.7189
'CO_Embed2_Basic_1_incircle_3'	'correlation'	'CO_Embed2_Basic_1.incircle_3'	57.7189
'CO_Embed2_Basic_1_medianincircle'	'correlation'	'CO_Embed2_Basic_1.medianincircle'	57.7189
'CO_Embed2_Basic_1_stdincircle'	'correlation'	'CO_Embed2_Basic_1.stdincircle'	57.7189
'CO_Embed2_Basic_tau_updiag01'	'correlation'	'CO_Embed2_Basic_tau.updiag01'	57.7189
'CO_Embed2_Basic_tau_updiag05'	'correlation'	'CO_Embed2_Basic_tau.updiag05'	57.7189
'CO_Embed2_Basic_tau_downdiag01'	'correlation'	'CO_Embed2_Basic_tau.downdiag01'	57.7189
'CO_Embed2_Basic_tau_downdiag05'	'correlation'	'CO_Embed2_Basic_tau.downdiag05'	57.7189
'CO_Embed2_Basic_tau_ratdiag01'	'correlation'	'CO_Embed2_Basic_tau.ratdiag01'	57.7189
'CO_Embed2_Basic_tau_ratdiag05'	'correlation'	'CO_Embed2_Basic_tau.ratdiag05'	57.7189
'CO_Embed2_Basic_tau_parabup01'	'correlation'	'CO_Embed2_Basic_tau.parabup01'	57.7189
'CO_Embed2_Basic_tau_parabup05'	'correlation'	'CO_Embed2_Basic_tau.parabup05'	57.7189
'CO_Embed2_Basic_tau_parabdown01'	'correlation'	'CO_Embed2_Basic_tau.parabdown01'	57.7189
'CO_Embed2_Basic_tau_parabdown05'	'correlation'	'CO_Embed2_Basic_tau.parabdown05'	57.7189
'CO_Embed2_Basic_tau_parabup01_1'	'correlation'	'CO_Embed2_Basic_tau.parabup01_1'	57.7189
'CO_Embed2_Basic_tau_parabup05_1'	'correlation'	'CO_Embed2_Basic_tau.parabup05_1'	57.7189
'CO_Embed2_Basic_tau_parabdown01_1'	'correlation'	'CO_Embed2_Basic_tau.parabdown01_1'	57.7189
'CO_Embed2_Basic_tau_parabdown05_1'	'correlation'	'CO_Embed2_Basic_tau.parabdown05_1'	57.7189
'CO_Embed2_Basic_tau_parabup01_n1'	'correlation'	'CO_Embed2_Basic_tau.parabup01_n1'	57.7189
'CO_Embed2_Basic_tau_parabup05_n1'	'correlation'	'CO_Embed2_Basic_tau.parabup05_n1'	57.7189
'CO_Embed2_Basic_tau_parabdown01_n1'	'correlation'	'CO_Embed2_Basic_tau.parabdown01_n1'	57.7189
'CO_Embed2_Basic_tau_parabdown05_n1'	'correlation'	'CO_Embed2_Basic_tau.parabdown05_n1'	57.7189
'CO_Embed2_Basic_tau_ring1_01'	'correlation'	'CO_Embed2_Basic_tau.ring1_01'	57.7189
'CO_Embed2_Basic_tau_ring1_02'	'correlation'	'CO_Embed2_Basic_tau.ring1_02'	57.7189
'CO_Embed2_Basic_tau_ring1_05'	'correlation'	'CO_Embed2_Basic_tau.ring1_05'	57.7189
'CO_Embed2_Basic_tau_incircle_01'	'correlation'	'CO_Embed2_Basic_tau.incircle_01'	57.6037
'CO_Embed2_Basic_tau_incircle_02'	'correlation'	'CO_Embed2_Basic_tau.incircle_02'	57.6037
'CO_Embed2_Basic_tau_incircle_05'	'correlation'	'CO_Embed2_Basic_tau.incircle_05'	57.6037
'CO_Embed2_Basic_tau_incircle_1'	'correlation'	'CO_Embed2_Basic_tau.incircle_1'	57.6037
'CO_Embed2_Basic_tau_incircle_2'	'correlation'	'CO_Embed2_Basic_tau.incircle_2'	57.6037
'CO_Embed2_Basic_tau_incircle_3'	'correlation'	'CO_Embed2_Basic_tau.incircle_3'	57.6037
'CO_Embed2_Basic_tau_medianincircle'	'correlation'	'CO_Embed2_Basic_tau.medianincircle'	57.6037
'CO_Embed2_Basic_tau_stdincircle'	'correlation'	'CO_Embed2_Basic_tau.stdincircle'	57.6037
'PD_PeriodicityWang_th0'	'periodicity,spline'	'PD_PeriodicityWang.th1'	57.5461
'PD_PeriodicityWang_th0.01'	'periodicity,spline'	'PD_PeriodicityWang.th2'	57.5461
'PD_PeriodicityWang_th0.1'	'periodicity,spline'	'PD_PeriodicityWang.th3'	57.5461
'PD_PeriodicityWang_th0.2'	'periodicity,spline'	'PD_PeriodicityWang.th4'	57.5461
'PD_PeriodicityWang_th1_sqrtN'	'periodicity,spline'	'PD_PeriodicityWang.th5'	57.5461
'PD_PeriodicityWang_th5_sqrtN'	'periodicity,spline'	'PD_PeriodicityWang.th6'	57.5461
'PD_PeriodicityWang_th10_sqrtN'	'periodicity,spline'	'PD_PeriodicityWang.th7'	57.5461
'PH_ForcePotential_dblwell_1_02_01_mean'	'dynamicalSystem'	'PH_ForcePotential_dblwell_1_02_01.mean'	57.5461
'PH_ForcePotential_dblwell_1_02_01_median'	'dynamicalSystem'	'PH_ForcePotential_dblwell_1_02_01.median'	57.5461
'PH_ForcePotential_dblwell_1_02_01_range'	'dynamicalSystem'	'PH_ForcePotential_dblwell_1_02_01.range'	57.5461
'PH_ForcePotential_dblwell_1_02_01_proppos'	'dynamicalSystem'	'PH_ForcePotential_dblwell_1_02_01.proppos'	57.5461
'PH_ForcePotential_dblwell_1_02_01_pcross'	'dynamicalSystem'	'PH_ForcePotential_dblwell_1_02_01.pcross'	57.5461
'PH_ForcePotential_dblwell_1_02_01_pcrossup'	'dynamicalSystem'	'PH_ForcePotential_dblwell_1_02_01.pcrossup'	57.5461
'PH_ForcePotential_dblwell_1_02_01_pcrossdown'	'dynamicalSystem'	'PH_ForcePotential_dblwell_1_02_01.pcrossdown'	57.5461
'PH_ForcePotential_dblwell_1_02_01_ac1'	'dynamicalSystem'	'PH_ForcePotential_dblwell_1_02_01.ac1'	57.5461
'PH_ForcePotential_dblwell_1_02_01_ac10'	'dynamicalSystem'	'PH_ForcePotential_dblwell_1_02_01.ac10'	57.5461
'PH_ForcePotential_dblwell_1_02_01_ac50'	'dynamicalSystem'	'PH_ForcePotential_dblwell_1_02_01.ac50'	57.5461
'PH_ForcePotential_dblwell_1_02_01_tau'	'dynamicalSystem'	'PH_ForcePotential_dblwell_1_02_01.tau'	57.5461
'PH_ForcePotential_dblwell_1_02_01_finaldev'	'dynamicalSystem'	'PH_ForcePotential_dblwell_1_02_01.finaldev'	57.5461
'PH_ForcePotential_dblwell_1_02_01_std'	'dynamicalSystem'	'PH_ForcePotential_dblwell_1_02_01.std'	57.5461
'PH_ForcePotential_dblwell_1_05_02_mean'	'dynamicalSystem'	'PH_ForcePotential_dblwell_1_05_02.mean'	57.5461
'PH_ForcePotential_dblwell_1_05_02_median'	'dynamicalSystem'	'PH_ForcePotential_dblwell_1_05_02.median'	57.5461
'PH_ForcePotential_dblwell_1_05_02_range'	'dynamicalSystem'	'PH_ForcePotential_dblwell_1_05_02.range'	57.5461
'PH_ForcePotential_dblwell_1_05_02_proppos'	'dynamicalSystem'	'PH_ForcePotential_dblwell_1_05_02.proppos'	57.5461
'PH_ForcePotential_dblwell_1_05_02_pcross'	'dynamicalSystem'	'PH_ForcePotential_dblwell_1_05_02.pcross'	57.5461
'PH_ForcePotential_dblwell_1_05_02_pcrossup'	'dynamicalSystem'	'PH_ForcePotential_dblwell_1_05_02.pcrossup'	57.5461
'PH_ForcePotential_dblwell_1_05_02_pcrossdown'	'dynamicalSystem'	'PH_ForcePotential_dblwell_1_05_02.pcrossdown'	57.4309
'PH_ForcePotential_dblwell_1_05_02_ac1'	'dynamicalSystem'	'PH_ForcePotential_dblwell_1_05_02.ac1'	57.4309
'PH_ForcePotential_dblwell_1_05_02_ac10'	'dynamicalSystem'	'PH_ForcePotential_dblwell_1_05_02.ac10'	57.4309
'PH_ForcePotential_dblwell_1_05_02_ac50'	'dynamicalSystem'	'PH_ForcePotential_dblwell_1_05_02.ac50'	57.4309
'PH_ForcePotential_dblwell_1_05_02_tau'	'dynamicalSystem'	'PH_ForcePotential_dblwell_1_05_02.tau'	57.4309
'PH_ForcePotential_dblwell_1_05_02_finaldev'	'dynamicalSystem'	'PH_ForcePotential_dblwell_1_05_02.finaldev'	57.3733
'PH_ForcePotential_dblwell_1_05_02_std'	'dynamicalSystem'	'PH_ForcePotential_dblwell_1_05_02.std'	57.3733
'PH_ForcePotential_dblwell_2_005_02_mean'	'dynamicalSystem'	'PH_ForcePotential_dblwell_2_005_02.mean'	57.3733
'PH_ForcePotential_dblwell_2_005_02_median'	'dynamicalSystem'	'PH_ForcePotential_dblwell_2_005_02.median'	57.3733
'PH_ForcePotential_dblwell_2_005_02_range'	'dynamicalSystem'	'PH_ForcePotential_dblwell_2_005_02.range'	57.3733
'PH_ForcePotential_dblwell_2_005_02_proppos'	'dynamicalSystem'	'PH_ForcePotential_dblwell_2_005_02.proppos'	57.3733
'PH_ForcePotential_dblwell_2_005_02_pcross'	'dynamicalSystem'	'PH_ForcePotential_dblwell_2_005_02.pcross'	57.3733
'PH_ForcePotential_dblwell_2_005_02_pcrossup'	'dynamicalSystem'	'PH_ForcePotential_dblwell_2_005_02.pcrossup'	57.3733
'PH_ForcePotential_dblwell_2_005_02_pcrossdown'	'dynamicalSystem'	'PH_ForcePotential_dblwell_2_005_02.pcrossdown'	57.3733
'PH_ForcePotential_dblwell_2_005_02_ac1'	'dynamicalSystem'	'PH_ForcePotential_dblwell_2_005_02.ac1'	57.3733
'PH_ForcePotential_dblwell_2_005_02_ac10'	'dynamicalSystem'	'PH_ForcePotential_dblwell_2_005_02.ac10'	57.3733
'PH_ForcePotential_dblwell_2_005_02_ac50'	'dynamicalSystem'	'PH_ForcePotential_dblwell_2_005_02.ac50'	57.3733
'PH_ForcePotential_dblwell_2_005_02_tau'	'dynamicalSystem'	'PH_ForcePotential_dblwell_2_005_02.tau'	57.3733
'PH_ForcePotential_dblwell_2_005_02_finaldev'	'dynamicalSystem'	'PH_ForcePotential_dblwell_2_005_02.finaldev'	57.3733
'PH_ForcePotential_dblwell_2_005_02_std'	'dynamicalSystem'	'PH_ForcePotential_dblwell_2_005_02.std'	57.3733
'PH_ForcePotential_dblwell_3_001_01_mean'	'dynamicalSystem'	'PH_ForcePotential_dblwell_3_001_01.mean'	57.3733
'PH_ForcePotential_dblwell_3_001_01_median'	'dynamicalSystem'	'PH_ForcePotential_dblwell_3_001_01.median'	57.3733
'PH_ForcePotential_dblwell_3_001_01_range'	'dynamicalSystem'	'PH_ForcePotential_dblwell_3_001_01.range'	57.3733
'PH_ForcePotential_dblwell_3_001_01_proppos'	'dynamicalSystem'	'PH_ForcePotential_dblwell_3_001_01.proppos'	57.3733
'PH_ForcePotential_dblwell_3_001_01_pcross'	'dynamicalSystem'	'PH_ForcePotential_dblwell_3_001_01.pcross'	57.3733
'PH_ForcePotential_dblwell_3_001_01_pcrossup'	'dynamicalSystem'	'PH_ForcePotential_dblwell_3_001_01.pcrossup'	57.3733
'PH_ForcePotential_dblwell_3_001_01_pcrossdown'	'dynamicalSystem'	'PH_ForcePotential_dblwell_3_001_01.pcrossdown'	57.3733
'PH_ForcePotential_dblwell_3_001_01_ac1'	'dynamicalSystem'	'PH_ForcePotential_dblwell_3_001_01.ac1'	57.3733
'PH_ForcePotential_dblwell_3_001_01_ac10'	'dynamicalSystem'	'PH_ForcePotential_dblwell_3_001_01.ac10'	57.3733
'PH_ForcePotential_dblwell_3_001_01_ac50'	'dynamicalSystem'	'PH_ForcePotential_dblwell_3_001_01.ac50'	57.3733
'PH_ForcePotential_dblwell_3_001_01_tau'	'dynamicalSystem'	'PH_ForcePotential_dblwell_3_001_01.tau'	57.2581
'PH_ForcePotential_dblwell_3_001_01_finaldev'	'dynamicalSystem'	'PH_ForcePotential_dblwell_3_001_01.finaldev'	57.2581
'PH_ForcePotential_dblwell_3_001_01_std'	'dynamicalSystem'	'PH_ForcePotential_dblwell_3_001_01.std'	57.2581
'PH_ForcePotential_sine_3_05_1_mean'	'dynamicalSystem'	'PH_ForcePotential_sine_3_05_1.mean'	57.2581
'PH_ForcePotential_sine_3_05_1_median'	'dynamicalSystem'	'PH_ForcePotential_sine_3_05_1.median'	57.2005
'PH_ForcePotential_sine_3_05_1_range'	'dynamicalSystem'	'PH_ForcePotential_sine_3_05_1.range'	57.2005
'PH_ForcePotential_sine_3_05_1_proppos'	'dynamicalSystem'	'PH_ForcePotential_sine_3_05_1.proppos'	57.2005
'PH_ForcePotential_sine_3_05_1_pcross'	'dynamicalSystem'	'PH_ForcePotential_sine_3_05_1.pcross'	57.2005
'PH_ForcePotential_sine_3_05_1_ac1'	'dynamicalSystem'	'PH_ForcePotential_sine_3_05_1.ac1'	57.2005
'PH_ForcePotential_sine_3_05_1_ac10'	'dynamicalSystem'	'PH_ForcePotential_sine_3_05_1.ac10'	57.2005
'PH_ForcePotential_sine_3_05_1_ac50'	'dynamicalSystem'	'PH_ForcePotential_sine_3_05_1.ac50'	57.2005
'PH_ForcePotential_sine_3_05_1_tau'	'dynamicalSystem'	'PH_ForcePotential_sine_3_05_1.tau'	57.2005
'PH_ForcePotential_sine_3_05_1_finaldev'	'dynamicalSystem'	'PH_ForcePotential_sine_3_05_1.finaldev'	57.2005
'PH_ForcePotential_sine_3_05_1_std'	'dynamicalSystem'	'PH_ForcePotential_sine_3_05_1.std'	57.2005
'PH_ForcePotential_sine_1_1_1_mean'	'dynamicalSystem'	'PH_ForcePotential_sine_1_1_1.mean'	57.2005
'PH_ForcePotential_sine_1_1_1_median'	'dynamicalSystem'	'PH_ForcePotential_sine_1_1_1.median'	57.2005
'PH_ForcePotential_sine_1_1_1_range'	'dynamicalSystem'	'PH_ForcePotential_sine_1_1_1.range'	57.2005
'PH_ForcePotential_sine_1_1_1_proppos'	'dynamicalSystem'	'PH_ForcePotential_sine_1_1_1.proppos'	57.2005
'PH_ForcePotential_sine_1_1_1_pcross'	'dynamicalSystem'	'PH_ForcePotential_sine_1_1_1.pcross'	57.2005
'PH_ForcePotential_sine_1_1_1_ac1'	'dynamicalSystem'	'PH_ForcePotential_sine_1_1_1.ac1'	57.2005
'PH_ForcePotential_sine_1_1_1_ac10'	'dynamicalSystem'	'PH_ForcePotential_sine_1_1_1.ac10'	57.2005
'PH_ForcePotential_sine_1_1_1_ac50'	'dynamicalSystem'	'PH_ForcePotential_sine_1_1_1.ac50'	57.2005
'PH_ForcePotential_sine_1_1_1_tau'	'dynamicalSystem'	'PH_ForcePotential_sine_1_1_1.tau'	57.2005
'PH_ForcePotential_sine_1_1_1_finaldev'	'dynamicalSystem'	'PH_ForcePotential_sine_1_1_1.finaldev'	57.2005
'PH_ForcePotential_sine_1_1_1_std'	'dynamicalSystem'	'PH_ForcePotential_sine_1_1_1.std'	57.2005
'PH_ForcePotential_sine_10_004_10_mean'	'dynamicalSystem'	'PH_ForcePotential_sine_10_004_10.mean'	57.2005
'PH_ForcePotential_sine_10_004_10_median'	'dynamicalSystem'	'PH_ForcePotential_sine_10_004_10.median'	57.2005
'PH_ForcePotential_sine_10_004_10_range'	'dynamicalSystem'	'PH_ForcePotential_sine_10_004_10.range'	57.2005
'PH_ForcePotential_sine_10_004_10_proppos'	'dynamicalSystem'	'PH_ForcePotential_sine_10_004_10.proppos'	57.2005
'PH_ForcePotential_sine_10_004_10_pcross'	'dynamicalSystem'	'PH_ForcePotential_sine_10_004_10.pcross'	57.2005
'PH_ForcePotential_sine_10_004_10_ac1'	'dynamicalSystem'	'PH_ForcePotential_sine_10_004_10.ac1'	57.2005
'PH_ForcePotential_sine_10_004_10_ac10'	'dynamicalSystem'	'PH_ForcePotential_sine_10_004_10.ac10'	57.2005
'PH_ForcePotential_sine_10_004_10_ac50'	'dynamicalSystem'	'PH_ForcePotential_sine_10_004_10.ac50'	57.2005
'PH_ForcePotential_sine_10_004_10_tau'	'dynamicalSystem'	'PH_ForcePotential_sine_10_004_10.tau'	57.0853
'PH_ForcePotential_sine_10_004_10_finaldev'	'dynamicalSystem'	'PH_ForcePotential_sine_10_004_10.finaldev'	57.0853
'PH_ForcePotential_sine_10_004_10_std'	'dynamicalSystem'	'PH_ForcePotential_sine_10_004_10.std'	57.0853
'DN_RemovePoints_absclose_01_fzcacrat'	'correlation,outliers'	'DN_RemovePoints_absclose_01.fzcacrat'	57.0853
'DN_RemovePoints_absclose_01_ac2rat'	'correlation,outliers'	'DN_RemovePoints_absclose_01.ac2rat'	57.0853
'DN_RemovePoints_absclose_01_ac2diff'	'correlation,outliers'	'DN_RemovePoints_absclose_01.ac2diff'	57.0276
'DN_RemovePoints_absclose_01_ac3rat'	'correlation,outliers'	'DN_RemovePoints_absclose_01.ac3rat'	57.0276
'DN_RemovePoints_absclose_01_ac3diff'	'correlation,outliers'	'DN_RemovePoints_absclose_01.ac3diff'	57.0276
'DN_RemovePoints_absclose_01_sumabsacfdiff'	'correlation,outliers'	'DN_RemovePoints_absclose_01.sumabsacfdiff'	57.0276
'DN_RemovePoints_absclose_01_mean'	'correlation,outliers'	'DN_RemovePoints_absclose_01.mean'	57.0276
'DN_RemovePoints_absclose_01_median'	'correlation,outliers'	'DN_RemovePoints_absclose_01.median'	57.0276
'DN_RemovePoints_absclose_01_std'	'correlation,outliers'	'DN_RemovePoints_absclose_01.std'	57.0276
'DN_RemovePoints_absclose_01_skewnessrat'	'correlation,outliers,distribution'	'DN_RemovePoints_absclose_01.skewnessrat'	57.0276
'DN_RemovePoints_absclose_01_kurtosisrat'	'correlation,outliers,distribution'	'DN_RemovePoints_absclose_01.kurtosisrat'	57.0276
'DN_RemovePoints_absclose_05_fzcacrat'	'correlation,outliers'	'DN_RemovePoints_absclose_05.fzcacrat'	57.0276
'DN_RemovePoints_absclose_05_ac2rat'	'correlation,outliers'	'DN_RemovePoints_absclose_05.ac2rat'	57.0276
'DN_RemovePoints_absclose_05_ac2diff'	'correlation,outliers'	'DN_RemovePoints_absclose_05.ac2diff'	57.0276
'DN_RemovePoints_absclose_05_ac3rat'	'correlation,outliers'	'DN_RemovePoints_absclose_05.ac3rat'	57.0276
'DN_RemovePoints_absclose_05_ac3diff'	'correlation,outliers'	'DN_RemovePoints_absclose_05.ac3diff'	57.0276
'DN_RemovePoints_absclose_05_sumabsacfdiff'	'correlation,outliers'	'DN_RemovePoints_absclose_05.sumabsacfdiff'	57.0276
'DN_RemovePoints_absclose_05_mean'	'correlation,outliers'	'DN_RemovePoints_absclose_05.mean'	57.0276
'DN_RemovePoints_absclose_05_median'	'correlation,outliers'	'DN_RemovePoints_absclose_05.median'	57.0276
'DN_RemovePoints_absclose_05_std'	'correlation,outliers'	'DN_RemovePoints_absclose_05.std'	57.0276
'DN_RemovePoints_absclose_05_skewnessrat'	'correlation,outliers,distribution'	'DN_RemovePoints_absclose_05.skewnessrat'	57.0276
'DN_RemovePoints_absclose_05_kurtosisrat'	'correlation,outliers,distribution'	'DN_RemovePoints_absclose_05.kurtosisrat'	57.0276
'DN_RemovePoints_absclose_08_fzcacrat'	'correlation,outliers'	'DN_RemovePoints_absclose_08.fzcacrat'	57.0276
'DN_RemovePoints_absclose_08_ac2rat'	'correlation,outliers'	'DN_RemovePoints_absclose_08.ac2rat'	57.0276
'DN_RemovePoints_absclose_08_ac2diff'	'correlation,outliers'	'DN_RemovePoints_absclose_08.ac2diff'	57.0276
'DN_RemovePoints_absclose_08_ac3rat'	'correlation,outliers'	'DN_RemovePoints_absclose_08.ac3rat'	57.0276
'DN_RemovePoints_absclose_08_ac3diff'	'correlation,outliers'	'DN_RemovePoints_absclose_08.ac3diff'	57.0276
'DN_RemovePoints_absclose_08_sumabsacfdiff'	'correlation,outliers'	'DN_RemovePoints_absclose_08.sumabsacfdiff'	57.0276
'DN_RemovePoints_absclose_08_mean'	'correlation,outliers'	'DN_RemovePoints_absclose_08.mean'	57.0276
'DN_RemovePoints_absclose_08_median'	'correlation,outliers'	'DN_RemovePoints_absclose_08.median'	57.0276
'DN_RemovePoints_absclose_08_std'	'correlation,outliers'	'DN_RemovePoints_absclose_08.std'	57.0276
'DN_RemovePoints_absclose_08_skewnessrat'	'correlation,outliers,distribution'	'DN_RemovePoints_absclose_08.skewnessrat'	57.0276
'DN_RemovePoints_absclose_08_kurtosisrat'	'correlation,outliers,distribution'	'DN_RemovePoints_absclose_08.kurtosisrat'	57.0276
'DN_RemovePoints_absfar_01_fzcacrat'	'correlation,outliers'	'DN_RemovePoints_absfar_01.fzcacrat'	56.9124
'DN_RemovePoints_absfar_01_ac2rat'	'correlation,outliers'	'DN_RemovePoints_absfar_01.ac2rat'	56.9124
'DN_RemovePoints_absfar_01_ac2diff'	'correlation,outliers'	'DN_RemovePoints_absfar_01.ac2diff'	56.9124
'DN_RemovePoints_absfar_01_ac3rat'	'correlation,outliers'	'DN_RemovePoints_absfar_01.ac3rat'	56.9124
'DN_RemovePoints_absfar_01_ac3diff'	'correlation,outliers'	'DN_RemovePoints_absfar_01.ac3diff'	56.8548
'DN_RemovePoints_absfar_01_sumabsacfdiff'	'correlation,outliers'	'DN_RemovePoints_absfar_01.sumabsacfdiff'	56.8548
'DN_RemovePoints_absfar_01_mean'	'correlation,outliers'	'DN_RemovePoints_absfar_01.mean'	56.8548
'DN_RemovePoints_absfar_01_median'	'correlation,outliers'	'DN_RemovePoints_absfar_01.median'	56.8548
'DN_RemovePoints_absfar_01_std'	'correlation,outliers'	'DN_RemovePoints_absfar_01.std'	56.8548
'DN_RemovePoints_absfar_01_skewnessrat'	'correlation,outliers,distribution'	'DN_RemovePoints_absfar_01.skewnessrat'	56.8548
'DN_RemovePoints_absfar_01_kurtosisrat'	'correlation,outliers,distribution'	'DN_RemovePoints_absfar_01.kurtosisrat'	56.8548
'DN_RemovePoints_absfar_08_fzcacrat'	'correlation,outliers'	'DN_RemovePoints_absfar_08.fzcacrat'	56.8548
'DN_RemovePoints_absfar_08_ac2rat'	'correlation,outliers'	'DN_RemovePoints_absfar_08.ac2rat'	56.8548
'DN_RemovePoints_absfar_08_ac2diff'	'correlation,outliers'	'DN_RemovePoints_absfar_08.ac2diff'	56.8548
'DN_RemovePoints_absfar_08_ac3rat'	'correlation,outliers'	'DN_RemovePoints_absfar_08.ac3rat'	56.8548
'DN_RemovePoints_absfar_08_ac3diff'	'correlation,outliers'	'DN_RemovePoints_absfar_08.ac3diff'	56.8548
'DN_RemovePoints_absfar_08_sumabsacfdiff'	'correlation,outliers'	'DN_RemovePoints_absfar_08.sumabsacfdiff'	56.8548
'DN_RemovePoints_absfar_08_mean'	'correlation,outliers'	'DN_RemovePoints_absfar_08.mean'	56.8548
'DN_RemovePoints_absfar_08_median'	'correlation,outliers'	'DN_RemovePoints_absfar_08.median'	56.8548
'DN_RemovePoints_absfar_08_std'	'correlation,outliers'	'DN_RemovePoints_absfar_08.std'	56.8548
'DN_RemovePoints_absfar_08_skewnessrat'	'correlation,outliers,distribution'	'DN_RemovePoints_absfar_08.skewnessrat'	56.8548
'DN_RemovePoints_absfar_08_kurtosisrat'	'correlation,outliers,distribution'	'DN_RemovePoints_absfar_08.kurtosisrat'	56.8548
'DN_RemovePoints_min_01_fzcacrat'	'correlation,outliers'	'DN_RemovePoints_min_01.fzcacrat'	56.8548
'DN_RemovePoints_min_01_ac2rat'	'correlation,outliers'	'DN_RemovePoints_min_01.ac2rat'	56.8548
'DN_RemovePoints_min_01_ac2diff'	'correlation,outliers'	'DN_RemovePoints_min_01.ac2diff'	56.7396
'DN_RemovePoints_min_01_ac3rat'	'correlation,outliers'	'DN_RemovePoints_min_01.ac3rat'	56.7396
'DN_RemovePoints_min_01_ac3diff'	'correlation,outliers'	'DN_RemovePoints_min_01.ac3diff'	56.7396
'DN_RemovePoints_min_01_sumabsacfdiff'	'correlation,outliers'	'DN_RemovePoints_min_01.sumabsacfdiff'	56.7396
'DN_RemovePoints_min_01_mean'	'correlation,outliers'	'DN_RemovePoints_min_01.mean'	56.682
'DN_RemovePoints_min_01_std'	'correlation,outliers'	'DN_RemovePoints_min_01.std'	56.682
'DN_RemovePoints_min_01_skewnessrat'	'correlation,outliers,distribution'	'DN_RemovePoints_min_01.skewnessrat'	56.682
'DN_RemovePoints_min_01_kurtosisrat'	'correlation,outliers,distribution'	'DN_RemovePoints_min_01.kurtosisrat'	56.682
'DN_RemovePoints_min_05_fzcacrat'	'correlation,outliers'	'DN_RemovePoints_min_05.fzcacrat'	56.682
'DN_RemovePoints_min_05_ac2rat'	'correlation,outliers'	'DN_RemovePoints_min_05.ac2rat'	56.682
'DN_RemovePoints_min_05_ac2diff'	'correlation,outliers'	'DN_RemovePoints_min_05.ac2diff'	56.682
'DN_RemovePoints_min_05_ac3rat'	'correlation,outliers'	'DN_RemovePoints_min_05.ac3rat'	56.682
'DN_RemovePoints_min_05_ac3diff'	'correlation,outliers'	'DN_RemovePoints_min_05.ac3diff'	56.682
'DN_RemovePoints_min_05_sumabsacfdiff'	'correlation,outliers'	'DN_RemovePoints_min_05.sumabsacfdiff'	56.682
'DN_RemovePoints_min_05_mean'	'correlation,outliers'	'DN_RemovePoints_min_05.mean'	56.682
'DN_RemovePoints_min_05_std'	'correlation,outliers'	'DN_RemovePoints_min_05.std'	56.682
'DN_RemovePoints_min_05_skewnessrat'	'correlation,outliers,distribution'	'DN_RemovePoints_min_05.skewnessrat'	56.5668
'DN_RemovePoints_min_05_kurtosisrat'	'correlation,outliers,distribution'	'DN_RemovePoints_min_05.kurtosisrat'	56.5668
'DN_RemovePoints_min_08_fzcacrat'	'correlation,outliers'	'DN_RemovePoints_min_08.fzcacrat'	56.5668
'DN_RemovePoints_min_08_ac2rat'	'correlation,outliers'	'DN_RemovePoints_min_08.ac2rat'	56.5092
'DN_RemovePoints_min_08_ac2diff'	'correlation,outliers'	'DN_RemovePoints_min_08.ac2diff'	56.5092
'DN_RemovePoints_min_08_ac3rat'	'correlation,outliers'	'DN_RemovePoints_min_08.ac3rat'	56.5092
'DN_RemovePoints_min_08_ac3diff'	'correlation,outliers'	'DN_RemovePoints_min_08.ac3diff'	56.5092
'DN_RemovePoints_min_08_sumabsacfdiff'	'correlation,outliers'	'DN_RemovePoints_min_08.sumabsacfdiff'	56.5092
'DN_RemovePoints_min_08_mean'	'correlation,outliers'	'DN_RemovePoints_min_08.mean'	56.5092
'DN_RemovePoints_min_08_std'	'correlation,outliers'	'DN_RemovePoints_min_08.std'	56.5092
'DN_RemovePoints_min_08_skewnessrat'	'correlation,outliers,distribution'	'DN_RemovePoints_min_08.skewnessrat'	56.5092
'DN_RemovePoints_min_08_kurtosisrat'	'correlation,outliers,distribution'	'DN_RemovePoints_min_08.kurtosisrat'	56.5092
'DN_RemovePoints_max_01_fzcacrat'	'correlation,outliers'	'DN_RemovePoints_max_01.fzcacrat'	56.5092
'DN_RemovePoints_max_01_ac2rat'	'correlation,outliers'	'DN_RemovePoints_max_01.ac2rat'	56.5092
'DN_RemovePoints_max_01_ac2diff'	'correlation,outliers'	'DN_RemovePoints_max_01.ac2diff'	56.4516
'DN_RemovePoints_max_01_ac3rat'	'correlation,outliers'	'DN_RemovePoints_max_01.ac3rat'	56.4516
'DN_RemovePoints_max_01_ac3diff'	'correlation,outliers'	'DN_RemovePoints_max_01.ac3diff'	56.4516
'DN_RemovePoints_max_01_sumabsacfdiff'	'correlation,outliers'	'DN_RemovePoints_max_01.sumabsacfdiff'	56.4516
'DN_RemovePoints_max_01_mean'	'correlation,outliers'	'DN_RemovePoints_max_01.mean'	56.4516
'DN_RemovePoints_max_01_std'	'correlation,outliers'	'DN_RemovePoints_max_01.std'	56.4516
'DN_RemovePoints_max_01_skewnessrat'	'correlation,outliers,distribution'	'DN_RemovePoints_max_01.skewnessrat'	56.4516
'DN_RemovePoints_max_01_kurtosisrat'	'correlation,outliers,distribution'	'DN_RemovePoints_max_01.kurtosisrat'	56.4516
'DN_RemovePoints_max_08_fzcacrat'	'correlation,outliers'	'DN_RemovePoints_max_08.fzcacrat'	56.4516
'DN_RemovePoints_max_08_ac2rat'	'correlation,outliers'	'DN_RemovePoints_max_08.ac2rat'	56.4516
'DN_RemovePoints_max_08_ac2diff'	'correlation,outliers'	'DN_RemovePoints_max_08.ac2diff'	56.4516
'DN_RemovePoints_max_08_ac3rat'	'correlation,outliers'	'DN_RemovePoints_max_08.ac3rat'	56.4516
'DN_RemovePoints_max_08_ac3diff'	'correlation,outliers'	'DN_RemovePoints_max_08.ac3diff'	56.4516
'DN_RemovePoints_max_08_sumabsacfdiff'	'correlation,outliers'	'DN_RemovePoints_max_08.sumabsacfdiff'	56.4516
'DN_RemovePoints_max_08_mean'	'correlation,outliers'	'DN_RemovePoints_max_08.mean'	56.4516
'DN_RemovePoints_max_08_std'	'correlation,outliers'	'DN_RemovePoints_max_08.std'	56.4516
'DN_RemovePoints_max_08_skewnessrat'	'correlation,outliers,distribution'	'DN_RemovePoints_max_08.skewnessrat'	56.4516
'DN_RemovePoints_max_08_kurtosisrat'	'correlation,outliers,distribution'	'DN_RemovePoints_max_08.kurtosisrat'	56.4516
'CO_TranslateShape_circle_15_pts_max'	'correlation'	'CO_TranslateShape_circle_15_pts.max'	56.4516
'CO_TranslateShape_circle_15_pts_std'	'correlation'	'CO_TranslateShape_circle_15_pts.std'	56.4516
'CO_TranslateShape_circle_15_pts_mean'	'correlation'	'CO_TranslateShape_circle_15_pts.mean'	56.4516
'CO_TranslateShape_circle_15_pts_npatmode'	'correlation'	'CO_TranslateShape_circle_15_pts.npatmode'	56.4516
'CO_TranslateShape_circle_15_pts_mode'	'correlation'	'CO_TranslateShape_circle_15_pts.mode'	56.4516
'CO_TranslateShape_circle_15_pts_ones'	'correlation'	'CO_TranslateShape_circle_15_pts.ones'	56.4516
'CO_TranslateShape_circle_15_pts_twos'	'correlation'	'CO_TranslateShape_circle_15_pts.twos'	56.4516
'CO_TranslateShape_circle_15_pts_threes'	'correlation'	'CO_TranslateShape_circle_15_pts.threes'	56.4516
'CO_TranslateShape_circle_15_pts_statav2_m'	'correlation,stationarity'	'CO_TranslateShape_circle_15_pts.statav2_m'	56.4516
'CO_TranslateShape_circle_15_pts_statav2_s'	'correlation,stationarity'	'CO_TranslateShape_circle_15_pts.statav2_s'	56.4516
'CO_TranslateShape_circle_15_pts_statav3_m'	'correlation,stationarity'	'CO_TranslateShape_circle_15_pts.statav3_m'	56.4516
'CO_TranslateShape_circle_15_pts_statav3_s'	'correlation,stationarity'	'CO_TranslateShape_circle_15_pts.statav3_s'	56.4516
'CO_TranslateShape_circle_15_pts_statav4_m'	'correlation,stationarity'	'CO_TranslateShape_circle_15_pts.statav4_m'	56.4516
'CO_TranslateShape_circle_15_pts_statav4_s'	'correlation,stationarity'	'CO_TranslateShape_circle_15_pts.statav4_s'	56.4516
'CO_TranslateShape_circle_25_pts_max'	'correlation'	'CO_TranslateShape_circle_25_pts.max'	56.4516
'CO_TranslateShape_circle_25_pts_std'	'correlation'	'CO_TranslateShape_circle_25_pts.std'	56.4516
'CO_TranslateShape_circle_25_pts_mean'	'correlation'	'CO_TranslateShape_circle_25_pts.mean'	56.4516
'CO_TranslateShape_circle_25_pts_npatmode'	'correlation'	'CO_TranslateShape_circle_25_pts.npatmode'	56.4516
'CO_TranslateShape_circle_25_pts_mode'	'correlation'	'CO_TranslateShape_circle_25_pts.mode'	56.4516
'CO_TranslateShape_circle_25_pts_ones'	'correlation'	'CO_TranslateShape_circle_25_pts.ones'	56.4516
'CO_TranslateShape_circle_25_pts_twos'	'correlation'	'CO_TranslateShape_circle_25_pts.twos'	56.4516
'CO_TranslateShape_circle_25_pts_threes'	'correlation'	'CO_TranslateShape_circle_25_pts.threes'	56.4516
'CO_TranslateShape_circle_25_pts_fours'	'correlation'	'CO_TranslateShape_circle_25_pts.fours'	56.4516
'CO_TranslateShape_circle_25_pts_fives'	'correlation'	'CO_TranslateShape_circle_25_pts.fives'	56.394
'CO_TranslateShape_circle_25_pts_statav2_m'	'correlation,stationarity'	'CO_TranslateShape_circle_25_pts.statav2_m'	56.3364
'CO_TranslateShape_circle_25_pts_statav2_s'	'correlation,stationarity'	'CO_TranslateShape_circle_25_pts.statav2_s'	56.3364
'CO_TranslateShape_circle_25_pts_statav3_m'	'correlation,stationarity'	'CO_TranslateShape_circle_25_pts.statav3_m'	56.3364
'CO_TranslateShape_circle_25_pts_statav3_s'	'correlation,stationarity'	'CO_TranslateShape_circle_25_pts.statav3_s'	56.3364
'CO_TranslateShape_circle_25_pts_statav4_m'	'correlation,stationarity'	'CO_TranslateShape_circle_25_pts.statav4_m'	56.3364
'CO_TranslateShape_circle_25_pts_statav4_s'	'correlation,stationarity'	'CO_TranslateShape_circle_25_pts.statav4_s'	56.3364
'CO_TranslateShape_circle_35_pts_max'	'correlation'	'CO_TranslateShape_circle_35_pts.max'	56.3364
'CO_TranslateShape_circle_35_pts_std'	'correlation'	'CO_TranslateShape_circle_35_pts.std'	56.3364
'CO_TranslateShape_circle_35_pts_mean'	'correlation'	'CO_TranslateShape_circle_35_pts.mean'	56.3364
'CO_TranslateShape_circle_35_pts_npatmode'	'correlation'	'CO_TranslateShape_circle_35_pts.npatmode'	56.3364
'CO_TranslateShape_circle_35_pts_mode'	'correlation'	'CO_TranslateShape_circle_35_pts.mode'	56.2788
'CO_TranslateShape_circle_35_pts_ones'	'correlation'	'CO_TranslateShape_circle_35_pts.ones'	56.2788
'CO_TranslateShape_circle_35_pts_twos'	'correlation'	'CO_TranslateShape_circle_35_pts.twos'	56.2788
'CO_TranslateShape_circle_35_pts_threes'	'correlation'	'CO_TranslateShape_circle_35_pts.threes'	56.2788
'CO_TranslateShape_circle_35_pts_fours'	'correlation'	'CO_TranslateShape_circle_35_pts.fours'	56.2788
'CO_TranslateShape_circle_35_pts_fives'	'correlation'	'CO_TranslateShape_circle_35_pts.fives'	56.2788
'CO_TranslateShape_circle_35_pts_sixes'	'correlation'	'CO_TranslateShape_circle_35_pts.sixes'	56.2788
'CO_TranslateShape_circle_35_pts_sevens'	'correlation'	'CO_TranslateShape_circle_35_pts.sevens'	56.2788
'CO_TranslateShape_circle_35_pts_statav2_m'	'correlation,stationarity'	'CO_TranslateShape_circle_35_pts.statav2_m'	56.2788
'CO_TranslateShape_circle_35_pts_statav2_s'	'correlation,stationarity'	'CO_TranslateShape_circle_35_pts.statav2_s'	56.2788
'CO_TranslateShape_circle_35_pts_statav3_m'	'correlation,stationarity'	'CO_TranslateShape_circle_35_pts.statav3_m'	56.2788
'CO_TranslateShape_circle_35_pts_statav3_s'	'correlation,stationarity'	'CO_TranslateShape_circle_35_pts.statav3_s'	56.2788
'CO_TranslateShape_circle_35_pts_statav4_m'	'correlation,stationarity'	'CO_TranslateShape_circle_35_pts.statav4_m'	56.2788
'CO_TranslateShape_circle_35_pts_statav4_s'	'correlation,stationarity'	'CO_TranslateShape_circle_35_pts.statav4_s'	56.2788
'CO_TranslateShape_rectangle_2_pts_max'	'correlation'	'CO_TranslateShape_rectangle_2_pts.max'	56.2788
'CO_TranslateShape_rectangle_2_pts_std'	'correlation'	'CO_TranslateShape_rectangle_2_pts.std'	56.2788
'CO_TranslateShape_rectangle_2_pts_mean'	'correlation'	'CO_TranslateShape_rectangle_2_pts.mean'	56.2788
'CO_TranslateShape_rectangle_2_pts_npatmode'	'correlation'	'CO_TranslateShape_rectangle_2_pts.npatmode'	56.2788
'CO_TranslateShape_rectangle_2_pts_mode'	'correlation'	'CO_TranslateShape_rectangle_2_pts.mode'	56.2788
'CO_TranslateShape_rectangle_2_pts_ones'	'correlation'	'CO_TranslateShape_rectangle_2_pts.ones'	56.2788
'CO_TranslateShape_rectangle_2_pts_twos'	'correlation'	'CO_TranslateShape_rectangle_2_pts.twos'	56.2788
'CO_TranslateShape_rectangle_2_pts_threes'	'correlation'	'CO_TranslateShape_rectangle_2_pts.threes'	56.2788
'CO_TranslateShape_rectangle_2_pts_fours'	'correlation'	'CO_TranslateShape_rectangle_2_pts.fours'	56.2788
'CO_TranslateShape_rectangle_2_pts_fives'	'correlation'	'CO_TranslateShape_rectangle_2_pts.fives'	56.2788
'CO_TranslateShape_rectangle_2_pts_statav2_m'	'correlation,stationarity'	'CO_TranslateShape_rectangle_2_pts.statav2_m'	56.2788
'CO_TranslateShape_rectangle_2_pts_statav2_s'	'correlation,stationarity'	'CO_TranslateShape_rectangle_2_pts.statav2_s'	56.2788
'CO_TranslateShape_rectangle_2_pts_statav3_m'	'correlation,stationarity'	'CO_TranslateShape_rectangle_2_pts.statav3_m'	56.2788
'CO_TranslateShape_rectangle_2_pts_statav3_s'	'correlation,stationarity'	'CO_TranslateShape_rectangle_2_pts.statav3_s'	56.2788
'CO_TranslateShape_rectangle_2_pts_statav4_m'	'correlation,stationarity'	'CO_TranslateShape_rectangle_2_pts.statav4_m'	56.2788
'CO_TranslateShape_rectangle_2_pts_statav4_s'	'correlation,stationarity'	'CO_TranslateShape_rectangle_2_pts.statav4_s'	56.2788
'CO_StickAngles_y_std_p'	'correlation'	'CO_StickAngles_y.std_p'	56.2788
'CO_StickAngles_y_mean_p'	'correlation'	'CO_StickAngles_y.mean_p'	56.2788
'CO_StickAngles_y_median_p'	'correlation'	'CO_StickAngles_y.median_p'	56.2788
'CO_StickAngles_y_std_n'	'correlation'	'CO_StickAngles_y.std_n'	56.2788
'CO_StickAngles_y_mean_n'	'correlation'	'CO_StickAngles_y.mean_n'	56.2788
'CO_StickAngles_y_median_n'	'correlation'	'CO_StickAngles_y.median_n'	56.2788
'CO_StickAngles_y_std'	'correlation'	'CO_StickAngles_y.std'	56.2788
'CO_StickAngles_y_mean'	'correlation'	'CO_StickAngles_y.mean'	56.2788
'CO_StickAngles_y_median'	'correlation'	'CO_StickAngles_y.median'	56.2788
'CO_StickAngles_y_pnsumabsdiff'	'correlation'	'CO_StickAngles_y.pnsumabsdiff'	56.2788
'CO_StickAngles_y_symks_p'	'correlation'	'CO_StickAngles_y.symks_p'	56.2788
'CO_StickAngles_y_ratmean_p'	'correlation'	'CO_StickAngles_y.ratmean_p'	56.2788
'CO_StickAngles_y_symks_n'	'correlation'	'CO_StickAngles_y.symks_n'	56.2788
'CO_StickAngles_y_ratmean_n'	'correlation'	'CO_StickAngles_y.ratmean_n'	56.2788
'CO_StickAngles_y_statav2_p_m'	'correlation,stationarity'	'CO_StickAngles_y.statav2_p_m'	56.2788
'CO_StickAngles_y_statav2_p_s'	'correlation,stationarity'	'CO_StickAngles_y.statav2_p_s'	56.2788
'CO_StickAngles_y_statav2_n_m'	'correlation,stationarity'	'CO_StickAngles_y.statav2_n_m'	56.2788
'CO_StickAngles_y_statav2_n_s'	'correlation,stationarity'	'CO_StickAngles_y.statav2_n_s'	56.2788
'CO_StickAngles_y_statav2_all_m'	'correlation,stationarity'	'CO_StickAngles_y.statav2_all_m'	56.2788
'CO_StickAngles_y_statav2_all_s'	'correlation,stationarity'	'CO_StickAngles_y.statav2_all_s'	56.2212
'CO_StickAngles_y_statav3_p_m'	'correlation,stationarity'	'CO_StickAngles_y.statav3_p_m'	56.2212
'CO_StickAngles_y_statav3_p_s'	'correlation,stationarity'	'CO_StickAngles_y.statav3_p_s'	56.1636
'CO_StickAngles_y_statav3_n_m'	'correlation,stationarity'	'CO_StickAngles_y.statav3_n_m'	56.1636
'CO_StickAngles_y_statav3_n_s'	'correlation,stationarity'	'CO_StickAngles_y.statav3_n_s'	56.1636
'CO_StickAngles_y_statav3_all_m'	'correlation,stationarity'	'CO_StickAngles_y.statav3_all_m'	56.1636
'CO_StickAngles_y_statav3_all_s'	'correlation,stationarity'	'CO_StickAngles_y.statav3_all_s'	56.1636
'CO_StickAngles_y_statav4_p_m'	'correlation,stationarity'	'CO_StickAngles_y.statav4_p_m'	56.1636
'CO_StickAngles_y_statav4_p_s'	'correlation,stationarity'	'CO_StickAngles_y.statav4_p_s'	56.1636
'CO_StickAngles_y_statav4_n_m'	'correlation,stationarity'	'CO_StickAngles_y.statav4_n_m'	56.1636
'CO_StickAngles_y_statav4_n_s'	'correlation,stationarity'	'CO_StickAngles_y.statav4_n_s'	56.1636
'CO_StickAngles_y_statav4_all_m'	'correlation,stationarity'	'CO_StickAngles_y.statav4_all_m'	56.1636
'CO_StickAngles_y_statav4_all_s'	'correlation,stationarity'	'CO_StickAngles_y.statav4_all_s'	56.106
'CO_StickAngles_y_statav5_p_m'	'correlation,stationarity'	'CO_StickAngles_y.statav5_p_m'	56.106
'CO_StickAngles_y_statav5_p_s'	'correlation,stationarity'	'CO_StickAngles_y.statav5_p_s'	56.106
'CO_StickAngles_y_statav5_n_m'	'correlation,stationarity'	'CO_StickAngles_y.statav5_n_m'	56.106
'CO_StickAngles_y_statav5_n_s'	'correlation,stationarity'	'CO_StickAngles_y.statav5_n_s'	56.106
'CO_StickAngles_y_statav5_all_m'	'correlation,stationarity'	'CO_StickAngles_y.statav5_all_m'	56.106
'CO_StickAngles_y_statav5_all_s'	'correlation,stationarity'	'CO_StickAngles_y.statav5_all_s'	56.106
'CO_StickAngles_y_tau_p'	'correlation'	'CO_StickAngles_y.tau_p'	56.106
'CO_StickAngles_y_ac1_p'	'correlation'	'CO_StickAngles_y.ac1_p'	56.106
'CO_StickAngles_y_ac2_p'	'correlation'	'CO_StickAngles_y.ac2_p'	56.106
'CO_StickAngles_y_tau_n'	'correlation'	'CO_StickAngles_y.tau_n'	56.106
'CO_StickAngles_y_ac1_n'	'correlation'	'CO_StickAngles_y.ac1_n'	56.106
'CO_StickAngles_y_ac2_n'	'correlation'	'CO_StickAngles_y.ac2_n'	56.106
'CO_StickAngles_y_tau_all'	'correlation'	'CO_StickAngles_y.tau_all'	56.106
'CO_StickAngles_y_ac1_all'	'correlation'	'CO_StickAngles_y.ac1_all'	56.106
'CO_StickAngles_y_ac2_all'	'correlation'	'CO_StickAngles_y.ac2_all'	56.106
'CO_StickAngles_y_q1_p'	'correlation'	'CO_StickAngles_y.q1_p'	56.106
'CO_StickAngles_y_q10_p'	'correlation'	'CO_StickAngles_y.q10_p'	56.106
'CO_StickAngles_y_q90_p'	'correlation'	'CO_StickAngles_y.q90_p'	56.106
'CO_StickAngles_y_q99_p'	'correlation'	'CO_StickAngles_y.q99_p'	56.106
'CO_StickAngles_y_q1_n'	'correlation'	'CO_StickAngles_y.q1_n'	56.106
'CO_StickAngles_y_q10_n'	'correlation'	'CO_StickAngles_y.q10_n'	56.106
'CO_StickAngles_y_q90_n'	'correlation'	'CO_StickAngles_y.q90_n'	56.106
'CO_StickAngles_y_q99_n'	'correlation'	'CO_StickAngles_y.q99_n'	56.106
'CO_StickAngles_y_q1_all'	'correlation'	'CO_StickAngles_y.q1_all'	56.106
'CO_StickAngles_y_q10_all'	'correlation'	'CO_StickAngles_y.q10_all'	56.106
'CO_StickAngles_y_q90_all'	'correlation'	'CO_StickAngles_y.q90_all'	56.106
'CO_StickAngles_y_q99_all'	'correlation'	'CO_StickAngles_y.q99_all'	56.106
'CO_StickAngles_y_skewness_p'	'correlation'	'CO_StickAngles_y.skewness_p'	56.106
'CO_StickAngles_y_skewness_n'	'correlation'	'CO_StickAngles_y.skewness_n'	56.106
'CO_StickAngles_y_skewness_all'	'correlation'	'CO_StickAngles_y.skewness_all'	56.106
'CO_StickAngles_y_kurtosis_p'	'correlation'	'CO_StickAngles_y.kurtosis_p'	56.106
'CO_StickAngles_y_kurtosis_n'	'correlation'	'CO_StickAngles_y.kurtosis_n'	56.106
'CO_StickAngles_y_kurtosis_all'	'correlation'	'CO_StickAngles_y.kurtosis_all'	56.106
'CO_Embed2_tau_theta_ac1'	'correlation,embedding'	'CO_Embed2_tau.theta_ac1'	56.106
'CO_Embed2_tau_theta_ac2'	'correlation,embedding'	'CO_Embed2_tau.theta_ac2'	56.106
'CO_Embed2_tau_theta_ac3'	'correlation,embedding'	'CO_Embed2_tau.theta_ac3'	56.106
'CO_Embed2_tau_theta_mean'	'correlation,embedding'	'CO_Embed2_tau.theta_mean'	56.106
'CO_Embed2_tau_theta_std'	'correlation,embedding'	'CO_Embed2_tau.theta_std'	56.106
'CO_Embed2_tau_hist10std'	'correlation,embedding'	'CO_Embed2_tau.hist10std'	56.106
'CO_Embed2_tau_histent'	'correlation,embedding'	'CO_Embed2_tau.histent'	56.106
'CO_Embed2_tau_stdb1'	'correlation,embedding,stationarity'	'CO_Embed2_tau.stdb1'	56.106
'CO_Embed2_tau_stdb2'	'correlation,embedding,stationarity'	'CO_Embed2_tau.stdb2'	56.106
'CO_Embed2_tau_stdb3'	'correlation,embedding,stationarity'	'CO_Embed2_tau.stdb3'	55.9908
'CO_Embed2_tau_stdb4'	'correlation,embedding,stationarity'	'CO_Embed2_tau.stdb4'	55.9908
'CO_Embed2_tau_eucdm1'	'correlation,embedding'	'CO_Embed2_tau.eucdm1'	55.9908
'CO_Embed2_tau_eucdm2'	'correlation,embedding'	'CO_Embed2_tau.eucdm2'	55.9908
'CO_Embed2_tau_eucdm3'	'correlation,embedding'	'CO_Embed2_tau.eucdm3'	55.9908
'CO_Embed2_tau_eucdm4'	'correlation,embedding'	'CO_Embed2_tau.eucdm4'	55.9908
'CO_Embed2_tau_eucdm5'	'correlation,embedding'	'CO_Embed2_tau.eucdm5'	55.9332
'CO_Embed2_tau_std_eucdm'	'correlation,embedding,stationarity'	'CO_Embed2_tau.std_eucdm'	55.9332
'CO_Embed2_tau_mean_eucdm'	'correlation,embedding,stationarity'	'CO_Embed2_tau.mean_eucdm'	55.9332
'CO_Embed2_tau_eucds1'	'correlation,embedding'	'CO_Embed2_tau.eucds1'	55.9332
'CO_Embed2_tau_eucds2'	'correlation,embedding'	'CO_Embed2_tau.eucds2'	55.9332
'CO_Embed2_tau_eucds3'	'correlation,embedding'	'CO_Embed2_tau.eucds3'	55.9332
'CO_Embed2_tau_eucds4'	'correlation,embedding'	'CO_Embed2_tau.eucds4'	55.9332
'CO_Embed2_tau_eucds5'	'correlation,embedding'	'CO_Embed2_tau.eucds5'	55.9332
'CO_Embed2_tau_std_eucds'	'correlation,embedding,stationarity'	'CO_Embed2_tau.std_eucds'	55.9332
'CO_Embed2_tau_mean_eucds'	'correlation,embedding,stationarity'	'CO_Embed2_tau.mean_eucds'	55.9332
'CO_Embed2_tau_stdspana'	'correlation,embedding,stationarity'	'CO_Embed2_tau.stdspana'	55.9332
'CO_Embed2_tau_meanspana'	'correlation,embedding,stationarity'	'CO_Embed2_tau.meanspana'	55.9332
'CO_Embed2_tau_areas_all'	'correlation,embedding'	'CO_Embed2_tau.areas_all'	55.9332
'CO_Embed2_tau_areas_50'	'correlation,embedding'	'CO_Embed2_tau.areas_50'	55.9332
'CO_Embed2_tau_arearat'	'correlation,embedding'	'CO_Embed2_tau.arearat'	55.9332
'CO_Embed2_AngleTau_50_ac1_thetaac1'	'correlation,embedding'	'CO_Embed2_AngleTau_50.ac1_thetaac1'	55.9332
'CO_Embed2_AngleTau_50_ac1_thetaac2'	'correlation,embedding'	'CO_Embed2_AngleTau_50.ac1_thetaac2'	55.9332
'CO_Embed2_AngleTau_50_ac1_thetaac3'	'correlation,embedding'	'CO_Embed2_AngleTau_50.ac1_thetaac3'	55.9332
'CO_Embed2_AngleTau_50_mean_thetaac1'	'correlation,embedding'	'CO_Embed2_AngleTau_50.mean_thetaac1'	55.9332
'CO_Embed2_AngleTau_50_max_thetaac1'	'correlation,embedding'	'CO_Embed2_AngleTau_50.max_thetaac1'	55.9332
'CO_Embed2_AngleTau_50_min_thetaac1'	'correlation,embedding'	'CO_Embed2_AngleTau_50.min_thetaac1'	55.9332
'CO_Embed2_AngleTau_50_mean_thetaac2'	'correlation,embedding'	'CO_Embed2_AngleTau_50.mean_thetaac2'	55.9332
'CO_Embed2_AngleTau_50_max_thetaac2'	'correlation,embedding'	'CO_Embed2_AngleTau_50.max_thetaac2'	55.9332
'CO_Embed2_AngleTau_50_min_thetaac2'	'correlation,embedding'	'CO_Embed2_AngleTau_50.min_thetaac2'	55.9332
'CO_Embed2_AngleTau_50_mean_thetaac3'	'correlation,embedding'	'CO_Embed2_AngleTau_50.mean_thetaac3'	55.9332
'CO_Embed2_AngleTau_50_max_thetaac3'	'correlation,embedding'	'CO_Embed2_AngleTau_50.max_thetaac3'	55.9332
'CO_Embed2_AngleTau_50_min_thetaac3'	'correlation,embedding'	'CO_Embed2_AngleTau_50.min_thetaac3'	55.9332
'CO_Embed2_AngleTau_50_meanrat_thetaac12'	'correlation,embedding'	'CO_Embed2_AngleTau_50.meanrat_thetaac12'	55.9332
'CO_Embed2_AngleTau_50_diff_thetaac12'	'correlation,embedding'	'CO_Embed2_AngleTau_50.diff_thetaac12'	55.9332
'CO_Embed2_Dist_tau_d_ac1'	'correlation,embedding'	'CO_Embed2_Dist_tau.d_ac1'	55.9332
'CO_Embed2_Dist_tau_d_ac2'	'correlation,embedding'	'CO_Embed2_Dist_tau.d_ac2'	55.818
'CO_Embed2_Dist_tau_d_ac3'	'correlation,embedding'	'CO_Embed2_Dist_tau.d_ac3'	55.818
'CO_Embed2_Dist_tau_d_median'	'correlation,embedding'	'CO_Embed2_Dist_tau.d_median'	55.818
'CO_Embed2_Dist_tau_d_max'	'correlation,embedding'	'CO_Embed2_Dist_tau.d_max'	55.818
'CO_Embed2_Dist_tau_d_iqr'	'correlation,embedding'	'CO_Embed2_Dist_tau.d_iqr'	55.818
'CO_Embed2_Dist_tau_d_min'	'correlation,embedding'	'CO_Embed2_Dist_tau.d_min'	55.7604
'CO_Embed2_Dist_tau_d_mean'	'correlation,embedding'	'CO_Embed2_Dist_tau.d_mean'	55.7604
'CO_Embed2_Dist_tau_d_std'	'correlation,embedding'	'CO_Embed2_Dist_tau.d_std'	55.7604
'CO_Embed2_Dist_tau_d_cv'	'correlation,embedding'	'CO_Embed2_Dist_tau.d_cv'	55.7604
'CO_Embed2_Dist_tau_d_expfit_nlogL'	'correlation,embedding'	'CO_Embed2_Dist_tau.d_expfit_nlogL'	55.7604
'CO_Embed2_Dist_tau_d_expfit_meandiff'	'correlation,embedding'	'CO_Embed2_Dist_tau.d_expfit_meandiff'	55.7604
'CO_Embed2_Shapes_tau_circle_01_ac1'	'correlation,embedding'	'CO_Embed2_Shapes_tau_circle_01.ac1'	55.7604
'CO_Embed2_Shapes_tau_circle_01_ac2'	'correlation,embedding'	'CO_Embed2_Shapes_tau_circle_01.ac2'	55.7604
'CO_Embed2_Shapes_tau_circle_01_tau'	'correlation,embedding'	'CO_Embed2_Shapes_tau_circle_01.tau'	55.7604
'CO_Embed2_Shapes_tau_circle_01_max'	'correlation,embedding'	'CO_Embed2_Shapes_tau_circle_01.max'	55.7604
'CO_Embed2_Shapes_tau_circle_01_std'	'correlation,embedding'	'CO_Embed2_Shapes_tau_circle_01.std'	55.7604
'CO_Embed2_Shapes_tau_circle_01_median'	'correlation,embedding'	'CO_Embed2_Shapes_tau_circle_01.median'	55.7604
'CO_Embed2_Shapes_tau_circle_01_mean'	'correlation,embedding'	'CO_Embed2_Shapes_tau_circle_01.mean'	55.7604
'CO_Embed2_Shapes_tau_circle_01_iqr'	'correlation,embedding'	'CO_Embed2_Shapes_tau_circle_01.iqr'	55.7604
'CO_Embed2_Shapes_tau_circle_01_iqronrange'	'correlation,embedding'	'CO_Embed2_Shapes_tau_circle_01.iqronrange'	55.7604
'CO_Embed2_Shapes_tau_circle_01_mode_val'	'correlation,embedding'	'CO_Embed2_Shapes_tau_circle_01.mode_val'	55.7604
'CO_Embed2_Shapes_tau_circle_01_mode'	'correlation,embedding'	'CO_Embed2_Shapes_tau_circle_01.mode'	55.7604
'CO_Embed2_Shapes_tau_circle_01_hist_ent'	'correlation,embedding'	'CO_Embed2_Shapes_tau_circle_01.hist_ent'	55.7604
'CO_Embed2_Shapes_tau_circle_01_statav5_m'	'correlation,embedding,stationarity'	'CO_Embed2_Shapes_tau_circle_01.statav5_m'	55.7604
'CO_Embed2_Shapes_tau_circle_01_statav5_s'	'correlation,embedding,stationarity'	'CO_Embed2_Shapes_tau_circle_01.statav5_s'	55.7604
'CO_Embed2_Shapes_tau_circle_1_ac1'	'correlation,embedding'	'CO_Embed2_Shapes_tau_circle_1.ac1'	55.6452
'CO_Embed2_Shapes_tau_circle_1_ac2'	'correlation,embedding'	'CO_Embed2_Shapes_tau_circle_1.ac2'	55.6452
'CO_Embed2_Shapes_tau_circle_1_tau'	'correlation,embedding'	'CO_Embed2_Shapes_tau_circle_1.tau'	55.6452
'CO_Embed2_Shapes_tau_circle_1_max'	'correlation,embedding'	'CO_Embed2_Shapes_tau_circle_1.max'	55.5876
'CO_Embed2_Shapes_tau_circle_1_std'	'correlation,embedding'	'CO_Embed2_Shapes_tau_circle_1.std'	55.5876
'CO_Embed2_Shapes_tau_circle_1_median'	'correlation,embedding'	'CO_Embed2_Shapes_tau_circle_1.median'	55.5876
'CO_Embed2_Shapes_tau_circle_1_mean'	'correlation,embedding'	'CO_Embed2_Shapes_tau_circle_1.mean'	55.5876
'CO_Embed2_Shapes_tau_circle_1_iqr'	'correlation,embedding'	'CO_Embed2_Shapes_tau_circle_1.iqr'	55.5876
'CO_Embed2_Shapes_tau_circle_1_iqronrange'	'correlation,embedding'	'CO_Embed2_Shapes_tau_circle_1.iqronrange'	55.5876
'CO_Embed2_Shapes_tau_circle_1_mode_val'	'correlation,embedding'	'CO_Embed2_Shapes_tau_circle_1.mode_val'	55.5876
'CO_Embed2_Shapes_tau_circle_1_mode'	'correlation,embedding'	'CO_Embed2_Shapes_tau_circle_1.mode'	55.5876
'CO_Embed2_Shapes_tau_circle_1_hist_ent'	'correlation,embedding'	'CO_Embed2_Shapes_tau_circle_1.hist_ent'	55.5876
'CO_Embed2_Shapes_tau_circle_1_statav5_m'	'correlation,embedding,stationarity'	'CO_Embed2_Shapes_tau_circle_1.statav5_m'	55.5876
'CO_Embed2_Shapes_tau_circle_1_statav5_s'	'correlation,embedding,stationarity'	'CO_Embed2_Shapes_tau_circle_1.statav5_s'	55.5876
'NW_VisibilityGraph_horiz_modek'	'network,visibilityGraph'	'NW_VisibilityGraph_horiz.modek'	55.5876
'NW_VisibilityGraph_horiz_propmode'	'network,visibilityGraph'	'NW_VisibilityGraph_horiz.propmode'	55.5876
'NW_VisibilityGraph_horiz_meank'	'network,visibilityGraph'	'NW_VisibilityGraph_horiz.meank'	55.5876
'NW_VisibilityGraph_horiz_mediank'	'network,visibilityGraph'	'NW_VisibilityGraph_horiz.mediank'	55.5876
'NW_VisibilityGraph_horiz_stdk'	'network,visibilityGraph'	'NW_VisibilityGraph_horiz.stdk'	55.5876
'NW_VisibilityGraph_horiz_maxk'	'network,visibilityGraph'	'NW_VisibilityGraph_horiz.maxk'	55.5876
[truncated: 5,643 more rows]
